# Supplementary material for: Shifts in the Gut Microbiota Composition Due to Depleted Bone Marrow Beta Adrenergic Signaling Are Associated with Suppressed Inflammatory Transcriptional Networks in the Mouse Colon
Source: Front Physiol. 2017 Apr 12;8:220. doi: 10.3389/fphys.2017.00220 (PMC5388758; doi:10.3389/fphys.2017.00220)
Supplement: Supplementary file 1 [file DataSheet1.XLSX]

## Sheet: All Data
Appendix 1: Gene expression data for the gut transcriptome. Provided are the probe name, gene name, chromosomal location, fold change (Fc) and p-value, as well as the adjusted p-value (FDR) for multiple hypotheses testing.
ProbeName	GeneName	SystematicName	chr_coord	Diff of treatment = (CON) - (KO)	Fc (distal colon)	Prob>|t| for Diff of treatment = (CON) - (KO)	Adjusted p-Value
A_55_P2113498	Klrd1	NM_010654	mm|chr6:129548612-129548671	2.26754	-4.81503	7.12167e-08	0.00423939
A_51_P136294	Ms4a4b	NM_021718	mm|chr19:11537629-11537688	2.12643	-4.36636	2.86651e-07	0.00853187
A_52_P207614	Csnk2a2	XM_006530640	mm|chr8:97973632-97973573	-0.335095	1.26146	1.08726e-06	0.021574
A_52_P583458	E2f3	NM_010093	mm|chr13:29998539-29998480	-0.569871	1.48439	1.38816e-05	0.203135
A_51_P515242	Strip2	NM_177204	mm|chr6:29909511-29909570	-0.819266	1.76451	1.70621e-05	0.203135
A_55_P1973347	AK149472	AK149472	mm|chr19:4064579-4064520	0.641483	-1.55993	2.18224e-05	0.216507
A_51_P114693	Parm1	NM_145562	mm|chr5:92052938-92052997	-0.332103	1.25885	3.31952e-05	0.279843
A_55_P1952905	Dnm1l	NM_001276340	mm|chr16:16312390-16312331	-0.243995	1.18427	3.80797e-05	0.279843
A_55_P2004797	Tacc2	NM_001004468	mm|chr7:137908170-137908229	-0.472604	1.38761	4.77328e-05	0.279843
A_55_P2260648	6330418K02Rik	NR_045821	mm|chr5:138707791-138707850	-0.277663	1.21223	5.34315e-05	0.279843
A_55_P2136204	Rnf38	NM_175201	mm|chr4:44139146-44139087	-0.248737	1.18817	6.13559e-05	0.279843
A_55_P1957213	3930401B19Rik	AK019465	mm|chr13:55287219-55287278	0.469099	-1.38425	6.52155e-05	0.279843
A_51_P407074	Tspan31	NM_025982	mm|chr10:126504366-126504346	-0.253093	1.19176	6.62461e-05	0.279843
A_55_P1967216	Adam10	NM_007399	mm|chr9:70627859-70627918	-0.298445	1.22982	6.97438e-05	0.279843
A_55_P2135986	Ms4a4c	NM_029499	mm|chr19:11493486-11493545	0.99538	-1.9936	7.05154e-05	0.279843
A_66_P123683	Nabp1	NM_028696	mm|chr1:51527376-51527317	-0.933463	1.90986	8.65287e-05	0.2863
A_51_P453856	Csnk1a1	NM_146087	mm|chr18:61747817-61747876	-0.260004	1.19748	9.68131e-05	0.2863
A_55_P1958082	Prpsap2	NM_144806	mm|chr11:61543260-61543201	-0.334916	1.2613	9.71472e-05	0.2863
A_51_P101660	1200014J11Rik	NM_025818	mm|chr11:72893544-72893603	-0.360481	1.28385	0.00010298	0.2863
A_55_P2082658	LOC102633223	XR_387811	mm|chr8:83405009-83405068	0.672623	-1.59397	0.000104732	0.2863
A_51_P382928	Cstf3	NM_145529	mm|chr2:104505308-104505367	-0.25034	1.18949	0.000106207	0.2863
A_65_P12152	Rasa2	NM_053268	mm|chr9:96440084-96440025	-0.422408	1.34016	0.000109966	0.2863
A_55_P2011445	Capn13	NM_001033444	mm|chr17:73655867-73655808	-0.544863	1.45888	0.000120092	0.2863
A_55_P2110497	Ddc	NM_001190448	mm|chr11:11714165-11714106	-0.502291	1.41646	0.0001217	0.2863
A_55_P2011425	Atp10b	NM_176999	mm|chr11:43075641-43075700	-0.425994	1.3435	0.000128022	0.2863
A_51_P477419	Nfic	NM_008688	mm|chr10:80859116-80859057	0.527598	-1.44153	0.000131512	0.2863
A_51_P114693	Parm1	NM_145562	mm|chr5:92052938-92052997	-0.326029	1.25356	0.000134056	0.2863
A_55_P2126552	Zdhhc13	NM_028031	mm|chr7:56082533-56082592	-0.495594	1.4099	0.00013956	0.2863
A_51_P502614	Dusp6	NM_026268	mm|chr10:98729985-98730044	-0.71075	1.63666	0.000139672	0.2863
A_51_P102911	Hoxa11	NM_010450	mm|chr6:52192166-52192107	0.329534	-1.25661	0.000144285	0.2863
A_30_P01020963	chr12:103151385-103157796_R	chr12:103151385-103157796_R	mm|chr12:103157491-103157432	-0.287152	1.22023	0.000169073	0.297988
A_51_P182572	Phactr1	NM_001005748	mm|chr13:43229364-43230593	0.799232	-1.74017	0.000177196	0.297988
A_55_P2133910	Ttll10	NM_029264	mm|chr4:155417872-155417813	-0.275857	1.21071	0.000179068	0.297988
A_51_P430563	Mtpn	NM_008098	mm|chr6:35462006-35461947	-0.267107	1.20339	0.000182597	0.297988
A_55_P2096867	Gap43	NM_008083	mm|chr16:42248773-42248714	1.03853	-2.05414	0.000185726	0.297988
A_55_P2090025	Mest	NM_001252292	mm|chr6:30697385-30697444	1.05731	-2.08105	0.000190482	0.297988
A_66_P117815	NAP068456-1	NAP068456-1	mm|chr12:113169224-113169165	0.491114	-1.40553	0.000191534	0.297988
A_51_P393654	Fam171b	NM_175514	mm|chr2:83721451-83721510	0.898303	-1.86387	0.000199536	0.297988
A_52_P200458	Fut4	NM_010242	mm|chr9:14553283-14553224	0.593638	-1.50905	0.000199561	0.297988
A_30_P01017657	chrX:121970356-121970881_R	chrX:121970356-121970881_R	mm|chrX:121970836-121970777	-0.756738	1.68967	0.00020902	0.297988
A_55_P1989405	Elf1	NM_007920	mm|chr14:79981995-79982054	-0.146734	1.10706	0.000214623	0.297988
A_55_P2153743	Slc26a6	NM_134420	mm|chr9:108815322-108815380	-0.59618	1.51171	0.000218034	0.297988
A_51_P498274	Gm4776	NR_037691	mm|chr1:46078116-46078057	0.471833	-1.38687	0.000223617	0.297988
A_55_P2086646	B230317F23Rik	XR_035255	mm|chr8:63465021-63465080	0.946503	-1.9272	0.000224743	0.297988
A_55_P2051259	Sco1	NM_001040026	mm|chr11:66879009-66879068	-0.456644	1.37235	0.000225263	0.297988
A_55_P1993365	A_55_P1993365	A_55_P1993365	mm|chr9:025033200-025033141	0.852518	-1.80565	0.000237328	0.30095
A_55_P1961521	TC1654523	TC1654523	mm|chr13:048360210-048360269	0.879841	-1.84017	0.000257312	0.30095
A_51_P481482	Dram1	NM_027878	mm|chr10:87786227-87786168	1.50151	-2.83139	0.000257415	0.30095
A_51_P304126	Necap1	NM_026267	mm|chr6:122838745-122838804	-0.296492	1.22815	0.000260584	0.30095
A_52_P598835	Ccdc71l	NM_001162903	mm|chr12:33067657-33067716	-0.73198	1.66092	0.000265461	0.30095
A_52_P382914	Trip6	NM_011639	mm|chr5:137751212-137751153	0.662555	-1.58288	0.000271481	0.30095
A_51_P488510	Appl1	NM_145221	mm|chr14:27732780-27732721	-0.414653	1.33298	0.000275916	0.30095
A_55_P2126601	Nceh1	AK038691	mm|chr3:27183315-27183374	-1.41019	2.65772	0.000276943	0.30095
A_55_P2123491	B3gnt5	NM_001159407	mm|chr16:19772327-19772386	-0.451402	1.36737	0.000280485	0.30095
A_52_P566348	Nras	NM_010937	mm|chr3:102871322-102871381	-0.27505	1.21004	0.000283424	0.30095
A_55_P2027812	Arxes2	NM_029823	mm|chrX:132529798-132529857	0.878265	-1.83816	0.000284001	0.30095
A_52_P443334	Cd8a	NM_001081110	mm|chr6:71328911-71328970	1.03073	-2.04306	0.00028817	0.30095
A_65_P05396	Rad18	NM_021385	mm|chr6:112599602-112594696	0.607789	-1.52392	0.00034093	0.349912
A_51_P123795	Zfp637	NM_177684	mm|chr6:117795865-117795924	0.289656	-1.22235	0.00034705	0.350155
A_51_P442719	Usp6nl	NM_181399	mm|chr2:6364270-6364329	-0.414242	1.3326	0.000370707	0.351962
A_52_P650028	Dock10	NM_001285927	mm|chr1:80498092-80498033	0.729255	-1.65778	0.000374797	0.351962
A_55_P2113912	A_55_P2113912	A_55_P2113912	mm|chr15:063463439-063463498	0.583397	-1.49837	0.000382257	0.351962
A_55_P2063471	A_55_P2063471	A_55_P2063471	mm|chr4:010365541-010365482	-0.181541	1.13409	0.000384025	0.351962
A_55_P1994907	Senp2	NM_029457	mm|chr16:22047889-22047948	-0.276899	1.21159	0.00038741	0.351962
A_55_P1952379	Fkbp5	NM_010220	mm|chr17:28536119-28536060	0.547668	-1.46172	0.000392096	0.351962
A_55_P2156993	NAP059664-1	NAP059664-1	mm|chr13:049864747-049864806	0.841967	-1.79249	0.000395403	0.351962
A_51_P244396	L20961	L20961	mm|chr12:115272121-115272062	-1.71906	3.29222	0.00039614	0.351962
A_52_P467726	Nsg1	NM_010942	mm|chr5:38529052-38528993	1.07829	-2.11153	0.000410707	0.356055
A_55_P2417961	BC031361	NR_033221	mm|chr16:38085272-38085213	0.507562	-1.42165	0.00041271	0.356055
A_30_P01021996	chr2:128249388-128250301_F	chr2:128249388-128250301_F	mm|chr2:128249465-128249524	0.672608	-1.59395	0.000422661	0.356123
A_51_P328089	Crb3	NM_177638	mm|chr17:57205264-57205323	-0.48939	1.40385	0.000428176	0.356123
A_55_P2055587	Enpp4	NM_199016	mm|chr17:44233353-44233294	0.365283	-1.28813	0.000430736	0.356123
A_51_P114693	Parm1	NM_145562	mm|chr5:92052938-92052997	-0.291778	1.22415	0.00045545	0.364675
A_55_P2102515	Daam1	NM_001286452	mm|chr12:73093284-73093343	-0.43747	1.35423	0.000461684	0.364675
A_55_P2187206	A_55_P2187206	A_55_P2187206	unmapped	-0.222655	1.16688	0.000469703	0.364675
A_51_P203878	Dynll2	NM_026556	mm|chr11:87795037-87794978	0.397908	-1.3176	0.0004753	0.364675
A_30_P01023537	chr13:12792150-12869825_F	chr13:12792150-12869825_F	mm|chr13:12795466-12795525	-0.474825	1.38975	0.000477146	0.364675
A_52_P134924	Wdr20	NM_027149	mm|chr12:112032937-112032996	-0.291096	1.22357	0.000478062	0.364675
A_55_P1982744	Gm8556	XM_006508439	mm|chr7:109661599-109661594	0.418983	-1.33698	0.000486344	0.364675
A_55_P2145465	D5Ertd577e	NM_177187	mm|chr5:95914446-95914504	1.00977	-2.01359	0.000490089	0.364675
A_51_P342871	S100a10	NM_009112	mm|chr3:93368437-93368496	-0.44832	1.36445	0.000539166	0.37924
A_51_P232742	Hiatl1	NM_133680	mm|chr13:65166922-65166863	-0.269104	1.20506	0.000550195	0.37924
A_51_P349495	Mboat1	NM_153546	mm|chr13:30338253-30338312	-0.342276	1.26775	0.00056048	0.37924
A_55_P2064567	Anks1	NM_001286040	mm|chr17:28199523-28199582	-0.339795	1.26558	0.000564802	0.37924
A_55_P2128853	Ear12	NM_001012766	mm|chr14:044680899-044680958	1.62292	-3.07997	0.000569295	0.37924
A_55_P1997766	Acp5	NM_001102405	mm|chr9:21931234-21931175	-0.214642	1.16042	0.000570835	0.37924
A_66_P116098	Ptpn2	NM_008977	mm|chr18:67837400-67835518	-0.236162	1.17786	0.000572602	0.37924
A_51_P108459	Gpr65	NM_008152	mm|chr12:99514727-99514786	0.75943	-1.69282	0.000577544	0.37924
A_55_P2002212	Bre	NM_181279	mm|chr5:32386957-32387016	0.157727	-1.11553	0.00057847	0.37924
A_51_P172155	Hal	NM_010401	mm|chr10:92979135-92979194	-2.73994	6.6804	0.00058148	0.37924
A_30_P01022482	chr13:112210279-112212150_R	chr13:112210279-112212150_R	mm|chr13:112210516-112210457	1.02152	-2.03005	0.000588633	0.37924
A_51_P495485	Tmem55a	NM_028264	mm|chr4:14842049-14842108	-0.172288	1.12684	0.000591595	0.37924
A_52_P113916	NAP028749-1	NAP028749-1	mm|chrX:111312011-111312070	0.458083	-1.37372	0.000613513	0.385799
A_55_P2062603	4932438A13Rik	NM_172679	mm|chr3:36951842-36951901	-0.484121	1.39873	0.000629848	0.385799
A_55_P2055528	Ubxn10	NM_001285928	mm|chr4:138274813-138274754	-0.518614	1.43258	0.00063134	0.385799
A_52_P332788	LOC102639105	XM_006496590	mm|chr1:85109076-85109020	0.67644	-1.59819	0.000635797	0.385799
A_55_P2147831	Gimap4	NM_174990	mm|chr6:48641817-48641876	0.687869	-1.6109	0.000643657	0.385799
A_52_P373798	Zdhhc3	NM_026917	mm|chr9:122983620-122983561	-0.283067	1.21678	0.000655416	0.385799
A_55_P1981336	Sdccag8	NM_029756	mm|chr1:178783973-178784032	0.345261	-1.27038	0.0006624	0.385799
A_52_P334670	Clock	NM_007715	mm|chr5:76641436-76641377	-0.305464	1.23582	0.000664546	0.385799
A_55_P2170881	Arhgap26	NM_175164	mm|chr18:39532054-39532113	-0.959956	1.94525	0.000665996	0.385799
A_55_P2037857	Svs2	NM_017390	mm|chr2:164062614-164062555	-2.92449	7.59206	0.000685538	0.385799
A_55_P2028821	Hnrnpf	NM_001166430	mm|chr6:117875521-117875580	-0.19829	1.14734	0.000696955	0.385799
A_51_P215995	Zswim6	NM_145456	mm|chr13:108514954-108514895	-0.50448	1.41861	0.000700596	0.385799
A_55_P1969128	Cidec	NM_178373	mm|chr6:113378175-113378116	1.32787	-2.51032	0.000702095	0.385799
A_55_P2059372	Ppip5k2	NM_173760	mm|chr1:99602684-99602625	-0.44668	1.3629	0.00070887	0.385799
A_51_P395373	Ptprt	NM_021464	mm|chr2:161347741-161347709	0.978274	-1.97011	0.000709485	0.385799
A_55_P2025155	TC1781719	TC1781719	mm|chr7:139675524-139675583	0.723128	-1.65076	0.000752399	0.385799
A_51_P223092	Zbed3	NM_028106	mm|chr13:96106826-96106885	1.05332	-2.0753	0.000753066	0.385799
A_30_P01024957	chr14:33923944-34003394_R	chr14:33923944-34003394_R	mm|chr14:33936829-33936770	1.02414	-2.03375	0.000753434	0.385799
A_52_P453624	Arl6ip6	NM_022989	mm|chr2:53076501-53076560	-0.202604	1.15077	0.000757602	0.385799
A_51_P479408	Hyal1	NM_008317	mm|chr9:107481893-107481952	0.982847	-1.97636	0.000758456	0.385799
A_51_P404077	Fzd2	NM_020510	mm|chr11:102467613-102467672	0.823875	-1.77015	0.000759871	0.385799
A_55_P1972019	4632415L05Rik	NR_027985	mm|chr3:19795291-19795350	0.364768	-1.28767	0.000760646	0.385799
A_52_P447944	Epcam	NM_008532	mm|chr17:88048972-88049800	-0.319295	1.24772	0.000761945	0.385799
A_55_P2103846	BB338611	BB338611	mm|chr5:97637242-97637301	1.60169	-3.035	0.000766299	0.385799
A_51_P391445	Ifngr1	NM_010511	mm|chr10:19329923-19329982	-0.529757	1.44369	0.000779474	0.385799
A_55_P1986351	Tbc1d32	NM_001033385	mm|chr10:55734196-55734137	-0.341508	1.26708	0.000782078	0.385799
A_51_P465350	Ly86	NM_010745	mm|chr13:37510701-37510760	1.11714	-2.16917	0.000788353	0.385799
A_52_P216226	Masp1	NM_008555	mm|chr16:23452519-23452460	-2.57861	5.97365	0.000798321	0.385799
A_55_P2064792	Arpc3	NM_019824	mm|chr5:122855952-122856011	-0.326815	1.25424	0.000805263	0.385799
A_51_P389895	Slc35f5	NM_028787	mm|chr1:127492042-127492101	-0.461582	1.37705	0.000806709	0.385799
A_51_P335480	1810055G02Rik	NM_028077	mm|chr19:3717691-3717750	0.267587	-1.20379	0.000813893	0.385799
A_55_P2160712	Pura	ENSMUST00000051301	mm|chr18:36451661-36451720	-0.277025	1.21169	0.000814454	0.385799
A_30_P01026223	chr17:86219507-86220112_F	chr17:86219507-86220112_F	mm|chr17:86220053-86220112	-1.82523	3.54364	0.000827578	0.385799
A_51_P501554	Tm4sf20	NM_025453	mm|chr1:82753603-82753547	-0.78784	1.72649	0.000827843	0.385799
A_55_P2107232	Tssk6	NM_032004	mm|chr8:72427356-72427415	-0.350472	1.27498	0.000835003	0.385799
A_30_P01020724	chr18:36449530-36456800_F	chr18:36449530-36456800_F	mm|chr18:36451657-36451716	-0.229409	1.17235	0.000836044	0.385799
A_52_P598300	Gtf2f2	NM_026816	mm|chr14:76296973-76296914	-0.320029	1.24836	0.000848352	0.386281
A_55_P2065529	Mok	NM_011973	mm|chr12:112046068-112046009	0.393741	-1.3138	0.000850068	0.386281
A_55_P2081780	Asb7	AK051017	mm|chr7:73821975-73821916	-0.436784	1.35358	0.000857292	0.386613
A_52_P175066	Cd2ap	NM_009847	mm|chr17:42930383-42930324	-0.23204	1.17449	0.000865702	0.387246
A_55_P2002752	Zswim6	NM_145456	mm|chr13:108515393-108515334	-0.487195	1.40172	0.000875652	0.387246
A_55_P2024625	Gm1987	NM_001193667	mm|chr4:42232117-42232176	1.06179	-2.08751	0.000882203	0.387246
A_51_P101660	1200014J11Rik	NM_025818	mm|chr11:72893544-72893603	-0.284635	1.2181	0.000885792	0.387246
A_51_P159453	Serpina3n	NM_009252	mm|chr12:105651918-105651977	1.71788	-3.28954	0.000895807	0.387246
A_51_P106397	Prkd3	NM_029239	mm|chr17:79352028-79351323	0.682356	-1.60476	0.000900252	0.387246
A_55_P2111860	Zc3h12c	NM_001162921	mm|chr9:51923631-51923572	-0.353122	1.27732	0.000908826	0.387246
A_55_P1982585	Kdm4a	NM_172382	mm|chr4:117814786-117814727	-0.671076	1.59226	0.000913451	0.387246
A_51_P519108	Dzank1	NM_172859	mm|chr2:144296598-144296539	0.820687	-1.76625	0.000917244	0.387246
A_30_P01026039	chr6:89207813-89209131_R	chr6:89207813-89209131_R	mm|chr6:89208120-89208061	-0.913016	1.88298	0.000950061	0.398276
A_55_P2063266	Piga	NM_011081	mm|chrX:160871786-160871845	-0.476794	1.39165	0.000957665	0.398639
A_30_P01020286	chr16:4871449-4874336_R	chr16:4871449-4874336_R	mm|chr16:4871831-4871772	1.135	-2.19619	0.00096432	0.398639
A_51_P242356	Fam114a2	NM_026342	mm|chr11:57296656-57296597	-0.28278	1.21654	0.000973762	0.399339
A_55_P2129092	Cdc42bpa	NM_001033285	mm|chr1:181970271-181970330	0.377349	-1.29895	0.000979431	0.399339
A_51_P179480	4930539E08Rik	NM_172450	mm|chr17:29033393-29033340	-0.89213	1.85591	0.0010055	0.403778
A_55_P2064233	Ipo8	NM_001081113	mm|chr6:148719272-148719213	-0.202634	1.1508	0.00100863	0.403778
A_55_P2095727	Pml	NM_178087	mm|chr9:58066408-58066349	0.183893	-1.13595	0.00101067	0.403778
A_51_P282616	Maats1	NM_001081025	mm|chr16:38297953-38297894	-0.427091	1.34452	0.00102533	0.406905
A_55_P1969131	Cidec	NM_178373	mm|chr6:113374689-113374630	1.69007	-3.22673	0.00103862	0.409451
A_51_P123795	Zfp637	NM_177684	mm|chr6:117795865-117795924	0.302161	-1.23299	0.00106786	0.413937
A_55_P2055694	Ocln	NM_008756	mm|chr13:101267443-101267384	-0.635457	1.55343	0.0010706	0.413937
A_55_P2426564	1500004A13Rik	AK075724	mm|chr3:88609423-88609364	1.07708	-2.10977	0.00107404	0.413937
A_51_P478172	ENSMUST00000103299	ENSMUST00000103299	mm|chr6:41497058-41497622	1.17671	-2.26061	0.00107782	0.413937
A_52_P284958	Ubtd2	NM_173784	mm|chr11:32418614-32418673	-0.426513	1.34398	0.00110012	0.418719
A_55_P2005941	Plcxd1	NM_207279	mm|chr5:110532774-110532833	0.351441	-1.27583	0.00111784	0.418719
A_30_P01033549	chr14:56348028-56348470_R	chr14:56348028-56348470_R	mm|chr14:56348232-56348173	-0.504798	1.41893	0.00112382	0.418719
A_66_P107584	Fam133b	NM_001042501	mm|chr5:3570478-3570537	-0.490576	1.40501	0.00112826	0.418719
A_55_P2144556	Flrt3	NM_001172160	mm|chr2:140485120-140485061	-0.439739	1.35636	0.00113648	0.418719
A_30_P01022229	chr8:124648600-124731250_R	chr8:124648600-124731250_R	mm|chr8:124684118-124684059	-0.736375	1.66598	0.00115882	0.418719
A_30_P01019015	chr13:49488457-49493732_R	chr13:49488457-49493732_R	mm|chr13:49490177-49490118	-1.01466	2.02043	0.00117446	0.418719
A_55_P2108081	A_55_P2108081	A_55_P2108081	mm|chr12:020098155-020098214	0.707656	-1.63315	0.00118063	0.418719
A_51_P139651	Nos3	NM_008713	mm|chr5:23889636-23889695	1.3084	-2.47666	0.00118166	0.418719
A_51_P102860	Herpud2	NM_020586	mm|chr9:24912869-24912810	-0.361502	1.28476	0.0011873	0.418719
A_30_P01024281	chr6:115468025-115489250_F	chr6:115468025-115489250_F	mm|chr6:115486781-115486840	0.644073	-1.56273	0.0011888	0.418719
A_55_P1960451	Thsd7a	NM_001164805	mm|chr6:12267408-12267349	1.38562	-2.61284	0.00119037	0.418719
A_55_P2108678	ENSMUST00000164674	ENSMUST00000164674	mm|chr6:23108300-23108241	-0.436811	1.35361	0.00119187	0.418719
A_55_P2011967	Akirin2	NM_001007589	mm|chr4:34513959-34514018	-0.269851	1.20568	0.00119248	0.418719
A_51_P114693	Parm1	NM_145562	mm|chr5:92052938-92052997	-0.297142	1.22871	0.00120521	0.418719
A_51_P114693	Parm1	NM_145562	mm|chr5:92052938-92052997	-0.286268	1.21948	0.001207	0.418719
A_30_P01020336	chr11:50994911-51050704_F	chr11:50994911-51050704_F	mm|chr11:51007279-51007338	-0.202972	1.15107	0.00121058	0.418719
A_55_P2023953	Arpc3	NM_019824	mm|chr5:122856086-122856145	-0.331807	1.25859	0.00121688	0.418719
A_52_P99411	Itm2b	NM_008410	mm|chr14:73762892-73762833	-0.313879	1.24305	0.00122684	0.41972
A_52_P428745	Camk2d	NM_001025439	mm|chr3:126547685-126547744	-0.24411	1.18436	0.00124345	0.421357
A_55_P1990309	Elavl4	NM_010488	mm|chr4:109878617-109878558	0.939807	-1.91827	0.00125127	0.421357
A_30_P01026470	chr16:43635730-43639104_F	chr16:43635730-43639104_F	mm|chr16:43639015-43639074	0.584727	-1.49976	0.00125727	0.421357
A_55_P2008884	Cltc	NM_001003908	mm|chr11:86508261-86508202	-0.295798	1.22756	0.00126508	0.421357
A_55_P2064542	Uba3	NM_011666	mm|chr6:97133873-97133814	-0.590657	1.50593	0.00127541	0.421357
A_51_P114693	Parm1	NM_145562	mm|chr5:92052938-92052997	-0.305331	1.2357	0.00129092	0.421357
A_55_P2411907	B230213L16Rik	AK159005	mm|chr1:38073544-38073603	0.428624	-1.34595	0.00130543	0.421357
A_52_P214630	Sox9	NM_011448	mm|chr11:112648809-112648868	-0.400392	1.31987	0.00131902	0.421357
A_55_P1953439	Lemd3	NM_001081193	mm|chr10:120360606-120360547	-0.301281	1.23224	0.00132114	0.421357
A_51_P123795	Zfp637	NM_177684	mm|chr6:117795865-117795924	0.24515	-1.18522	0.00132237	0.421357
A_55_P2021996	Hbs1l	NM_001145209	mm|chr10:21030726-21030785	-0.335995	1.26225	0.00132852	0.421357
A_52_P276607	Ptp4a2	NM_008974	mm|chr4:129525145-129525204	-0.274803	1.20983	0.00133568	0.421357
A_51_P476601	Ly96	NM_016923	mm|chr1:16696289-16699561	-0.356016	1.27989	0.0013437	0.421357
A_55_P2122334	Nfic	NM_008688	mm|chr10:80863757-80863698	0.475196	-1.39011	0.00134561	0.421357
A_55_P2004562	Klra2	NM_001170851	mm|chr6:131169345-131169286	1.06455	-2.09151	0.00135921	0.421357
A_51_P365318	Pcf11	NM_029078	mm|chr7:99797470-99796611	-0.42049	1.33838	0.00136335	0.421357
A_51_P123795	Zfp637	NM_177684	mm|chr6:117795865-117795924	0.315639	-1.24456	0.00136468	0.421357
A_55_P2033660	Crls1	NM_001024385	mm|chr2:132692364-132692423	-0.352142	1.27645	0.00137714	0.421357
A_51_P517051	Gatsl3	NM_028022	mm|chr11:4121210-4121433	0.941789	-1.92091	0.00137724	0.421357
A_65_P05040	Ston2	NM_175367	mm|chr12:92871478-92871449	-0.506928	1.42102	0.00138687	0.421357
A_51_P288618	Dusp11	NM_028099	mm|chr6:85897304-85897245	-0.437595	1.35434	0.00138715	0.421357
A_55_P2158404	Cmpk2	NM_020557	mm|chr12:27162935-27162994	0.576504	-1.49123	0.00138735	0.421357
A_66_P124420	NAP001637-001	NAP001637-001	mm|chr13:062915207-062915266	0.815836	-1.76032	0.00140624	0.424926
A_51_P101660	1200014J11Rik	NM_025818	mm|chr11:72893544-72893603	-0.370583	1.29287	0.00142547	0.426438
A_55_P2015742	Cggbp1	NM_178647	mm|chr16:64859213-64859272	-0.355169	1.27914	0.00144277	0.426438
A_52_P39083	Ccbe1	NM_178793	mm|chr18:66216831-66216772	0.913334	-1.88339	0.0014776	0.426438
A_55_P2019601	Csprs	NM_033616	mm|chr8_random:111631-111572	1.31556	-2.48899	0.00147891	0.426438
A_51_P232281	Pla2g2d	NM_011109	mm|chr4:138337867-138337926	0.691485	-1.61494	0.00148737	0.426438
A_55_P2011395	Bcorl1	NM_178782	mm|chrX:45737228-45737287	-0.567673	1.48213	0.00149604	0.426438
A_51_P158922	Prkaa1	NM_001013367	mm|chr15:5131426-5131485	-0.282367	1.21619	0.00149977	0.426438
A_30_P01032596	chr16:32309935-32328234_F	chr16:32309935-32328234_F	mm|chr16:32326591-32326650	0.833496	-1.782	0.00150896	0.426438
A_55_P2025829	A_55_P2025829	A_55_P2025829	mm|chr6:133711126-133711067	-0.265082	1.2017	0.00151008	0.426438
A_55_P2023523	Aloxe3	NM_011786	mm|chr11:68962557-68962616	0.630578	-1.54819	0.00151892	0.426438
A_51_P377210	Caap1	NM_026368	mm|chr4:94167522-94167463	-0.393061	1.31318	0.00152096	0.426438
A_30_P01031326	chr14:14688472-14747272_F	chr14:14688472-14747272_F	mm|chr14:14735643-14735702	-0.255667	1.19389	0.00152425	0.426438
A_55_P2167769	Arid1a	NM_001080819	mm|chr4:133235151-133235092	-0.228451	1.17158	0.00152754	0.426438
A_30_P01021244	chr7:134643558-134644056_F	chr7:134643558-134644056_F	mm|chr7:134643798-134643857	0.876874	-1.83639	0.00152952	0.426438
A_51_P141836	Ube3c	NM_133907	mm|chr5:30002424-30002483	-0.373149	1.29518	0.00153264	0.426438
A_55_P2145521	Stk38l	NM_172734	mm|chr6:146725000-146725059	-0.207686	1.15483	0.00153666	0.426438
A_30_P01031803	chr17:17628846-17641021_R	chr17:17628846-17641021_R	mm|chr17:17637921-17637862	-0.630409	1.548	0.00155739	0.426438
A_51_P375969	Ces1d	NM_053200	mm|chr8:95694933-95693648	0.832291	-1.78051	0.00155795	0.426438
A_30_P01031072	NEAT2	NEAT2	mm|chr19:5795892-5795833	-0.732104	1.66106	0.00156068	0.426438
A_55_P2032608	1190002N15Rik	NM_001033145	mm|chr9:94418477-94418418	-0.443619	1.36001	0.00156735	0.426438
A_52_P428673	Usp49	NM_198421	mm|chr17:47820493-47820552	0.992425	-1.98953	0.00157259	0.426438
A_51_P171999	Apoe	NM_009696	mm|chr7:20281791-20281732	1.01928	-2.02691	0.0015793	0.426438
A_52_P237077	Esr1	NM_007956	mm|chr10:5343115-5343056	0.908852	-1.87755	0.00160727	0.426438
A_51_P518051	Dusp4	NM_176933	mm|chr8:35882045-35882104	-0.946765	1.92755	0.0016108	0.426438
A_51_P485421	ENSMUST00000103426	ENSMUST00000103426	mm|chr12:114659689-114659630	0.844925	-1.79617	0.00161497	0.426438
A_55_P2003494	NAP071796-1	NAP071796-1	mm|chrX:099334065-099334124	0.401937	-1.32128	0.00162342	0.426438
A_55_P2042560	Ormdl2	NM_024180	mm|chr10:128255017-128254958	-0.348425	1.27317	0.00163424	0.426438
A_55_P2132812	Hsd3b2	ENSMUST00000107022	mm|chr3:98513784-98513725	0.388892	-1.30939	0.00163575	0.426438
A_55_P1989061	Tsc22d3	NM_001077364	mm|chrX:137074153-137074094	0.548109	-1.46217	0.00164164	0.426438
A_55_P2003393	LOC102637409	XR_378363	mm|chr7:106777584-106777643	0.386243	-1.30699	0.00164733	0.426438
A_66_P140525	A630076J17Rik	AK080367	mm|chr3:107037575-107037634	-0.813516	1.75749	0.0016483	0.426438
A_55_P1987715	Epb4.1l2	NM_001199265	mm|chr10:25208826-25208885	0.533616	-1.44755	0.00165514	0.426438
A_30_P01031572	chr8:74820025-74833350_F	chr8:74820025-74833350_F	mm|chr8:74828626-74828685	0.315826	-1.24472	0.00166739	0.426438
A_66_P102903	Fez1	NM_183171	mm|chr9:36671190-36671249	0.778679	-1.71556	0.00167701	0.426438
A_30_P01022624	chr5:121778090-121779622_F	chr5:121778090-121779622_F	mm|chr5:121778400-121778459	0.536938	-1.45089	0.00167938	0.426438
A_55_P2110925	Flrt3	NM_001172160	mm|chr2:140484015-140483956	-0.436047	1.35289	0.00168736	0.426438
A_55_P2172515	1700061I17Rik	NR_038029	mm|chr3:116769889-116769830	0.641324	-1.55976	0.00168933	0.426438
A_55_P1974028	Stab2	NM_138673	mm|chr10:86304041-86303982	-0.678097	1.60003	0.00169739	0.426438
A_52_P190973	Vcl	NM_009502	mm|chr14:21852105-21852164	-0.278891	1.21326	0.00169779	0.426438
A_55_P1972907	Cab39	NM_133781	mm|chr1:87748071-87748130	-0.30761	1.23766	0.00171118	0.427088
A_30_P01023739	chr17:32213375-32238425_F	chr17:32213375-32238425_F	mm|chr17:32215718-32215777	0.524869	-1.4388	0.00171576	0.427088
A_51_P167232	Cask	NM_009806	mm|chrX:13094209-13094192	-0.221791	1.16618	0.0017219	0.427088
A_55_P2169445	Mfsd6	NM_133829	mm|chr1:52713226-52713167	-0.306741	1.23691	0.0017347	0.427739
A_55_P2182382	Arid4a	NM_001081195	mm|chr12:72200279-72200338	-0.627865	1.54528	0.00173889	0.427739
A_30_P01022204	chr19:5795690-5797464_F	chr19:5795690-5797464_F	mm|chr19:5797294-5797353	-0.255837	1.19403	0.00177134	0.433596
A_55_P2134735	Fdxacb1	NM_198675	mm|chr9:50580716-50580775	-0.304825	1.23527	0.00178978	0.433596
A_55_P1996212	Zbtb2	NM_001033466	mm|chr10:5979356-5979415	-0.355939	1.27982	0.00179423	0.433596
A_52_P503208	NAP092699-001	NAP092699-001	mm|chrX:098257974-098258033	0.421787	-1.33959	0.00180978	0.433596
A_51_P107807	Olfr586	NM_147111	mm|chr7:110270708-110270649	-1.42777	2.6903	0.00182705	0.433596
A_55_P2133983	Gm436	NM_001085504	mm|chr4:144259899-144259840	-0.426284	1.34377	0.00182772	0.433596
A_55_P2057877	Pou2f2	NM_001163554	mm|chr7:25877794-25877735	-0.881273	1.842	0.00182809	0.433596
A_30_P01026859	chr1:82892851-82943201_R	chr1:82892851-82943201_R	mm|chr1:82894153-82894094	0.428803	-1.34612	0.0018353	0.433596
A_51_P220150	Angptl7	NM_001039554	mm|chr4:147870043-147869984	1.1469	-2.21437	0.00183567	0.433596
A_52_P313071	Gosr1	NM_016810	mm|chr11:76540352-76540293	-0.267274	1.20353	0.0018426	0.433596
A_55_P1961009	Apbb1ip	NM_019456	mm|chr2:22730829-22730888	0.550787	-1.46488	0.00184283	0.433596
A_51_P211903	Golga5	NM_013747	mm|chr12:103735935-103735994	-0.168609	1.12397	0.00188495	0.441583
A_52_P98625	Sowahc	NM_172939	mm|chr10:58688752-58688811	-0.404917	1.32401	0.00189161	0.441583
A_55_P2035951	Haus8	NM_001163042	mm|chr8:73775091-73775032	-0.245044	1.18513	0.00190401	0.442053
A_55_P2329680	Dyrk2	XM_006514046	mm|chr10:118295223-118295164	-0.446637	1.36286	0.00191025	0.442053
A_55_P2000668	Stxbp2	NM_011503	mm|chr8:3643399-3643458	0.407304	-1.32621	0.00193391	0.442053
A_55_P2373121	Dcaf17	NM_001165980	mm|chr2:70933815-70933874	-0.285619	1.21893	0.00194222	0.442053
A_55_P2177154	Hist1h2bm	NM_178200	mm|chr13:21814057-21814116	-0.468086	1.38327	0.00195058	0.442053
A_51_P176783	Atxn7l3b	NM_001033474	mm|chr10:112362612-112362553	-0.225455	1.16915	0.00195734	0.442053
A_55_P1957373	Pdcl	NM_026176	mm|chr2:37206229-37206170	-0.413317	1.33174	0.00195951	0.442053
A_30_P01017811	chr4:12050675-12066450_R	chr4:12050675-12066450_R	mm|chr4:12051325-12051266	-0.784524	1.72252	0.0019714	0.442053
A_55_P2470474	9530082P21Rik	AK087205	mm|chr17:23888115-23888174	0.513876	-1.42788	0.00197412	0.442053
A_30_P01033466	chr12:103151385-103157796_R	chr12:103151385-103157796_R	mm|chr12:103157363-103157304	-0.28177	1.21569	0.00197663	0.442053
A_55_P2019483	Ndrg4	NM_001195006	mm|chr8:98238734-98238793	0.662494	-1.58282	0.00197983	0.442053
A_51_P109840	Vtn	NM_011707	mm|chr11:78315393-78315665	1.25593	-2.3882	0.00198568	0.442053
A_55_P1989321	Sat1	NM_001291865	mm|chrX:151647915-151647856	-0.420751	1.33862	0.00200293	0.442053
A_55_P2035972	Mark3	NM_021516	mm|chr12:112894253-112894312	-0.280434	1.21456	0.00200612	0.442053
A_51_P171999	Apoe	NM_009696	mm|chr7:20281791-20281732	1.1001	-2.1437	0.00201921	0.442053
A_30_P01021297	chr6:23105525-23118900_R	chr6:23105525-23118900_R	mm|chr6:23107881-23107822	-0.361393	1.28467	0.0020284	0.442053
A_30_P01025510	chr13:62376235-62376890_F	chr13:62376235-62376890_F	mm|chr13:62376771-62376830	-1.02296	2.03208	0.00203032	0.442053
A_55_P2057821	Golga1	NM_029793	mm|chr2:38872084-38872025	-0.188867	1.13987	0.00203164	0.442053
A_55_P1968738	Nfkb1	NM_008689	mm|chr3:135247680-135247621	-0.294851	1.22676	0.00203471	0.442053
A_55_P2044458	Pramef8	NM_172877	mm|chr4:143010931-143010990	-0.361133	1.28443	0.00205078	0.443923
A_55_P1985410	Reps2	NM_178256	mm|chrX:158849967-158849908	-0.485648	1.40021	0.0020599	0.444283
A_52_P194242	Sel1l	NM_001039089	mm|chr12:93045022-93044963	-0.264012	1.20081	0.00206998	0.444843
A_51_P353252	Mal2	NM_178920	mm|chr15:54434271-54434330	-0.17394	1.12814	0.00208489	0.446233
A_52_P605517	Phactr1	NM_001005748	mm|chr13:43233716-43233775	0.872384	-1.83068	0.00209144	0.446233
A_55_P1989379	A_55_P1989379	A_55_P1989379	mm|chr4:046352847-046352906	-1.02398	2.03352	0.00210537	0.447603
A_30_P01022172	chr4:11049325-11072075_R	chr4:11049325-11072075_R	mm|chr4:11053753-11053694	-0.629148	1.54665	0.00212017	0.448076
A_30_P01033673	chr10:39666719-39679959_R	chr10:39666719-39679959_R	mm|chr10:39666945-39666886	-0.42507	1.34264	0.00212494	0.448076
A_30_P01022157	chr18:36449574-36451609_F	chr18:36449574-36451609_F	mm|chr18:36451488-36451547	-0.320652	1.2489	0.00213018	0.448076
A_51_P306017	Dll1	NM_007865	mm|chr17:15504682-15504623	-0.356846	1.28062	0.00215014	0.450509
A_55_P2075195	Cd302	NM_001290660	mm|chr2:60090109-60090050	0.522568	-1.43651	0.00215688	0.450509
A_30_P01028974	chr11:116562925-116574575_R	chr11:116562925-116574575_R	mm|chr11:116566018-116565959	-0.519637	1.43359	0.00219286	0.451669
A_51_P485594	Tab3	NM_025729	mm|chrX:82879525-82879584	-0.228397	1.17153	0.002196	0.451669
A_51_P471520	Stk25	NM_021537	mm|chr1:95518671-95518612	-0.46808	1.38327	0.00219737	0.451669
A_51_P123795	Zfp637	NM_177684	mm|chr6:117795865-117795924	0.242959	-1.18342	0.00221792	0.451669
A_55_P2232410	AI195470	AA985897	mm|chr19:40254382-40254441	-0.712407	1.63854	0.00221872	0.451669
A_51_P461761	Zcchc8	NM_027494	mm|chr5:124149988-124149929	-0.201671	1.15003	0.00222141	0.451669
A_55_P2068233	Phactr1	NM_001005748	mm|chr13:43229312-43229371	0.958685	-1.94354	0.00223483	0.451669
A_52_P484405	Twf1	NM_008971	mm|chr15:94408573-94408514	-0.194193	1.14408	0.00224103	0.451669
A_55_P2123683	Chrdl1	NM_001114385	mm|chrX:139725703-139725644	1.18277	-2.27013	0.00224381	0.451669
A_51_P108459	Gpr65	NM_008152	mm|chr12:99514727-99514786	0.752467	-1.68467	0.00226245	0.451669
A_55_P1986296	Tagln2	NM_178598	mm|chr1:174437450-174437506	-0.23085	1.17353	0.00229053	0.451669
A_55_P2186195	Anks6	NM_001024136	mm|chr4:47030478-47030419	-0.709691	1.63545	0.00229236	0.451669
A_55_P2110210	Fbxl20	XM_006534299	mm|chr11:98011453-98011394	0.794986	-1.73506	0.00231577	0.451669
A_51_P171999	Apoe	NM_009696	mm|chr7:20281791-20281732	1.08744	-2.12497	0.00231928	0.451669
A_52_P462350	Dr1	NM_026106	mm|chr5:108708831-108708890	-0.218027	1.16314	0.00232412	0.451669
A_52_P117999	Selt	NM_001040396	mm|chr3:58389875-58389934	-0.368055	1.29061	0.00232465	0.451669
A_55_P1986551	Mcam	NM_023061	mm|chr9:43949385-43949444	0.513194	-1.42721	0.00232543	0.451669
A_51_P506748	Arhgap35	NM_172739	mm|chr7:17080461-17080402	-0.464412	1.37975	0.00233161	0.451669
A_52_P556290	Arih1	NM_019927	mm|chr9:59240521-59240462	-0.262701	1.19972	0.00233332	0.451669
A_55_P2158592	Sirpb1a	AK041165	mm|chr3:015731333-015731274	0.535671	-1.44962	0.00234193	0.451669
A_55_P2157632	2510039O18Rik	NM_029841	mm|chr4:147321333-147321392	-0.230265	1.17305	0.00234343	0.451669
A_55_P2079084	Fuca1	NM_024243	mm|chr4:135496156-135496215	-0.459734	1.37529	0.00234758	0.451669
A_55_P2172364	A_55_P2172364	A_55_P2172364	mm|chr4:131477053-131476994	-1.10253	2.14731	0.00235284	0.451669
A_30_P01029874	chr16:59557120-59602070_F	chr16:59557120-59602070_F	mm|chr16:59597917-59597976	-0.460678	1.37619	0.00235754	0.451669
A_51_P123795	Zfp637	NM_177684	mm|chr6:117795865-117795924	0.248998	-1.18838	0.00235807	0.451669
A_30_P01027959	chr13:34027900-34052050_F	chr13:34027900-34052050_F	mm|chr13:34046609-34046668	-0.454587	1.37039	0.00236179	0.451669
A_30_P01031176	chr16:30936314-30954449_R	chr16:30936314-30954449_R	mm|chr16:30948091-30948032	0.843826	-1.7948	0.0023795	0.451669
A_55_P2009187	Iffo1	NM_001039669	mm|chr6:125111559-125111618	0.920137	-1.89229	0.002386	0.451669
A_55_P2027172	Gm12703	AK086407	mm|chr4:94698113-94698054	-1.04595	2.06472	0.00238943	0.451669
A_51_P171999	Apoe	NM_009696	mm|chr7:20281791-20281732	1.07096	-2.10083	0.00239762	0.451669
A_55_P2114995	NAP111417-1	NAP111417-1	mm|chr8:047315802-047315861	-0.314986	1.244	0.00239915	0.451669
A_51_P171999	Apoe	NM_009696	mm|chr7:20281791-20281732	1.04038	-2.05677	0.00240524	0.451669
A_51_P112174	Ahi1	NM_026203	mm|chr10:20774814-20774873	0.83421	-1.78288	0.00242334	0.453638
A_55_P2109122	Hist1h2bc	NM_023422	mm|chr13:23784254-23784313	-0.427539	1.34494	0.00244393	0.454855
A_51_P400217	Vpreb1	NM_016982	mm|chr16:16868618-16868559	-0.494916	1.40924	0.00245165	0.454855
A_52_P286098	Epb4.1l4b	NM_019427	mm|chr4:57074671-57074612	-0.348857	1.27355	0.0024623	0.454855
A_55_P2000390	Arpc5	NM_026369	mm|chr1:154622603-154622662	-0.22036	1.16502	0.00246939	0.454855
A_52_P302587	Chn2	NM_023543	mm|chr6:54251148-54251207	1.3392	-2.53011	0.00247196	0.454855
A_51_P483324	Ptpn22	NM_008979	mm|chr3:103716092-103716151	0.931662	-1.90747	0.00247569	0.454855
A_51_P171999	Apoe	NM_009696	mm|chr7:20281791-20281732	1.07667	-2.10916	0.002497	0.457358
A_55_P1971278	Kdm2a	NM_001001984	mm|chr19:4316229-4316170	-0.369016	1.29147	0.00251776	0.458547
A_65_P03728	St3gal1	NM_009177	mm|chr15:66934574-66934515	0.459245	-1.37482	0.00251889	0.458547
A_51_P171999	Apoe	NM_009696	mm|chr7:20281791-20281732	1.05905	-2.08355	0.00253885	0.459371
A_55_P2101231	Aldh7a1	NM_001127338	mm|chr18:56686488-56686429	0.395984	-1.31584	0.00255313	0.459721
A_55_P2022104	Rfwd2	NM_011931	mm|chr1:161277634-161277693	-0.317888	1.2465	0.00256834	0.459721
A_55_P2063033	Phc2	ENSMUST00000133439	mm|chr4:128405383-128405442	-2.305	4.94169	0.00256931	0.459721
A_55_P2005320	Dcstamp	NM_029422	mm|chr15:39592421-39592480	-0.974536	1.96501	0.00257522	0.459721
A_51_P289414	Spg11	NM_145531	mm|chr2:121879622-121879563	-0.156032	1.11422	0.00257941	0.459721
A_55_P1954724	AK132033	AK132033	mm|chrX:140711263-140711204	0.40974	-1.32845	0.00258976	0.459793
A_55_P1968908	Hypk	NM_026318	mm|chr2:121284116-121284175	-0.167017	1.12273	0.00260363	0.459793
A_51_P219483	Tsku	NM_001024619	mm|chr7:105499550-105499491	0.274643	-1.20969	0.00261155	0.459793
A_51_P284665	Plcb1	U85712	mm|chr2:135190506-135190565	0.536276	-1.45022	0.00261232	0.459793
A_55_P2096071	Nanos2	NM_194064	mm|chr7:19574205-19574264	0.761486	-1.69524	0.00261843	0.459793
A_55_P2161556	Smim15	NM_001048250	mm|chr13:108837953-108838012	-0.496367	1.41066	0.00265333	0.464551
A_30_P01033220	chr7:126872550-126886125_R	chr7:126872550-126886125_R	mm|chr7:126884818-126884759	-0.577162	1.49191	0.00267734	0.465591
A_51_P246653	Clec7a	NM_020008	mm|chr6:129411798-129411739	1.2624	-2.39895	0.0026834	0.465591
A_51_P344249	Apbb1	NM_009685	mm|chr7:112713539-112708067	0.889082	-1.852	0.00269383	0.465591
A_52_P214630	Sox9	NM_011448	mm|chr11:112648809-112648868	-0.428881	1.34619	0.0027	0.465591
A_51_P485421	ENSMUST00000103426	ENSMUST00000103426	mm|chr12:114659689-114659630	1.07756	-2.11047	0.00272556	0.465591
A_51_P384091	Rad21	NM_009009	mm|chr15:51794385-51794326	-0.266966	1.20327	0.00272633	0.465591
A_55_P2096314	Rnf130	NM_021540	mm|chr11:49918193-49918252	-0.468949	1.3841	0.00273804	0.465591
A_30_P01017933	chr12:15735906-15798506_R	chr12:15735906-15798506_R	mm|chr12:15797151-15797092	-0.634605	1.55251	0.00274479	0.465591
A_55_P1962224	Afap1l2	NM_146102	mm|chr19:56986935-56986876	-0.879894	1.84024	0.00275008	0.465591
A_51_P481644	Mbip	NM_145442	mm|chr12:57429515-57429456	-0.359362	1.28286	0.00275919	0.465591
A_30_P01020564	chr4:129479254-129480362_R	chr4:129479254-129480362_R	mm|chr4:129480152-129480093	-0.656725	1.5765	0.00276036	0.465591
A_55_P2105362	Tmed5	NM_028876	mm|chr5:108552165-108552106	-0.239752	1.18079	0.00276434	0.465591
A_52_P228079	Atf1	NM_007497	mm|chr15:100090547-100090606	-0.343487	1.26882	0.00277456	0.465591
A_55_P2050426	Ankrd50	NM_001167883	mm|chr3:38348632-38348573	-0.372232	1.29435	0.0027811	0.465591
A_55_P2117333	A_55_P2117333	A_55_P2117333	mm|chr9:084866646-084866587	-0.108181	1.07787	0.00278352	0.465591
A_66_P106905	LOC102637866	XR_390703	mm|chr4:88602500-88602559	-1.0206	2.02876	0.00279079	0.465591
A_52_P609334	Klhdc8b	NM_030075	mm|chr9:108350662-108350603	0.598105	-1.51373	0.00279223	0.465591
A_52_P89567	Rhob	NM_007483	mm|chr12:8504810-8504751	-0.678335	1.60029	0.00280063	0.465687
A_55_P1963144	Mtmr14	NM_026849	mm|chr6:113231126-113231185	-0.245593	1.18558	0.00282753	0.46885
A_30_P01030742	chr2:31001736-31006911_R	chr2:31001736-31006911_R	mm|chr2:31005762-31005703	-0.690102	1.6134	0.0028635	0.472594
A_55_P2042161	Krtap26-1	NM_027105	mm|chr16:88647388-88647329	-0.807491	1.75017	0.00286599	0.472594
A_30_P01018933	chr13:54399275-54445825_R	chr13:54399275-54445825_R	mm|chr13:54431608-54431549	-0.699245	1.62365	0.00290924	0.477083
A_55_P2131340	Churc1	NM_206534	mm|chr12:77883904-77883963	0.185693	-1.13736	0.00292442	0.478255
A_55_P2015363	C1ra	NM_023143	mm|chr6:124472674-124472733	0.748962	-1.68058	0.00294266	0.479919
A_30_P01029943	chr19:23064968-23069896_F	chr19:23064968-23069896_F	mm|chr19:23069750-23069809	0.688428	-1.61153	0.00297269	0.48196
A_30_P01021524	chr19:54011403-54019143_F	chr19:54011403-54019143_F	mm|chr19:54018974-54019033	-0.361615	1.28486	0.00298286	0.48196
A_55_P2047788	Katnal1	NM_153572	mm|chr5:149700527-149700468	0.751928	-1.68404	0.00298673	0.48196
A_51_P156857	Smim3	NM_134133	mm|chr18:60634019-60633960	0.485683	-1.40025	0.00298756	0.48196
A_55_P2121426	LOC101055744	XM_003945355	mm|chr2:132040763-132040704	0.244331	-1.18454	0.00300938	0.484168
A_51_P171999	Apoe	NM_009696	mm|chr7:20281791-20281732	1.03834	-2.05386	0.00303007	0.485975
A_55_P1971840	Muc13	NM_010739	mm|chr16:33819909-33819968	-0.289479	1.2222	0.00303829	0.485975
A_66_P132222	Mlph	NM_053015	mm|chr1:92845282-92845341	-0.428387	1.34573	0.0030451	0.485975
A_30_P01022545	chr2:84427252-84428277_R	chr2:84427252-84428277_R	mm|chr2:84427611-84427552	-0.301346	1.23229	0.00305535	0.485992
A_52_P171791	Smg1	NM_001031814	mm|chr7:125275097-125275038	-0.310217	1.23989	0.00306154	0.485992
A_55_P2023076	Arpc1b	NM_023142	mm|chr5:145888995-145889054	-0.254019	1.19252	0.00307525	0.486871
A_55_P2117741	Nck2	NM_010879	mm|chr1:43627281-43627340	-0.32269	1.25066	0.00309507	0.488487
A_55_P2022663	A_55_P2022663	A_55_P2022663	mm|chr18:060938630-060938571	0.169526	-1.12469	0.00310187	0.488487
A_55_P2145389	Flrt3	NM_001172160	mm|chr2:140484324-140484265	-0.476614	1.39147	0.00314037	0.492414
A_51_P128876	Ifitm3	NM_025378	mm|chr7:148195650-148195591	0.926125	-1.90017	0.00315851	0.492414
A_51_P137336	Cdh1	NM_009864	mm|chr8:109193812-109193871	-0.299481	1.2307	0.00316209	0.492414
A_55_P1955522	Kcnj14	NM_145963	mm|chr7:53073248-53073189	0.576042	-1.49075	0.00317456	0.492414
A_30_P01032222	chr2:174088550-174109425_F	chr2:174088550-174109425_F	mm|chr2:174107729-174107788	-0.453769	1.36961	0.00318738	0.492414
A_30_P01023008	chr15:12119755-12127230_F	chr15:12119755-12127230_F	mm|chr15:12125335-12125394	-0.481233	1.39594	0.00319715	0.492414
A_55_P2020502	A_55_P2020502	A_55_P2020502	mm|chr15:031585361-031585302	0.336436	-1.26263	0.00319729	0.492414
A_51_P109708	Olfr687	XM_001477192	mm|chr7:112424017-112424076	-1.10195	2.14645	0.00320397	0.492414
A_55_P1975305	NAP114911-1	NAP114911-1	mm|chrX:072480990-072481049	-0.124175	1.08988	0.00320711	0.492414
A_66_P101835	Cd38	NM_007646	mm|chr5:44302865-44302924	-0.390051	1.31044	0.00321575	0.492414
A_30_P01032623	chrX:50400250-50410825_F	chrX:50400250-50410825_F	mm|chrX:50406403-50406462	0.972233	-1.96187	0.00322057	0.492414
A_30_P01026402	chr13:70745306-70837331_F	chr13:70745306-70837331_F	mm|chr13:70776606-70776665	0.557051	-1.47126	0.00324725	0.492414
A_51_P403636	Smad7	NM_001042660	mm|chr18:75555371-75555430	-0.385111	1.30596	0.00325085	0.492414
A_55_P1965655	Mtmr14	NM_026849	mm|chr6:113231327-113231386	-0.31409	1.24323	0.00325311	0.492414
A_55_P2029746	AK132033	AK132033	mm|chrX:140711125-140711066	0.46043	-1.37595	0.00325334	0.492414
A_55_P2170405	TC1703733	TC1703733	mm|chr18:060381571-060381630	1.86737	-3.64866	0.00327435	0.492414
A_51_P171999	Apoe	NM_009696	mm|chr7:20281791-20281732	1.03824	-2.05373	0.00328035	0.492414
A_30_P01030485	chr12:110944403-110988678_F	chr12:110944403-110988678_F	mm|chr12:110985556-110985615	0.621477	-1.53845	0.00328476	0.492414
A_55_P2020472	Rufy2	NM_027425	mm|chr10:62463026-62463085	0.475373	-1.39028	0.00330738	0.492414
A_55_P2081560	Phf20	NM_172674	mm|chr2:156135604-156135663	0.315523	-1.24446	0.00330858	0.492414
A_55_P2127497	Trim35	NM_029979	mm|chr14:66930151-66930210	0.473245	-1.38823	0.00331063	0.492414
A_51_P501550	Uxs1	ENSMUST00000076997	mm|chr1:43806698-43806639	-0.48786	1.40236	0.003316	0.492414
A_55_P2026982	Tdrp	NM_173744	mm|chr8:13952106-13952047	0.818356	-1.7634	0.00332037	0.492414
A_55_P2049313	Ppih	BC016565	mm|chr4:118972694-118972635	-0.334291	1.26076	0.00334082	0.492414
A_66_P135872	LOC102636896	XR_386612	mm|chr19:23210140-23210199	-0.276894	1.21158	0.00335223	0.492414
A_52_P214630	Sox9	NM_011448	mm|chr11:112648809-112648868	-0.442466	1.35893	0.00336513	0.492414
A_51_P120615	Rabl3	NM_001042499	mm|chr16:37572151-37572210	-0.153282	1.1121	0.00336805	0.492414
A_51_P423290	Mmrn1	NM_027613	mm|chr6:60938883-60938942	0.994658	-1.99261	0.00336905	0.492414
A_52_P95910	Ugcg	NM_011673	mm|chr4:59235333-59235392	-0.546336	1.46037	0.00338273	0.492414
A_51_P468599	Smchd1	NM_028887	mm|chr17:71694001-71693942	-0.206081	1.15355	0.00339285	0.492414
A_51_P382688	Zmynd19	NM_026021	mm|chr2:24814754-24814813	0.375448	-1.29724	0.00341013	0.492414
A_55_P1999715	ENSMUST00000103291	ENSMUST00000103291	mm|chr6:41489287-41489346	0.459914	-1.37546	0.00341171	0.492414
A_51_P114693	Parm1	NM_145562	mm|chr5:92052938-92052997	-0.274135	1.20927	0.00342072	0.492414
A_51_P205278	Tmem161b	NM_175187	mm|chr13:84435050-84435109	-0.412492	1.33098	0.00342333	0.492414
A_30_P01029454	chr2:175640275-175701875_R	chr2:175640275-175701875_R	mm|chr2:175662021-175661962	0.572387	-1.48698	0.00343718	0.492414
A_55_P2068892	Il6ra	NM_010559	mm|chr3:89674113-89674054	0.486005	-1.40056	0.00345604	0.492414
A_51_P385030	Svs6	NM_013679	mm|chr2:164144071-164144130	-2.66208	6.32947	0.00345834	0.492414
A_55_P1989251	Chfr	NM_001289580	mm|chr5:110600898-110600957	-0.251616	1.19054	0.00346471	0.492414
A_30_P01023717	chr12:45415565-45423519_R	chr12:45415565-45423519_R	mm|chr12:45416048-45415989	-0.808049	1.75084	0.00346659	0.492414
A_55_P2123306	Ankrd36	NM_023816	mm|chr11:5589203-5589262	-0.521075	1.43502	0.00346753	0.492414
A_55_P2098771	Taf13	NM_025444	mm|chr3:108384916-108384975	-0.236803	1.17838	0.00346999	0.492414
A_51_P268843	Rasip1	NM_028544	mm|chr7:52894134-52894193	0.686705	-1.6096	0.00347423	0.492414
A_66_P125389	F830016B08Rik	NM_001101475	mm|chr18:60459976-60460035	0.90188	-1.8685	0.00348453	0.492593
A_52_P152283	Gabpa	NM_008065	mm|chr16:84863822-84863881	-0.283311	1.21698	0.00351599	0.492593
A_55_P2016792	Inpp4b	NM_001024617	mm|chr8:84646383-84646442	-0.574742	1.48941	0.00352176	0.492593
A_55_P2083419	Pkp4	NM_026361	mm|chr2:59192592-59192651	-0.277967	1.21248	0.00352593	0.492593
A_55_P2141654	A_55_P2141654	A_55_P2141654	mm|chr14:035329626-035329685	-0.207248	1.15448	0.00352824	0.492593
A_52_P481279	Drc1	NM_001033460	mm|chr5:30668896-30668956	-0.430278	1.34749	0.00354036	0.492593
A_55_P2035946	Penk	NM_001002927	mm|chr4:4060783-4060724	1.13631	-2.19818	0.00355927	0.492593
A_51_P123017	Gmcl1	NM_011818	mm|chr6:86641973-86641914	-0.310573	1.2402	0.00356122	0.492593
A_52_P520564	Wasl	NM_028459	mm|chr6:24564478-24564419	-0.349779	1.27437	0.00357567	0.492593
A_51_P102860	Herpud2	NM_020586	mm|chr9:24912869-24912810	-0.230177	1.17298	0.00357661	0.492593
A_55_P2062568	Caprin2	NM_181541	mm|chr6:148791093-148791034	-0.235381	1.17722	0.00358107	0.492593
A_55_P2138718	Gm14483	NM_001111037	mm|chrX:10876829-10876888	-0.56005	1.47432	0.00359239	0.492593
A_51_P171999	Apoe	NM_009696	mm|chr7:20281791-20281732	1.10373	-2.14909	0.00359927	0.492593
A_55_P2056735	Col16a1	NM_028266	mm|chr4:129756457-129756516	0.628474	-1.54593	0.00360065	0.492593
A_55_P2121985	Plcb4	NM_013829	mm|chr2:135838745-135838804	0.847657	-1.79958	0.0036009	0.492593
A_55_P2117959	Cyp4b1	NM_007823	mm|chr4:115297465-115297406	1.15251	-2.22301	0.00361498	0.492593
A_55_P2015238	Dctn4	NM_026302	mm|chr18:60718352-60718411	-0.209545	1.15632	0.00361617	0.492593
A_51_P106397	Prkd3	NM_029239	mm|chr17:79352028-79351323	0.462044	-1.37749	0.00366934	0.497593
A_55_P1956064	Atp5g1	ENSMUST00000090541	mm|chr11:95930376-95930317	0.384839	-1.30571	0.00368148	0.497593
A_51_P365019	Gclc	NM_010295	mm|chr9:77641296-77641355	0.362055	-1.28526	0.00369475	0.497593
A_55_P2038972	Erich1	NM_001034862	mm|chr8:14027715-14027656	-0.393687	1.31375	0.00370418	0.497593
A_55_P2012201	App	NM_001198823	mm|chr16:84954771-84954712	-0.17993	1.13283	0.0037195	0.497593
A_30_P01032736	chr7:28592214-28605984_F	chr7:28592214-28605984_F	mm|chr7:28605632-28605691	-0.212018	1.15831	0.00373079	0.497593
A_55_P2041868	Ptafr	NM_001081211	mm|chr4:132136722-132136781	0.553419	-1.46756	0.00373198	0.497593
A_52_P463183	Asap1	NM_010026	mm|chr15:63918874-63918815	-0.501423	1.41561	0.00373295	0.497593
A_65_P07569	Rock1	NM_009071	mm|chr18:10065317-10065258	-0.31204	1.24146	0.00373634	0.497593
A_55_P2060991	BC005764	NM_181681	mm|chr10:79327586-79327527	0.653183	-1.57263	0.00373646	0.497593
A_52_P577533	Vat1l	NM_173016	mm|chr8:116897771-116897830	0.850034	-1.80254	0.00378287	0.502649
A_51_P390715	Tgfb1	NM_011577	mm|chr7:26489877-26489936	0.975084	-1.96576	0.0038057	0.503783
A_51_P101660	1200014J11Rik	NM_025818	mm|chr11:72893544-72893603	-0.335361	1.26169	0.00381658	0.503783
A_55_P1971872	Rbm45	AK090084	mm|chr2:76221740-76221799	-0.332551	1.25924	0.00382913	0.503783
A_55_P2235387	Fam222b	AK079318	mm|chr11:77911970-77912029	0.627961	-1.54538	0.00383293	0.503783
A_52_P51429	Dennd1c	NM_153551	mm|chr17:57205573-57205514	0.455904	-1.37164	0.00383575	0.503783
A_55_P1952638	Fgd6	NM_053072	mm|chr10:93607803-93607862	-0.482602	1.39726	0.003855	0.503783
A_55_P1985670	Exosc3	NM_025513	mm|chr4:45329718-45329659	-0.332324	1.25904	0.00385825	0.503783
A_55_P2138961	Tpk1	NM_013861	mm|chr6:43295898-43295839	0.240994	-1.18181	0.00385911	0.503783
A_55_P2065360	Siva1	NM_013929	mm|chr12:113885242-113886093	0.65155	-1.57085	0.00387483	0.504728
A_51_P271370	Wsb1	NM_001042565	mm|chr11:79055104-79054246	-0.603259	1.51914	0.00394571	0.511689
A_51_P514675	Zcchc10	NM_026479	mm|chr11:53146562-53146621	-0.25307	1.19174	0.00395915	0.511689
A_51_P417321	Zfp236	NM_177832	mm|chr18:82765067-82765008	-0.382906	1.30397	0.00396019	0.511689
A_55_P2109628	Zdhhc21	NM_026647	mm|chr4:82450957-82450898	-0.309841	1.23957	0.00397578	0.511689
A_55_P2184741	Katnal1	NM_153572	mm|chr5:149687710-149687651	0.350274	-1.2748	0.00397791	0.511689
A_52_P406995	Sepsecs	NM_172490	mm|chr5:53035331-53035272	0.399208	-1.31878	0.00398682	0.511689
A_55_P2153141	A_55_P2153141	A_55_P2153141	unmapped	0.498046	-1.4123	0.00398998	0.511689
A_51_P160907	Morc3	NM_001045529	mm|chr16:93875950-93876009	-0.203235	1.15128	0.00400038	0.511689
A_51_P127297	Hsd11b1	NM_008288	mm|chr1:195048228-195048169	0.605525	-1.52153	0.00400563	0.511689
A_30_P01021050	chr12:72103832-72116875_R	chr12:72103832-72116875_R	mm|chr12:72107693-72107634	0.855149	-1.80895	0.00401892	0.512287
A_55_P1972852	Mcrs1	NM_016766	mm|chr15:99073327-99073268	-0.214449	1.16026	0.00402776	0.512317
A_66_P113760	Acvr2a	NM_007396	mm|chr2:48758429-48758488	-0.369222	1.29166	0.0040472	0.513693
A_52_P518808	Mmd	ENSMUST00000134929	mm|chr11:90112402-90112461	0.536732	-1.45068	0.00406619	0.514011
A_55_P1998159	Deaf1	NM_001282073	mm|chr7:148496721-148496662	0.175183	-1.12911	0.00406698	0.514011
A_30_P01029570	chr8:119732348-119749198_R	chr8:119732348-119749198_R	mm|chr8:119732928-119732869	0.87623	-1.83557	0.00408653	0.515387
A_51_P123795	Zfp637	NM_177684	mm|chr6:117795865-117795924	0.24153	-1.18225	0.0041127	0.517264
A_55_P1997282	Fam135a	NM_026604	mm|chr1:24018802-24018743	-0.268548	1.20459	0.00412029	0.517264
A_51_P119031	Naa30	NM_001081430	mm|chr14:49810345-49810404	-0.240368	1.18129	0.00412748	0.517264
A_51_P198387	Uckl1	NM_026765	mm|chr2:181303962-181303903	-0.175669	1.12949	0.00419384	0.520491
A_55_P2069277	Mtf1	NM_008636	mm|chr4:124522092-124522151	-0.407303	1.3262	0.00420179	0.520491
A_30_P01024470	chr1:193923014-193923346_F	chr1:193923014-193923346_F	mm|chr1:193923031-193923090	0.523735	-1.43767	0.00420658	0.520491
A_51_P483280	Prnp	NM_011170	mm|chr2:131763817-131763876	0.536907	-1.45086	0.00421218	0.520491
A_30_P01020597	chr8:124355710-124401160_F	chr8:124355710-124401160_F	mm|chr8:124398160-124398219	0.775243	-1.71148	0.00421298	0.520491
A_55_P2211937	E130101M22	AK053485	mm|chr11:84050229-84050288	0.812661	-1.75645	0.00422635	0.520491
A_55_P1972997	A530016L24Rik	NM_177039	mm|chr12:113738079-113738138	0.437828	-1.35456	0.00423636	0.520491
A_55_P2013316	Ankrd53	NM_029245	mm|chr6:83718202-83718261	-0.756031	1.68884	0.00425831	0.520491
A_51_P122085	Usp20	NM_028846	mm|chr2:30878101-30878160	0.235709	-1.17749	0.0042782	0.520491
A_55_P2139886	Sft2d1	NM_134114	mm|chr17:8520196-8520255	-0.39305	1.31317	0.00430034	0.520491
A_30_P01030739	chr11:97505439-97522274_F	chr11:97505439-97522274_F	mm|chr11:97521096-97521155	-1.44286	2.71859	0.0043066	0.520491
A_65_P10913	Tgfb2	NM_009367	mm|chr1:188449392-188449333	0.789489	-1.72846	0.00432532	0.520491
A_30_P01019601	chr7:28592214-28605984_F	chr7:28592214-28605984_F	mm|chr7:28605864-28605923	-0.239362	1.18047	0.00432611	0.520491
A_66_P124011	Spint2	NM_011464	mm|chr7:30041381-30041332	-0.312367	1.24174	0.0043274	0.520491
A_55_P2000683	Eci2	NM_011868	mm|chr13:35069697-35069638	0.208623	-1.15559	0.00433063	0.520491
A_55_P2174085	St8sia5	NM_013666	mm|chr18:77493998-77494057	-0.875715	1.83492	0.00433731	0.520491
A_52_P209484	Tmem88	NM_025915	mm|chr11:69210969-69210910	0.609739	-1.52598	0.0043436	0.520491
A_51_P303238	Tmed10	NM_026775	mm|chr12:86681665-86681606	0.134214	-1.09749	0.00438261	0.520491
A_55_P2181326	A_55_P2181326	A_55_P2181326	mm|chr19:061304750-061304691	0.691853	-1.61536	0.0043893	0.520491
A_30_P01017642	chr18:6144775-6202105_R	chr18:6144775-6202105_R	mm|chr18:6201077-6201018	-0.247628	1.18725	0.00439374	0.520491
A_55_P2030373	Atp1a2	NM_178405	mm|chr1:174201917-174201858	1.2386	-2.3597	0.0044019	0.520491
A_51_P483280	Prnp	NM_011170	mm|chr2:131763817-131763876	0.546466	-1.4605	0.00440637	0.520491
A_52_P203770	Vmn2r61	NM_001105058	mm|chr7:49555654-49555713	-0.850129	1.80266	0.00441493	0.520491
A_52_P316933	Sh3bgrl2	NM_172507	mm|chr9:83493811-83493870	-0.212076	1.15835	0.00441892	0.520491
A_30_P01027021	chr5:104936417-104984892_F	chr5:104936417-104984892_F	mm|chr5:104957160-104957219	0.901751	-1.86833	0.00442176	0.520491
A_55_P2355676	4933431I19Rik	AK017005	mm|chr16:58914205-58914146	0.858621	-1.8133	0.00442667	0.520491
A_55_P2170509	Yipf4	NM_026417	mm|chr17:74899057-74899116	-0.267111	1.2034	0.0044536	0.520491
A_51_P483280	Prnp	NM_011170	mm|chr2:131763817-131763876	0.54656	-1.4606	0.00446308	0.520491
A_51_P114062	Ncs1	NM_019681	mm|chr2:31150630-31150689	0.779546	-1.71659	0.00447509	0.520491
A_55_P1992640	Hdac3	NM_010411	mm|chr18:38096714-38096655	-0.181887	1.13437	0.00447831	0.520491
A_52_P140497	Golga3	ENSMUST00000112512	mm|chr5:110655283-110655342	-0.315675	1.24459	0.00448868	0.520491
A_51_P226417	Rraga	NM_178376	mm|chr4:86222897-86222956	-0.176117	1.12984	0.00450078	0.520491
A_55_P2163541	Adamts3	NM_177872	mm|chr5:90106005-90105946	0.520505	-1.43446	0.00450336	0.520491
A_55_P2117656	Slfn8	NM_181545	mm|chr11:82815863-82815804	0.491172	-1.40559	0.00451675	0.520491
A_55_P1956302	H2-Q4	NM_001143689	mm|chr17:35521294-35521353	0.3024	-1.23319	0.00452143	0.520491
A_52_P89049	Dlg2	NM_011807	mm|chr7:99597105-99597164	0.752296	-1.68447	0.00452774	0.520491
A_51_P104418	Dusp10	NM_022019	mm|chr1:185898608-185898667	-0.606049	1.52208	0.00453004	0.520491
A_30_P01029504	chr19:5841103-5845579_F	chr19:5841103-5845579_F	mm|chr19:5845438-5845497	-0.253322	1.19195	0.00453918	0.520491
A_55_P1969861	Zap70	NM_001289765	mm|chr1:36839542-36839601	0.378845	-1.3003	0.00454131	0.520491
A_55_P2312644	Gsdmcl-ps	NR_029414	mm|chr15:63756950-63757008	-0.458052	1.37369	0.00454301	0.520491
A_51_P114693	Parm1	NM_145562	mm|chr5:92052938-92052997	-0.259034	1.19668	0.00454319	0.520491
A_55_P1953226	Gm14484	NM_001025260	mm|chrX:10889492-10889551	-0.661715	1.58196	0.00454785	0.520491
A_66_P130213	ENSMUST00000092394	ENSMUST00000092394	mm|chr11:117350243-117350302	0.579923	-1.49477	0.0045574	0.520491
A_52_P390114	Eif4b	NM_145625	mm|chr15:101916459-101916965	0.29996	-1.23111	0.00456486	0.520491
A_55_P2007851	Micu3	NM_030110	mm|chr8:41467471-41467530	0.637471	-1.5556	0.00456633	0.520491
A_51_P264084	Rab36	NM_029781	mm|chr10:74516771-74516830	0.681564	-1.60388	0.00457086	0.520491
A_51_P466759	Mau2	NM_028993	mm|chr8:72542710-72542651	-0.277019	1.21169	0.00458028	0.520491
A_55_P1954653	Ccdc63	NM_183307	mm|chr5:122570987-122570928	-0.297852	1.22931	0.0046022	0.520491
A_55_P2152976	A_55_P2152976	A_55_P2152976	mm|chrX:086204974-086205033	-0.243485	1.18385	0.00460247	0.520491
A_55_P2203996	Prdm10	XM_006510465	mm|chr9:31189170-31189229	-0.418121	1.33619	0.00460347	0.520491
A_30_P01021345	chr7:86651948-86675223_F	chr7:86651948-86675223_F	mm|chr7:86660122-86660181	1.39876	-2.63675	0.0046079	0.520491
A_51_P482121	Edn2	NM_007902	mm|chr4:119839682-119839741	0.390942	-1.31125	0.00463918	0.521603
A_55_P2100155	Mapt	NM_001285455	mm|chr11:104193241-104193300	0.40793	-1.32678	0.00464392	0.521603
A_55_P2096297	NAP112768-1	NAP112768-1	mm|chr14:051598225-051598166	-0.237585	1.17902	0.00464403	0.521603
A_51_P127297	Hsd11b1	NM_008288	mm|chr1:195048228-195048169	0.636069	-1.55409	0.00466122	0.522549
A_30_P01018941	chr1:175654606-175672031_R	chr1:175654606-175672031_R	mm|chr1:175657658-175657599	1.43243	-2.69902	0.00467992	0.522824
A_30_P01030439	chr7:99879368-99889978_R	chr7:99879368-99889978_R	unmapped	0.810349	-1.75364	0.00470929	0.522824
A_52_P374882	Lep	NM_008493	mm|chr6:29023234-29023293	0.9448	-1.92492	0.00471378	0.522824
A_55_P2053206	Kdm4c	NM_144787	mm|chr4:74051459-74051518	-0.216899	1.16223	0.00473092	0.522824
A_55_P1968523	Btbd1	NM_146193	mm|chr7:88937085-88937026	-0.141823	1.1033	0.00473578	0.522824
A_55_P1999154	NAP093367-001	NAP093367-001	mm|chrX:043809382-043809323	0.399386	-1.31895	0.00473769	0.522824
A_55_P2051716	Tbx1	NM_001285472	mm|chr16:18581866-18581807	1.06213	-2.08802	0.00475626	0.522824
A_52_P359502	Pdxk	NM_172134	mm|chr10:77899575-77899516	0.583965	-1.49896	0.00475961	0.522824
A_30_P01031730	chr3:84609788-84618062_F	chr3:84609788-84618062_F	mm|chr3:84617578-84617637	0.661372	-1.58159	0.00477755	0.522824
A_51_P346641	Armcx4	NM_001202500	mm|chrX:131230509-131230568	0.562895	-1.47723	0.00478229	0.522824
A_55_P2067722	Camsap3	NM_001163749	mm|chr8:3608988-3609047	-0.217423	1.16265	0.00478371	0.522824
A_55_P2069760	Sprr2b	NM_011469	mm|chr3:92121660-92121719	-0.681277	1.60356	0.00479141	0.522824
A_30_P01029387	chr18:57124435-57134910_F	chr18:57124435-57134910_F	mm|chr18:57133034-57133093	-0.278984	1.21334	0.00479228	0.522824
A_55_P2025655	CB248850	CB248850	mm|chrX:58438815-58438874	0.793699	-1.73351	0.00480258	0.522824
A_55_P2166069	2310079G19Rik	NM_027173	mm|chr16:88627348-88627289	-1.68864	3.22352	0.00480281	0.522824
A_55_P1974855	Zfp868	NM_172754	mm|chr8:72134695-72134636	-0.339717	1.26551	0.00481058	0.522824
A_30_P01024472	chr11:35805295-35817263_F	chr11:35805295-35817263_F	mm|chr11:35810479-35810538	-0.295737	1.22751	0.00486243	0.522824
A_55_P2001193	Stx18	NM_026959	mm|chr5:38527997-38528056	-0.27007	1.20587	0.00486266	0.522824
A_55_P2097808	P4ha1	NM_011030	mm|chr10:58835625-58835684	-0.627446	1.54483	0.00486891	0.522824
A_55_P2136686	LOC628110	XR_387516	mm|chr2:176615784-176615843	0.754377	-1.6869	0.00487615	0.522824
A_51_P114693	Parm1	NM_145562	mm|chr5:92052938-92052997	-0.247996	1.18756	0.00490009	0.522824
A_52_P302395	Lnpep	NM_172827	mm|chr17:17665291-17665232	-0.377384	1.29898	0.00490146	0.522824
A_55_P2052719	Nadk2	NM_001085410	mm|chr15:9039801-9039860	-0.235088	1.17698	0.00492524	0.522824
A_30_P01029353	chr14:78924115-78938125_R	chr14:78924115-78938125_R	mm|chr14:78934700-78934641	0.390294	-1.31066	0.00493683	0.522824
A_55_P2003643	Tstd2	NM_173033	mm|chr4:46127680-46127621	-0.214389	1.16021	0.0049402	0.522824
A_55_P2022569	Pak3	NM_001195049	mm|chrX:140226257-140226316	0.835288	-1.78421	0.00494682	0.522824
A_51_P489138	Sptb	NM_013675	mm|chr12:77682148-77682089	0.714388	-1.64079	0.00494957	0.522824
A_30_P01026573	chr3:19179899-19216399_R	chr3:19179899-19216399_R	mm|chr3:19204666-19204607	-0.731573	1.66045	0.00495157	0.522824
A_51_P464630	Rad17	NM_011233	mm|chr13:101387435-101387376	-0.196303	1.14576	0.00495344	0.522824
A_52_P107234	Prpf39	NM_177806	mm|chr12:66162760-66162819	-0.272134	1.20759	0.00496177	0.522824
A_51_P102911	Hoxa11	NM_010450	mm|chr6:52192166-52192107	0.367475	-1.29009	0.00496778	0.522824
A_55_P1998023	A_55_P1998023	A_55_P1998023	mm|chrX:112103521-112103580	-0.272913	1.20825	0.00496801	0.522824
A_55_P1958088	Lyn	NM_001111096	mm|chr4:3718682-3718741	-0.495878	1.41018	0.00497854	0.522824
A_52_P190405	Ifnar2	NM_010509	mm|chr16:91394044-91394103	0.341391	-1.26698	0.00497997	0.522824
A_52_P179068	Gucy1b3	NM_017469	mm|chr3:81836201-81836142	0.427581	-1.34498	0.00498159	0.522824
A_51_P483280	Prnp	NM_011170	mm|chr2:131763817-131763876	0.520139	-1.43409	0.00498284	0.522824
A_52_P186033	Spn	NM_009259	mm|chr7:134277372-134277313	0.543498	-1.4575	0.00498864	0.522824
A_55_P2401403	C030046G05	AK081287	mm|chr11:23637110-23637051	-0.306505	1.23671	0.00502611	0.525262
A_51_P114693	Parm1	NM_145562	mm|chr5:92052938-92052997	-0.266138	1.20258	0.00502956	0.525262
A_55_P2138465	Olfr723	NM_001011530	mm|chr14:50548347-50548288	-0.823251	1.76939	0.00505717	0.526053
A_52_P233342	Trim15	NM_001024134	mm|chr17:36997849-36997790	-0.602187	1.51802	0.00506463	0.526053
A_52_P290021	Memo1	XM_006525108	mm|chr17:74598696-74598637	-0.470866	1.38594	0.00508187	0.526053
A_51_P220806	Gdf9	NM_008110	mm|chr11:53251307-53251366	0.528848	-1.44278	0.00509378	0.526053
A_52_P237077	Esr1	NM_007956	mm|chr10:5343115-5343056	0.710799	-1.63671	0.00509979	0.526053
A_55_P2090394	A_55_P2090394	A_55_P2090394	mm|chr3:108042357-108042298	0.533611	-1.44755	0.00511915	0.526053
A_55_P2143885	Etl4	NM_001081006	mm|chr2:20731861-20731920	-0.390094	1.31048	0.00512577	0.526053
A_51_P119031	Naa30	NM_001081430	mm|chr14:49810345-49810404	-0.21287	1.15899	0.00512592	0.526053
A_55_P2057916	Pex5	NM_001277805	mm|chr6:124346950-124346891	-0.301595	1.23251	0.00513377	0.526053
A_51_P353162	Svs5	NM_009301	mm|chr2:164159979-164160038	-3.11914	8.68868	0.00513402	0.526053
A_55_P2025248	Mxd1	NM_010751	mm|chr6:86599112-86599053	-0.69549	1.61943	0.00514829	0.526053
A_55_P2071626	C530008M17Rik	NM_001163793	mm|chr5:77302179-77302238	-0.373297	1.29531	0.00515073	0.526053
A_30_P01020654	chr14:67585234-67596823_R	chr14:67585234-67596823_R	mm|chr14:67589011-67588952	0.650623	-1.56985	0.00515201	0.526053
A_30_P01023801	chr13:64018565-64082570_F	chr13:64018565-64082570_F	mm|chr13:64047723-64047782	0.283563	-1.2172	0.00516786	0.526768
A_30_P01030105	chr16:64765397-64765884_F	chr16:64765397-64765884_F	mm|chr16:64765661-64765720	-0.432742	1.3498	0.00518022	0.527086
A_30_P01020643	chr9:7214754-7225700_R	chr9:7214754-7225700_R	mm|chr9:7219730-7219671	-0.805272	1.74748	0.00518869	0.527086
A_51_P220278	Ppp2r2b	NM_028392	mm|chr18:42805222-42805163	0.982362	-1.9757	0.00520882	0.528103
A_30_P01018892	chr5:88995039-89009064_F	chr5:88995039-89009064_F	mm|chr5:89002301-89002360	0.741111	-1.67146	0.00521644	0.528103
A_55_P2141287	Erlin1	NM_145502	mm|chr19:44109550-44109491	-0.325274	1.2529	0.00524954	0.53005
A_51_P359570	Ifit3	NM_010501	mm|chr19:34663105-34663164	0.604067	-1.51999	0.00527754	0.53005
A_51_P455997	Meg3	NR_027652	mm|chr12:110809678-110809737	0.782278	-1.71984	0.00528194	0.53005
A_55_P2120773	Dctn4	NM_026302	mm|chr18:60718357-60718416	-0.166649	1.12245	0.00528517	0.53005
A_55_P2001453	1700045H11Rik	NR_040649	mm|chr4:150202393-150202334	-0.410923	1.32954	0.00528824	0.53005
A_52_P88808	Vps37a	NM_033560	mm|chr8:41629288-41630337	-0.364947	1.28783	0.0052891	0.53005
A_55_P2181381	Dfnb59	NM_001080711	mm|chr2:76496554-76496611	0.642264	-1.56078	0.00531928	0.532179
A_55_P1994882	Ccdc174	NM_172730	mm|chr6:91849772-91849831	-0.237129	1.17864	0.00533414	0.532751
A_55_P2048779	Fam84b	NM_001162926	mm|chr15:60650612-60650553	-0.412319	1.33082	0.00534538	0.532751
A_55_P2147736	Dpysl4	NM_011993	mm|chr7:146287614-146287673	0.392746	-1.31289	0.00535221	0.532751
A_51_P487718	E2f3	NM_010093	mm|chr13:30008755-30005369	-0.428717	1.34604	0.00536679	0.532751
A_55_P2003581	Scnm1	NM_027013	mm|chr3:94933710-94933651	-0.211302	1.15773	0.00537532	0.532751
A_55_P2126805	Wdr81	NM_138950	mm|chr11:75254514-75254455	-0.24695	1.1867	0.00538319	0.532751
A_51_P279308	Acbd5	NM_028793	mm|chr2:22969703-22969762	-0.278813	1.2132	0.00540427	0.532751
A_52_P175028	Cachd1	ENSMUST00000030257	mm|chr4:100676879-100676938	-0.458072	1.37371	0.0054249	0.532751
A_52_P65237	Zbtb7c	NM_145356	mm|chr18:76307764-76307823	-0.32433	1.25208	0.00543234	0.532751
A_55_P1999301	Cyp2e1	NM_021282	mm|chr7:147960628-147960687	2.43814	-5.41944	0.00543719	0.532751
A_30_P01019313	chr3:26982754-26983352_R	chr3:26982754-26983352_R	mm|chr3:26983140-26983081	-0.985344	1.97979	0.00543911	0.532751
A_55_P1987364	Ap5z1	NM_172725	mm|chr5:142953699-142953758	-0.284191	1.21773	0.00545653	0.532751
A_55_P1990653	Comt	NM_001111062	mm|chr16:18407696-18407637	0.327809	-1.25511	0.00546017	0.532751
A_55_P2065239	A_55_P2065239	A_55_P2065239	mm|chr4:071031896-071031837	0.230673	-1.17338	0.00546109	0.532751
A_52_P247366	Xpo4	ENSMUST00000174545	mm|chr14:58200289-58200230	0.583281	-1.49825	0.00547487	0.532751
A_55_P2122020	Klf4	NM_010637	mm|chr4:55540226-55540167	-0.416143	1.33436	0.00547617	0.532751
A_55_P2006008	Serpinb1a	NM_025429	mm|chr13:32934752-32934693	-0.355738	1.27964	0.00548173	0.532751
A_52_P265578	Vmo1	NM_001013607	mm|chr11:70327302-70327243	0.530786	-1.44472	0.00549618	0.532751
A_65_P18167	Hnrnpul2	NM_001081196	mm|chr19:8908365-8908424	-0.299501	1.23072	0.00550478	0.532751
A_55_P1954648	Siglec1	NM_011426	mm|chr2:130895152-130895093	-0.628587	1.54605	0.00550498	0.532751
A_55_P1978860	Trp53bp2	NM_173378	mm|chr1:184392504-184392563	-0.378742	1.30021	0.00551294	0.532751
A_55_P2052634	Rpl6	NM_011290	mm|chr5:121658582-121658847	0.180847	-1.13355	0.00552265	0.532824
A_52_P80944	Zfp36	NM_011756	mm|chr7:29161999-29161940	-0.624708	1.5419	0.00556371	0.535745
A_30_P01024922	chr13:34693404-34717987_R	chr13:34693404-34717987_R	mm|chr13:34699229-34699170	0.991876	-1.98877	0.00558061	0.535745
A_52_P489202	ENSMUST00000084674	ENSMUST00000084674	mm|chr10:95257489-95257548	-0.764681	1.69899	0.0055909	0.535745
A_30_P01021211	chr5:121778090-121779622_F	chr5:121778090-121779622_F	mm|chr5:121779094-121779153	0.68986	-1.61313	0.00560936	0.535745
A_30_P01026461	chr6:50339188-50409363_R	chr6:50339188-50409363_R	mm|chr6:50352443-50352384	-0.70497	1.63011	0.00561861	0.535745
A_55_P2085460	5530601H04Rik	NR_015467	mm|chrX:102239250-102239191	-0.411016	1.32962	0.00562567	0.535745
A_55_P1983368	Sh3d21	NM_001162533	mm|chr4:125827922-125827863	-0.238612	1.17986	0.00567984	0.535745
A_55_P2035216	Cyb5d1	ENSMUST00000108660	mm|chr11:69206965-69206906	1.10689	-2.1538	0.00568366	0.535745
A_30_P01031306	chr14:52874069-52877398_R	chr14:52874069-52877398_R	mm|chr14:52874371-52874312	0.791917	-1.73137	0.00568579	0.535745
A_55_P1960941	Wac	NM_153085	mm|chr18:7927006-7927065	-0.227238	1.17059	0.00568887	0.535745
A_51_P497985	C2	NM_013484	mm|chr17:34999634-34999575	0.578975	-1.49379	0.0056949	0.535745
A_51_P511250	Fam46b	NM_175307	mm|chr4:133043730-133043789	1.09277	-2.13283	0.00569849	0.535745
A_66_P106593	Vhl	NM_009507	mm|chr6:113581566-113581625	-0.214247	1.1601	0.00570611	0.535745
A_51_P371867	3830417A13Rik	NM_027512	mm|chrX:61431614-61431673	1.02154	-2.03008	0.00570849	0.535745
A_55_P2139894	Cwc15	NM_023153	mm|chr9:14314924-14314983	-0.273194	1.20848	0.00571055	0.535745
A_55_P1969775	Pdhb	AK084507	mm|chr14:9003664-9003605	0.37792	-1.29947	0.00571672	0.535745
A_51_P153063	Fabp12	NM_029310	mm|chr3:10246029-10245970	-0.612497	1.5289	0.0057185	0.535745
A_30_P01021791	chr8:57979699-57982293_F	chr8:57979699-57982293_F	mm|chr8:57982048-57982107	0.360625	-1.28398	0.00571905	0.535745
A_30_P01019176	chr6:82608223-82669023_F	chr6:82608223-82669023_F	mm|chr6:82637218-82637277	-0.534833	1.44877	0.00572905	0.535745
A_52_P590625	Nlrp10	NM_175532	mm|chr7:116065680-116065621	-0.255249	1.19354	0.00574738	0.535745
A_30_P01028763	chr13:21257927-21258387_R	chr13:21257927-21258387_R	mm|chr13:21258360-21258301	-0.805521	1.74778	0.00576865	0.535745
A_51_P119031	Naa30	NM_001081430	mm|chr14:49810345-49810404	-0.160187	1.11743	0.00578651	0.535745
A_55_P1973548	A_55_P1973548	A_55_P1973548	mm|chr3:084716862-084716803	-0.177994	1.13131	0.005791	0.535745
A_51_P117115	Olfr53	NM_146960	mm|chr7:147838658-147838717	-0.708846	1.6345	0.00580299	0.535745
A_51_P136355	Gng11	NM_025331	mm|chr6:3958364-3958423	0.267913	-1.20407	0.00580366	0.535745
A_55_P2045224	A_55_P2045224	A_55_P2045224	mm|chrX:156022387-156022328	-0.262297	1.19939	0.00580421	0.535745
A_55_P2069842	D5Ertd579e	NM_001081232	mm|chr5:37064052-37063993	0.441215	-1.35775	0.00580671	0.535745
A_30_P01020899	chr1:139847592-139848243_F	chr1:139847592-139848243_F	mm|chr1:139847960-139848019	0.966679	-1.95434	0.00580961	0.535745
A_51_P463428	Pik3ip1	NM_178149	mm|chr11:3242107-3242166	0.821932	-1.76777	0.00582145	0.535745
A_55_P2022624	Mtf2	NM_001253877	mm|chr5:108536045-108536104	-0.79355	1.73333	0.00583065	0.535745
A_55_P2079732	Myo1h	NM_001164573	mm|chr5:114813180-114813239	0.374113	-1.29604	0.00584125	0.535745
A_30_P01028761	chr17:22815742-22828592_R	chr17:22815742-22828592_R	mm|chr17:22826155-22826096	-0.536532	1.45048	0.00584978	0.535745
A_55_P2157159	A_55_P2157159	A_55_P2157159	mm|chr4:117498236-117498177	0.33797	-1.26398	0.00585228	0.535745
A_55_P2084248	Adc	NM_172875	mm|chr4:128623373-128623314	0.438601	-1.35529	0.00586226	0.535745
A_55_P2040115	Cdv3	NM_001134426	mm|chr9:103255496-103255437	-0.146291	1.10672	0.00587005	0.535745
A_55_P2168914	2610020H08Rik	XR_378253	mm|chr7:127015737-127015796	-0.392435	1.31261	0.00587693	0.535745
A_52_P365660	Lrrc4c	NM_178725	mm|chr2:97471050-97471109	1.0273	-2.03821	0.00589918	0.536952
A_51_P181517	Fcgr4	NM_144559	mm|chr1:172959738-172959797	0.550398	-1.46449	0.00592522	0.537907
A_51_P438666	Keap1	NM_016679	mm|chr9:21035732-21035292	0.228271	-1.17143	0.00592775	0.537907
A_52_P229997	Cbx8	NM_013926	mm|chr11:118899836-118899777	-0.386716	1.30741	0.00596647	0.538634
A_51_P305843	Chordc1	NM_025844	mm|chr9:18118100-18118159	-0.283148	1.21685	0.00597362	0.538634
A_51_P505868	Lhfp	NM_175386	mm|chr3:53064744-53064803	0.839441	-1.78936	0.00597466	0.538634
A_55_P2091551	Arhgap9	NM_001285785	mm|chr10:126766930-126766989	0.513577	-1.42759	0.0059794	0.538634
A_66_P106606	2900097C17Rik	NR_024329	mm|chr2:156214472-156214413	0.26229	-1.19938	0.0059964	0.538634
A_55_P2146565	Timm22	NM_001291161	mm|chr11:76220585-76220644	-0.833228	1.78167	0.00600304	0.538634
A_55_P2052578	A830080D01Rik	NM_001033472	mm|chrX:156030859-156030918	-0.3151	1.2441	0.00601635	0.538634
A_30_P01029783	chr4:146507925-146532650_R	chr4:146507925-146532650_R	mm|chr4:146531763-146531704	-0.269249	1.20518	0.00604215	0.538634
A_51_P130095	Fcgr2b	NM_001077189	mm|chr1:172891047-172890988	0.88394	-1.84541	0.00605887	0.538634
A_55_P2102715	A_55_P2102715	A_55_P2102715	mm|chr3:071205203-071205144	0.232146	-1.17458	0.00610552	0.538634
A_51_P345836	Prkra	NM_011871	mm|chr2:76468258-76468199	-0.171809	1.12647	0.00612119	0.538634
A_66_P102719	Spop	NM_025287	mm|chr11:95354242-95354301	-0.217157	1.16244	0.00612318	0.538634
A_55_P2186282	Agxt2	NM_001031851	mm|chr15:10339423-10339482	0.426899	-1.34434	0.00612868	0.538634
A_55_P2114347	Pnpla8	NM_026164	mm|chr12:45414232-45414291	-0.223875	1.16787	0.00613558	0.538634
A_55_P2006118	Rbp4	NM_001159487	mm|chr19:38191179-38191120	0.645329	-1.5641	0.0061378	0.538634
A_52_P380263	Podxl	NM_013723	mm|chr6:31470464-31470405	0.577546	-1.49231	0.00613875	0.538634
A_51_P117115	Olfr53	NM_146960	mm|chr7:147838658-147838717	-0.709136	1.63482	0.00617025	0.538634
A_30_P01025022	chr5:37051650-37110575_R	chr5:37051650-37110575_R	mm|chr5:37064410-37064351	0.534059	-1.448	0.0061747	0.538634
A_55_P2150937	A_55_P2150937	A_55_P2150937	mm|chr17:069844659-069844600	0.502101	-1.41627	0.00618175	0.538634
A_51_P114177	Eci3	NM_026947	mm|chr13:35039975-35038935	0.236757	-1.17834	0.00618261	0.538634
A_30_P01027811	chr8:122712014-122732520_R	chr8:122712014-122732520_R	mm|chr8:122726105-122726046	0.251472	-1.19042	0.00618779	0.538634
A_55_P2184601	Itgal	NM_001253872	mm|chr7:134477064-134477123	0.661872	-1.58213	0.00619558	0.538634
A_51_P473498	Gpr171	NM_173398	mm|chr3:58901201-58901142	0.703931	-1.62894	0.00619589	0.538634
A_51_P123795	Zfp637	NM_177684	mm|chr6:117795865-117795924	0.25924	-1.19685	0.0062121	0.538634
A_55_P2177013	Cldn23	NM_027998	mm|chr8:36888596-36888537	-0.609715	1.52596	0.00622399	0.538634
A_55_P2184541	Cdadc1	NM_027986	mm|chr14:60182901-60182842	-0.228527	1.17164	0.0062315	0.538634
A_30_P01028308	chr17:84470764-84486339_R	chr17:84470764-84486339_R	mm|chr17:84477739-84477680	0.566442	-1.48087	0.00623374	0.538634
A_55_P2136902	Cisd3	NM_001085500	mm|chr11:97547450-97547509	0.12721	-1.09218	0.00623679	0.538634
A_30_P01025444	chr18:63482586-63483077_R	chr18:63482586-63483077_R	mm|chr18:63483054-63482995	0.612854	-1.52928	0.00623753	0.538634
A_55_P2074631	Cpeb1	NM_001252525	mm|chr7:88492396-88492337	0.47788	-1.3927	0.00624027	0.538634
A_55_P2076876	Aadacl3	NM_001085503	mm|chr4:144045685-144045626	0.748136	-1.67962	0.00626522	0.538634
A_30_P01024598	chr6:50339188-50409363_R	chr6:50339188-50409363_R	mm|chr6:50352286-50352227	-0.726965	1.65515	0.00626855	0.538634
A_51_P334063	Crybb1	NM_023695	mm|chr5:112692655-112696385	-0.595112	1.51059	0.00627004	0.538634
A_55_P2163928	Cxx1c	NM_028375	mm|chrX:50911368-50911427	0.797218	-1.73775	0.00628574	0.538634
A_55_P2004007	LOC102639543	XM_006497078	mm|chr1:175398876-175398817	0.856293	-1.81038	0.00630224	0.538634
A_55_P2064507	Msra	NM_001253715	mm|chr14:64741544-64741485	0.261442	-1.19868	0.00630316	0.538634
A_51_P284946	Rnd3	NM_028810	mm|chr2:50986054-50985995	-0.400688	1.32014	0.00630828	0.538634
A_55_P2299524	Scube1	NM_001271472	mm|chr15:83435504-83435445	1.28766	-2.44131	0.00631006	0.538634
A_30_P01031672	chr12:103151385-103157796_R	chr12:103151385-103157796_R	mm|chr12:103157633-103157574	-0.312305	1.24169	0.00632449	0.538634
A_55_P1956998	Dis3l2	NM_001172157	mm|chr1:88945422-88945481	0.28213	-1.21599	0.00633	0.538634
A_55_P2173224	Kif2a	NM_008442	mm|chr13:107751399-107751340	-0.312607	1.24195	0.00633237	0.538634
A_51_P407683	Ints3	NM_145540	mm|chr3:90195376-90195317	-0.299587	1.23079	0.00633505	0.538634
A_30_P01021447	chr1:175653557-175671940_R	chr1:175653557-175671940_R	mm|chr1:175655124-175655065	1.3371	-2.52643	0.00634933	0.538634
A_66_P104340	Atxn7l2	NM_175183	mm|chr3:108005234-108005175	-0.268499	1.20455	0.00636899	0.538634
A_52_P191537	Sec24b	ENSMUST00000001079	mm|chr3:129685782-129685723	-0.365772	1.28857	0.00637368	0.538634
A_55_P1954511	Btbd10	NM_133700	mm|chr7:120459322-120459263	-0.241696	1.18238	0.00637434	0.538634
A_51_P146149	Napsa	NM_008437	mm|chr7:51840710-51841119	0.94937	-1.93103	0.00638085	0.538634
A_55_P2002578	Ephx1	NM_010145	mm|chr1:182919748-182919689	0.545754	-1.45978	0.0063847	0.538634
A_51_P114616	Batf	NM_016767	mm|chr12:87049872-87049929	0.687233	-1.61019	0.00639297	0.538634
A_55_P2090239	Casp8ap2	NM_011997	mm|chr4:32735040-32735099	-0.316286	1.24512	0.00641864	0.538634
A_55_P2079619	Rnf43	NM_172448	mm|chr11:87548958-87549017	0.229457	-1.17239	0.00642661	0.538634
A_55_P2071406	Pde3a	XM_006506979	mm|chr6:141448762-141448821	-0.394267	1.31427	0.00643202	0.538634
A_51_P483280	Prnp	NM_011170	mm|chr2:131763817-131763876	0.554112	-1.46826	0.0064362	0.538634
A_55_P2255146	2610020C07Rik	NR_038156	mm|chr16:11225769-11225828	-0.589997	1.50524	0.00646049	0.538634
A_51_P483280	Prnp	NM_011170	mm|chr2:131763817-131763876	0.535157	-1.4491	0.00646087	0.538634
A_30_P01032325	chr6:133054025-133069850_R	chr6:133054025-133069850_R	mm|chr6:133056505-133056446	0.204516	-1.1523	0.00646791	0.538634
A_55_P1960846	4933408B17Rik	NM_177773	mm|chr18:34739612-34739553	1.16138	-2.23671	0.00648493	0.538634
A_51_P117115	Olfr53	NM_146960	mm|chr7:147838658-147838717	-0.714078	1.64043	0.00648983	0.538634
A_51_P102860	Herpud2	NM_020586	mm|chr9:24912869-24912810	-0.270598	1.20631	0.0064953	0.538634
A_51_P130095	Fcgr2b	NM_001077189	mm|chr1:172891047-172890988	0.971271	-1.96057	0.00651044	0.538634
A_51_P507851	Gcc1	NM_028900	mm|chr6:28367011-28366952	-0.190311	1.14101	0.0065404	0.538634
A_52_P72497	Acbd3	NM_133225	mm|chr1:182683805-182683864	-0.21294	1.15905	0.00654703	0.538634
A_52_P186937	Cmpk2	NM_020557	mm|chr12:27164119-27164178	0.450456	-1.36647	0.00655249	0.538634
A_55_P2329313	C530014P21Rik	AK049648	mm|chr17:63208928-63208869	0.932025	-1.90795	0.00655777	0.538634
A_55_P2025340	Olfr1276	NM_146395	mm|chr2:111097933-111097992	0.713318	-1.63957	0.00657345	0.538634
A_55_P2086978	Col23a1	NM_153393	mm|chr11:51394105-51394164	0.535915	-1.44986	0.0065759	0.538634
A_30_P01021800	chr15:96032592-96116907_F	chr15:96032592-96116907_F	mm|chr15:96033127-96033186	0.285409	-1.21876	0.00657969	0.538634
A_55_P2004636	Ppih	NM_028677	mm|chr4:118972688-118972630	-0.289341	1.22208	0.00658375	0.538634
A_51_P324572	Ctnna1	NM_009818	mm|chr18:35414129-35414188	-0.198428	1.14745	0.00659877	0.538634
A_51_P317225	Cmtm2a	NM_027022	mm|chr8:106807090-106805355	-0.466401	1.38166	0.00660294	0.538634
A_30_P01033370	chr17:87492112-87506638_R	chr17:87492112-87506638_R	mm|chr17:87492405-87492346	-2.13156	4.38191	0.00660699	0.538634
A_66_P131754	Vwa5a	NM_172767	mm|chr9:38550667-38550726	-0.589028	1.50423	0.00660799	0.538634
A_51_P359603	Itgb7	NM_013566	mm|chr15:102046509-102046450	0.475491	-1.39039	0.00660841	0.538634
A_55_P2110435	Zscan20	NM_177758	mm|chr4:128260857-128260798	-0.38233	1.30345	0.00661439	0.538634
A_55_P2059695	Nav1	NM_173437	mm|chr1:137338350-137338291	1.10001	-2.14356	0.00664224	0.539253
A_30_P01024706	chr1:175660642-175671878_R	chr1:175660642-175671878_R	mm|chr1:175666385-175666326	1.22073	-2.33065	0.00665282	0.539253
A_55_P2182433	Atg10	NM_025770	mm|chr13:91180515-91180456	-0.594822	1.51029	0.006667	0.539253
A_55_P2098408	Olfr630	NM_147098	mm|chr7:110903055-110902996	-0.850774	1.80347	0.00667339	0.539253
A_30_P01028973	chr9:4260788-4261404_F	chr9:4260788-4261404_F	mm|chr9:4261117-4261176	0.666775	-1.58752	0.00668519	0.539253
A_30_P01031675	chr8:82836971-82849309_R	chr8:82836971-82849309_R	mm|chr8:82837035-82836976	-1.19706	2.29272	0.00669249	0.539253
A_65_P10450	Tmpo	NM_011605	mm|chr10:90623781-90623722	-0.315533	1.24447	0.0066966	0.539253
A_52_P573552	Trib1	NM_144549	mm|chr15:59487662-59487721	-0.94918	1.93078	0.00670876	0.539253
A_51_P122141	Mamstr	NM_172418	mm|chr7:52900705-52900764	0.624072	-1.54122	0.00671289	0.539253
A_30_P01024125	chr17:87674225-87682154_R	chr17:87674225-87682154_R	mm|chr17:87674696-87674637	0.284847	-1.21828	0.00671927	0.539253
A_52_P413515	Ikzf2	NM_011770	mm|chr1:69577912-69577853	-0.39046	1.31081	0.00673155	0.539253
A_55_P2114994	NAP111417-1	NAP111417-1	mm|chr8:047316001-047316060	-0.166676	1.12247	0.00673391	0.539253
A_52_P360330	Map1b	NM_008634	mm|chr13:100192565-100192506	0.930916	-1.90649	0.00673976	0.539253
A_30_P01028004	chr2:170029045-170034220_F	chr2:170029045-170034220_F	mm|chr2:170032495-170032554	0.84254	-1.7932	0.00675806	0.539992
A_51_P217535	Actr3	NM_023735	mm|chr1:127289590-127289531	-0.132261	1.09601	0.00678252	0.54122
A_51_P173692	Lingo4	NM_177250	mm|chr3:94208322-94208381	1.17945	-2.2649	0.00680484	0.541775
A_55_P1962011	Clec1b	NM_019985	mm|chr6:129355286-129355345	0.643846	-1.56249	0.00680911	0.541775
A_51_P316553	Kdr	NM_010612	mm|chr5:76329368-76329309	0.564301	-1.47867	0.00681678	0.541775
A_52_P214630	Sox9	NM_011448	mm|chr11:112648809-112648868	-0.394705	1.31467	0.00686432	0.5441
A_51_P292877	Snrnp200	NM_177214	mm|chr2:127064236-127064295	0.162503	-1.11923	0.00687588	0.544291
A_51_P325281	AI607873	NM_001204910	mm|chr1:175671746-175666571	0.816986	-1.76172	0.00690755	0.545193
A_51_P157524	E2f4	NM_148952	mm|chr8:107829156-107829215	-0.198135	1.14721	0.00692777	0.545193
A_51_P419286	Batf3	NM_030060	mm|chr1:192932528-192932587	0.832788	-1.78112	0.006936	0.545193
A_55_P2101336	Ramp2	NM_019444	mm|chr11:101109501-101109560	0.926445	-1.90059	0.00693845	0.545193
A_52_P605556	Nxnl2	NM_029173	mm|chr13:51270403-51270462	0.891145	-1.85465	0.00694083	0.545193
A_51_P103222	Slc39a4	NM_028064	mm|chr15:76442925-76442866	-0.282324	1.21615	0.00694758	0.545193
A_51_P231768	2310035C23Rik	NM_173187	mm|chr1:107650102-107650161	-0.243659	1.18399	0.00695594	0.545193
A_52_P561772	NAP013487-001	NAP013487-001	mm|chr11:053973490-053973549	-0.326186	1.25369	0.00697203	0.545193
A_55_P2074438	Gtf2a1	NM_031391	mm|chr12:92794498-92794439	-0.293925	1.22597	0.00698382	0.545193
A_55_P2043182	Gimap6	NM_153175	mm|chr6:48651725-48651666	0.596519	-1.51206	0.00699727	0.545193
A_52_P246165	Ptprk	NM_008983	mm|chr10:28315827-28315886	-0.212159	1.15842	0.00700415	0.545193
A_55_P2065572	A_55_P2065572	A_55_P2065572	mm|chr13:067811237-067811178	-0.658353	1.57828	0.00701121	0.545193
A_51_P117115	Olfr53	NM_146960	mm|chr7:147838658-147838717	-0.812077	1.75574	0.00701582	0.545193
A_51_P232207	Hoxb6	NM_008269	mm|chr11:96162563-96162622	0.513133	-1.42715	0.00704871	0.545193
A_52_P11174	Hip1	NM_146001	mm|chr5:135882712-135882653	0.821824	-1.76764	0.00705361	0.545193
A_55_P2127174	Zfp628	NM_170759	mm|chr7:4871046-4871105	0.148049	-1.10807	0.00706564	0.545193
A_51_P102911	Hoxa11	NM_010450	mm|chr6:52192166-52192107	0.377683	-1.29925	0.00706573	0.545193
A_55_P1975560	Ifi204	NM_008329	mm|chr1:175677706-175677647	1.28458	-2.43611	0.00707814	0.545193
A_51_P145220	Nefm	NM_008691	mm|chr14:68738252-68738193	0.770978	-1.70643	0.00709447	0.545193
A_55_P2006762	Bzw1	NM_025824	mm|chr1:58463294-58463353	-0.247586	1.18722	0.00710544	0.545193
A_51_P169516	Ppp1r3d	NM_001085501	mm|chr2:178146053-178145994	-0.299812	1.23098	0.00710908	0.545193
A_55_P1985808	Ranbp9	NM_019930	mm|chr13:43498516-43498457	-0.213971	1.15988	0.0071265	0.545193
A_55_P2007423	Ppp1r12a	NM_027892	mm|chr10:107714572-107714631	-0.381159	1.30239	0.00715315	0.545193
A_51_P204080	Hk2	NM_013820	mm|chr6:82675115-82675056	-0.656076	1.57579	0.00715994	0.545193
A_55_P2414924	Luc7l	NM_028190	mm|chr17:26418844-26418903	-0.280022	1.21421	0.00716213	0.545193
A_52_P220810	Trib2	NM_144551	mm|chr12:15799068-15799009	1.43553	-2.70482	0.00716598	0.545193
A_51_P123017	Gmcl1	NM_011818	mm|chr6:86641973-86641914	-0.296744	1.22837	0.00716851	0.545193
A_51_P191520	Stard10	NM_019990	mm|chr7:108470512-108491035	0.238647	-1.17989	0.00717335	0.545193
A_55_P1954820	D1Ertd622e	NM_133825	mm|chr1:99540626-99540567	-0.289703	1.22239	0.00718131	0.545193
A_55_P2061701	Osgep	NM_133676	mm|chr14:51536322-51536067	0.292544	-1.2248	0.00718398	0.545193
A_52_P611798	Ddx5	NM_007840	mm|chr11:106641767-106641708	-0.189465	1.14034	0.00718815	0.545193
A_55_P2035484	Gucd1	NM_175133	mm|chr10:74969662-74969603	-0.279162	1.21349	0.00719849	0.545193
A_51_P117115	Olfr53	NM_146960	mm|chr7:147838658-147838717	-0.728938	1.65742	0.0071986	0.545193
A_51_P378858	Atg10	NM_025770	mm|chr13:91075089-91075030	-0.548259	1.46232	0.00720352	0.545193
A_55_P1956812	Fam83g	NM_178618	mm|chr11:61523393-61523452	-0.295346	1.22718	0.00721635	0.545193
A_55_P1999229	A_55_P1999229	A_55_P1999229	mm|chr7:011331502-011331561	-0.264775	1.20145	0.00724178	0.545193
A_51_P273508	Ube2g1	NM_025985	mm|chr11:72499899-72499958	-0.260267	1.1977	0.00724857	0.545193
A_55_P2087295	Gm4022	AK015147	mm|chr14:56795748-56795807	-1.39805	2.63545	0.00726249	0.545193
A_51_P218975	Kcns3	NM_173417	mm|chr12:11097775-11097716	0.513392	-1.4274	0.00726627	0.545193
A_55_P1998188	Cdk4	NM_009870	mm|chr10:126504174-126504233	0.47568	-1.39057	0.00726998	0.545193
A_55_P1970027	Itch	NM_001243712	mm|chr2:155052476-155052535	-0.265772	1.20228	0.00727112	0.545193
A_55_P2076471	Mon1b	NM_173015	mm|chr8:116168996-116169055	-0.294192	1.2262	0.00727193	0.545193
A_55_P2140487	TC1600058	TC1600058	mm|chr8:026707399-026707458	-2.1643	4.48249	0.00729084	0.545786
A_55_P2139763	Trim56	NM_201373	mm|chr5:137587277-137587218	0.288341	-1.22124	0.00730917	0.545786
A_52_P512817	Shisa5	NM_025858	mm|chr9:108960173-108960232	-0.160051	1.11733	0.00733496	0.545786
A_30_P01023586	chrX:133315875-133338600_R	chrX:133315875-133338600_R	mm|chrX:133337551-133337492	-0.900225	1.86636	0.00737371	0.545786
A_55_P1984523	Gm1305	XM_006497097	mm|chr1:181625603-181625544	0.369216	-1.29165	0.00739	0.545786
A_51_P312949	Tdrd12	NM_028034	mm|chr7:36309007-36307050	0.661506	-1.58173	0.00739264	0.545786
A_52_P327402	Cds1	NM_173370	mm|chr5:102252307-102252366	-0.240614	1.1815	0.00739293	0.545786
A_55_P1954167	Plagl2	NM_018807	mm|chr2:153058328-153058269	-0.399029	1.31862	0.00739975	0.545786
A_52_P231635	Oxsm	NM_027695	mm|chr14:17073333-17073274	-0.278148	1.21264	0.00741374	0.545786
A_30_P01017986	chr1:183783306-183834531_R	chr1:183783306-183834531_R	mm|chr1:183827170-183827111	0.967479	-1.95542	0.0074155	0.545786
A_55_P1968193	Fhit	NM_010210	mm|chr14:10702604-10702545	0.313607	-1.24281	0.00741681	0.545786
A_51_P112174	Ahi1	NM_026203	mm|chr10:20774814-20774873	0.706179	-1.63148	0.00742264	0.545786
A_51_P200494	Klk1b1	NM_010645	mm|chr7:51224767-51225644	-1.0177	2.02469	0.0074309	0.545786
A_51_P426875	Gdpd3	NM_024228	mm|chr7:133914520-133914693	-0.411468	1.33004	0.00743128	0.545786
A_51_P177552	Ndufb9	NM_023172	mm|chr15:58770972-58771031	-0.142693	1.10396	0.00743489	0.545786
A_51_P169745	Tuba1a	NM_011653	mm|chr15:98780293-98780278	0.553294	-1.46743	0.00745141	0.545786
A_55_P2097022	Eid1	NM_025613	mm|chr2:125501276-125501335	0.496681	-1.41096	0.00745999	0.545786
A_55_P2125774	Ola1	NM_025942	mm|chr2:72931335-72931276	-0.162585	1.11929	0.00747628	0.545786
A_55_P1980262	Cxx1b	NM_001018063	mm|chrX:50972408-50972349	0.369699	-1.29208	0.00747629	0.545786
A_30_P01025310	chr2:108456668-108532418_R	chr2:108456668-108532418_R	mm|chr2:108524782-108524723	1.06765	-2.09602	0.00748777	0.545786
A_51_P292016	Uts2r	NM_145440	mm|chr11:121023215-121023274	-0.314681	1.24374	0.00749131	0.545786
A_30_P01032405	chr1:138592780-138622719_F	chr1:138592780-138622719_F	mm|chr1:138622450-138622509	-0.741496	1.67191	0.00749482	0.545786
A_55_P2122997	Tet1	NM_001253857	mm|chr10:62274507-62274448	0.655795	-1.57548	0.00750027	0.545786
A_55_P2109658	A_55_P2109658	A_55_P2109658	mm|chr6:128834502-128834561	-0.274094	1.20923	0.00750741	0.545786
A_51_P247637	Rnf144a	NM_080563	mm|chr12:26992304-26992245	0.797258	-1.73779	0.00750905	0.545786
A_55_P2124346	Ivns1abp	NM_054102	mm|chr1:153211252-153211311	-0.352457	1.27673	0.00752017	0.545928
A_52_P6828	Xk	NM_023500	mm|chrX:8890144-8890203	-0.64665	1.56553	0.00754257	0.546887
A_52_P47126	Maml3	NM_001004176	mm|chr3:51494549-51494490	0.749028	-1.68066	0.00758293	0.54857
A_52_P405193	Prkrir	NM_028410	mm|chr7:105864527-105864586	0.305683	-1.236	0.00758422	0.54857
A_55_P1973553	Bbs12	NM_001255992	mm|chr3:37220248-37220307	0.53704	-1.45099	0.00761772	0.54921
A_55_P2446231	Tmem245	ENSMUST00000068792	mm|chr4:56887429-56887370	1.03956	-2.0556	0.00762258	0.54921
A_30_P01020054	chr16:30170306-30223193_R	chr16:30170306-30223193_R	mm|chr16:30178178-30178119	-0.204976	1.15267	0.00762607	0.54921
A_55_P2033927	Gm5528	XM_006543614	mm|chr1:72051285-72051344	-0.121365	1.08776	0.00762997	0.54921
A_51_P201721	Crtap	NM_019922	mm|chr9:114284518-114284459	0.527927	-1.44186	0.00765848	0.550455
A_30_P01027798	chrX:98658045-98677545_R	chrX:98658045-98677545_R	mm|chrX:98674951-98674892	-0.635355	1.55332	0.00768333	0.550455
A_30_P01024511	chr13:62580825-62596425_F	chr13:62580825-62596425_F	mm|chr13:62588383-62588442	-0.535773	1.44972	0.00768634	0.550455
A_55_P2069217	Prr13	NM_025385	mm|chr15:102291090-102291149	-0.264905	1.20156	0.00769186	0.550455
A_51_P304859	Zfand6	NM_022985	mm|chr7:91764417-91764358	-0.246886	1.18664	0.00769948	0.550455
A_55_P2304602	BX513744	BX513744	mm|chr9:113506698-113506639	-0.481151	1.39586	0.00770274	0.550455
A_52_P484118	Urb2	NM_001029876	mm|chr8:126571894-126571953	-0.249154	1.18851	0.0077285	0.551252
A_66_P121249	Ddi2	NM_001017966	mm|chr4:141239761-141239702	-0.205496	1.15308	0.00773371	0.551252
A_55_P2001486	A_55_P2001486	A_55_P2001486	mm|chrY:001595484-001595543	-0.927853	1.90244	0.00774533	0.551252
A_66_P100349	Esyt2	NM_028731	mm|chr12:117611157-117611216	-0.285291	1.21866	0.00775094	0.551252
A_55_P2004637	Gm17748	XM_006523363	mm|chr17:9614811-9614753	-0.283063	1.21678	0.00777196	0.551887
A_51_P117739	Figf	NM_010216	mm|chrX:160840395-160840454	1.28205	-2.43185	0.00777841	0.551887
A_55_P2176492	Tollip	NM_023764	mm|chr7:149075484-149075425	-0.389524	1.30996	0.00780683	0.553029
A_55_P1981301	Nup88	NM_001083331	mm|chr11:70756719-70756660	-0.174894	1.12888	0.00781308	0.553029
A_55_P2005135	Tardbp	NM_001008546	mm|chr4:147992832-147991744	-0.248095	1.18764	0.00784244	0.553568
A_55_P2405244	1700061N14Rik	AV207074	unmapped	-0.6649	1.58546	0.00784876	0.553568
A_30_P01031753	chr5:112297381-112328281_R	chr5:112297381-112328281_R	mm|chr5:112311167-112311108	-0.25558	1.19382	0.0078614	0.553568
A_55_P2037608	Acp5	NM_001102405	mm|chr9:21931249-21931190	-0.212308	1.15854	0.00787298	0.553568
A_51_P272066	2010109I03Rik	NM_025929	mm|chr15:74708999-74708940	-0.946318	1.92695	0.00787511	0.553568
A_30_P01033627	chr1:182438908-182449858_R	chr1:182438908-182449858_R	mm|chr1:182440775-182440716	-0.665888	1.58654	0.00788567	0.553568
A_30_P01028662	chr4:126710640-126721240_F	chr4:126710640-126721240_F	mm|chr4:126717264-126717323	-0.396089	1.31594	0.0078858	0.553568
A_55_P2108903	ENSMUST00000033479	ENSMUST00000033479	mm|chr16:43622673-43622732	0.566574	-1.481	0.00790322	0.553772
A_30_P01028793	chr4:129497990-129515290_F	chr4:129497990-129515290_F	mm|chr4:129498604-129498663	-0.463676	1.37905	0.00790731	0.553772
A_30_P01032823	chr17:22420025-22457650_R	chr17:22420025-22457650_R	mm|chr17:22422618-22422559	-0.415524	1.33378	0.00791854	0.553907
A_52_P214630	Sox9	NM_011448	mm|chr11:112648809-112648868	-0.35749	1.2812	0.00795137	0.554227
A_52_P445474	Lmtk2	NM_001081109	mm|chr5:144948941-144949000	-0.340044	1.2658	0.00795332	0.554227
A_51_P110301	C3	NM_009778	mm|chr17:57343475-57343416	1.17342	-2.25546	0.00796791	0.554227
A_51_P487389	Lrrc48	NM_029044	mm|chr11:60200812-60202320	0.69053	-1.61388	0.0079772	0.554227
A_55_P1963549	Vmn1r168	NM_001166842	mm|chr7:24326545-24326604	-0.424847	1.34243	0.00798921	0.554227
A_30_P01018231	chr12:16833551-16901804_R	chr12:16833551-16901804_R	unmapped	0.875997	-1.83528	0.00799343	0.554227
A_51_P128876	Ifitm3	NM_025378	mm|chr7:148195650-148195591	0.935634	-1.91273	0.00799552	0.554227
A_55_P2128158	Trappc13	NM_025879	mm|chr13:104934174-104934115	-0.192268	1.14256	0.0079976	0.554227
A_55_P2157695	Tsc1	NM_001289575	mm|chr2:28546610-28546669	-0.249912	1.18913	0.00801622	0.554872
A_51_P119031	Naa30	NM_001081430	mm|chr14:49810345-49810404	-0.174368	1.12847	0.00805184	0.555859
A_55_P2060445	Apopt1	NM_026511	mm|chr12:112972189-112972248	0.260821	-1.19816	0.00805736	0.555859
A_52_P597775	Gprc5a	NM_181444	mm|chr6:135034590-135034649	-0.379492	1.30088	0.00806703	0.555859
A_52_P562467	Sync	NM_023485	mm|chr4:128985686-128985745	0.760501	-1.69408	0.00807367	0.555859
A_55_P1961385	TC1675241	TC1675241	mm|chr14:031937823-031937764	0.31344	-1.24267	0.00807931	0.555859
A_55_P2040170	Pmp22	NM_008885	mm|chr11:62972989-62973048	-0.456183	1.37191	0.0080913	0.555859
A_52_P48777	Copg2	NM_017478	mm|chr6:30698550-30698491	0.254794	-1.19317	0.00810392	0.555859
A_30_P01031526	chr1:175654606-175672031_R	chr1:175654606-175672031_R	mm|chr1:175655165-175655106	1.19604	-2.29111	0.00811628	0.555859
A_51_P102860	Herpud2	NM_020586	mm|chr9:24912869-24912810	-0.210552	1.15713	0.0081195	0.555859
A_55_P2062981	Abca9	NM_147220	mm|chr11:109962195-109962136	0.684062	-1.60666	0.00812387	0.555859
A_52_P214630	Sox9	NM_011448	mm|chr11:112648809-112648868	-0.354744	1.27876	0.00815269	0.557031
A_51_P248044	Lamb2	NM_008483	mm|chr9:108392189-108392248	0.645767	-1.56457	0.00816168	0.557031
A_55_P2135486	Gm5907	XR_378740	mm|chr8:14003481-14003540	-0.398776	1.31839	0.00818231	0.557031
A_55_P2178466	Gkn1	NM_025466	mm|chr6:87295710-87295651	0.699668	-1.62413	0.00819388	0.557031
A_51_P124719	Ccdc93	NM_001025156	mm|chr1:123397921-123397980	-0.399262	1.31883	0.00819653	0.557031
A_30_P01021884	chr1:175653557-175671940_R	chr1:175653557-175671940_R	mm|chr1:175653793-175653734	1.22416	-2.33619	0.00820273	0.557031
A_30_P01026750	chr11:55315017-55322092_F	chr11:55315017-55322092_F	mm|chr11:55321512-55321571	-0.64259	1.56113	0.00820649	0.557031
A_52_P443544	Gdpgp1	NM_178752	mm|chr7:87385747-87385806	0.566338	-1.48076	0.00823197	0.557815
A_55_P2163128	0610042G04Rik	XR_406158	unmapped	0.499063	-1.41329	0.00824752	0.557907
A_55_P2079490	Parp6	NM_001205239	mm|chr9:59489557-59489616	-0.240094	1.18107	0.0082674	0.558162
A_55_P2219657	Tmf1	NM_001081111	mm|chr6:97103061-97103002	-0.290885	1.22339	0.00827004	0.558162
A_55_P2024808	Abl1	NM_001283046	mm|chr2:31658943-31659002	0.317093	-1.24582	0.00829715	0.559357
A_55_P2044547	LOC102642487	XM_006543762	mm|chr3:21974670-21974611	0.31574	-1.24465	0.00831488	0.559418
A_66_P136857	Phrf1	NM_001081118	mm|chr7:148448580-148448639	-0.18679	1.13823	0.00832517	0.559418
A_55_P1978103	Ppip5k2	NM_173760	mm|chr1:99602816-99602757	-0.307567	1.23762	0.00832624	0.559418
A_30_P01025743	chr1:13058312-13099826_R	chr1:13058312-13099826_R	mm|chr1:13084322-13084263	0.666738	-1.58748	0.00833592	0.559437
A_55_P1977330	Zbtb1	NM_178744	mm|chr12:77489135-77489194	-0.280607	1.21471	0.0083498	0.559665
A_51_P519251	Nupr1	NM_019738	mm|chr7:133767037-133766978	-0.462992	1.3784	0.00835812	0.559665
A_55_P2025463	Brpf3	NM_001081315	mm|chr17:28975427-28975486	-0.313477	1.2427	0.00837082	0.559885
A_55_P2099110	A_55_P2099110	A_55_P2099110	mm|chr1_random:000619664-000619605	0.349953	-1.27452	0.00840382	0.560346
A_55_P2064492	Pcmtd2	NM_001291211	mm|chr2:181591961-181592020	-0.281357	1.21534	0.00841028	0.560346
A_52_P598714	Afg3l1	NM_054070	mm|chr8:126027724-126027783	-0.251332	1.19031	0.00841529	0.560346
A_55_P2026139	Nxpe5	NM_001013773	mm|chr5:138693044-138693103	1.07323	-2.10415	0.00842342	0.560346
A_65_P07455	Gm13251	NM_001085522	mm|chr4:145729033-145728974	0.567538	-1.48199	0.00843294	0.560346
A_30_P01018948	chr7:26054813-26063725_R	chr7:26054813-26063725_R	mm|chr7:26056117-26056058	0.158209	-1.1159	0.00843418	0.560346
A_55_P2041823	Hyal1	ENSMUST00000112387	mm|chr9:107483891-107483950	0.424806	-1.34239	0.00844865	0.560681
A_55_P2091060	Svil	NM_153153	mm|chr18:5049365-5049424	-0.479043	1.39382	0.00846576	0.560728
A_55_P1972923	Polr1d	NM_181730	mm|chr5:147922840-147922899	-0.122345	1.0885	0.00846819	0.560728
A_30_P01032887	chr3:21973306-21974266_R	chr3:21973306-21974266_R	mm|chr3:21973366-21973307	0.361518	-1.28478	0.008497	0.561531
A_30_P01024146	chr19:54011403-54019143_F	chr19:54011403-54019143_F	mm|chr19:54018914-54018973	-0.259972	1.19746	0.00849956	0.561531
A_51_P264527	Fam69b	NM_019833	mm|chr2:26491471-26491530	0.575658	-1.49036	0.00851019	0.561531
A_55_P2016034	Nlrc5	NM_001033207	mm|chr8:97051105-97051164	1.37269	-2.58953	0.00852674	0.561531
A_51_P237055	Olfr1198	NM_207567	mm|chr2:88587016-88586957	-0.384024	1.30498	0.0085742	0.561531
A_52_P131548	Ajuba	NM_010590	mm|chr14:55186871-55186812	0.477792	-1.39261	0.00857515	0.561531
A_55_P1962065	A_55_P1962065	A_55_P1962065	mm|chr4:090704905-090704964	0.223016	-1.16717	0.00857631	0.561531
A_51_P251129	Stard8	NM_199018	mm|chrX:96269083-96269142	0.878546	-1.83852	0.00858351	0.561531
A_30_P01017838	chr8:113968152-113973727_R	chr8:113968152-113973727_R	mm|chr8:113972557-113972498	-0.375256	1.29707	0.00859319	0.561531
A_55_P2459006	Hykk	NM_177351	mm|chr9:54795223-54795282	0.48608	-1.40063	0.00860126	0.561531
A_51_P367298	sept8	XM_006532633	mm|chr11:53362951-53363010	0.264366	-1.20111	0.00860411	0.561531
A_51_P101660	1200014J11Rik	NM_025818	mm|chr11:72893544-72893603	-0.280564	1.21467	0.00862134	0.561531
A_55_P2180866	Tbc1d21	NM_028854	mm|chr9:58207670-58207611	0.342986	-1.26838	0.00862294	0.561531
A_55_P2010066	Capn3	NM_007601	mm|chr2:120330438-120330497	0.585317	-1.50037	0.00863551	0.561531
A_51_P123017	Gmcl1	NM_011818	mm|chr6:86641973-86641914	-0.279488	1.21376	0.00864059	0.561531
A_30_P01027084	chr2:175640275-175701875_R	chr2:175640275-175701875_R	mm|chr2:175662141-175662082	1.10163	-2.14597	0.00864965	0.561531
A_55_P2034320	A_55_P2034320	A_55_P2034320	unmapped	0.48325	-1.39789	0.00865409	0.561531
A_51_P485421	ENSMUST00000103426	ENSMUST00000103426	mm|chr12:114659689-114659630	0.932559	-1.90866	0.00866384	0.561531
A_51_P164939	Tmem150a	NM_144916	mm|chr6:72309303-72309362	0.565001	-1.47939	0.0086807	0.561531
A_55_P2076134	A_55_P2076134	A_55_P2076134	mm|chr7:080518639-080518698	-0.341327	1.26692	0.00869319	0.561531
A_55_P2351779	9030203C11Rik	AK042442	mm|chr10:14376636-14376577	-0.327106	1.25449	0.00869336	0.561531
A_55_P1965524	Gm6525	NR_036654	mm|chr3:83978884-83978943	0.185284	-1.13704	0.00870475	0.561531
A_51_P456914	B630005N14Rik	NM_175312	mm|chr6:13576515-13576456	-0.249352	1.18867	0.00872231	0.561531
A_55_P2131989	Det1	XR_391371	mm|chr7:85987798-85987739	0.852906	-1.80614	0.00872939	0.561531
A_55_P2115044	Neurl3	XM_006495847	mm|chr1:36330342-36330283	0.523206	-1.43715	0.00874265	0.561531
A_55_P2043509	Hnmt	NM_080462	mm|chr2:23859130-23859071	0.733893	-1.66312	0.00876749	0.561531
A_51_P127297	Hsd11b1	NM_008288	mm|chr1:195048228-195048169	0.579951	-1.4948	0.00878132	0.561531
A_55_P2035817	Gm1043	XM_006504236	mm|chr5:37620501-37620560	-1.15381	2.22501	0.00879795	0.561531
A_51_P258493	Per3	NM_011067	mm|chr4:150379315-150379256	0.515445	-1.42943	0.00879853	0.561531
A_55_P2013976	TC1701214	TC1701214	mm|chr2:181034809-181034868	1.0363	-2.05097	0.00880679	0.561531
A_51_P104933	Trub2	NM_145520	mm|chr2:29632188-29632129	0.273573	-1.2088	0.00880691	0.561531
A_55_P2020090	Mum1l1	NM_001164630	mm|chrX:135772607-135772666	0.62584	-1.54311	0.00882083	0.561531
A_55_P2050125	Fance	NM_001163820	mm|chr17:28455292-28455351	0.449606	-1.36567	0.00883687	0.561531
A_55_P2419021	9330188P03Rik	NR_102319	mm|chr14:105993043-105993102	-0.609471	1.5257	0.00884608	0.561531
A_55_P2416464	4921511I17Rik	NR_045829	mm|chr12:12358446-12358387	0.505478	-1.41959	0.0088476	0.561531
A_51_P246543	Ebf3	NM_010096	mm|chr7:144385549-144385490	0.675539	-1.59719	0.00885052	0.561531
A_52_P515247	Arhgdib	NM_007486	mm|chr6:136872300-136872241	0.74093	-1.67125	0.00885585	0.561531
A_51_P502132	Mmp23	NM_011985	mm|chr4:155025436-155025377	0.770747	-1.70615	0.00886002	0.561531
A_51_P233160	Lysmd2	NM_027309	mm|chr9:75485278-75485337	0.739337	-1.66941	0.0088822	0.561531
A_55_P2056896	Kif2a	NM_008442	mm|chr13:107752008-107751949	-0.326098	1.25362	0.00888974	0.561531
A_55_P2005930	ENSMUST00000079818	ENSMUST00000079818	mm|chr15:98836510-98836569	0.43488	-1.3518	0.00889339	0.561531
A_55_P1952618	Ear2	NM_007895	mm|chr14:44681119-44681178	1.0407	-2.05723	0.00889347	0.561531
A_55_P2296641	4930449A18Rik	AK015427	mm|chr3:59643782-59643841	1.14731	-2.21501	0.00889552	0.561531
A_55_P2038525	C3	NM_009778	mm|chr17:57343737-57343678	0.903074	-1.87005	0.00890196	0.561531
A_30_P01023502	chr3:90425270-90435820_F	chr3:90425270-90435820_F	mm|chr3:90428022-90428081	-0.287825	1.2208	0.0089076	0.561531
A_52_P164286	Dnm3	NM_001038619	mm|chr1:163920514-163920455	-2.10556	4.30364	0.00891425	0.561531
A_55_P1982111	Homer1	NM_147176	mm|chr13:94174815-94174874	-0.366339	1.28908	0.00896065	0.562729
A_30_P01021816	chr1:42759171-42771337_R	chr1:42759171-42771337_R	unmapped	0.585369	-1.50042	0.00897561	0.562729
A_55_P2019615	Neil1	XM_006511484	mm|chr9:56990687-56990628	-0.183932	1.13598	0.00897935	0.562729
A_30_P01029858	chr4:149383134-149451259_R	chr4:149383134-149451259_R	mm|chr4:149433540-149433481	-0.351316	1.27572	0.00898915	0.562729
A_52_P297176	E230001N04Rik	AK153588	mm|chr17:28660928-28660987	0.755569	-1.6883	0.00898998	0.562729
A_52_P398334	Ccdc157	NM_177616	mm|chr11:4042190-4042131	-0.371109	1.29335	0.00902683	0.564001
A_51_P268094	Serpine2	NM_009255	mm|chr1:79796093-79793476	0.576277	-1.491	0.00903589	0.564001
A_51_P128876	Ifitm3	NM_025378	mm|chr7:148195650-148195591	0.87192	-1.8301	0.00904239	0.564001
A_51_P148494	Rnft1	NM_029788	mm|chr11:86309517-86309576	-0.291309	1.22375	0.00904819	0.564001
A_55_P2100895	Arnt	NM_001037737	mm|chr3:95301081-95301140	-0.241832	1.18249	0.00909355	0.564757
A_55_P2028015	Pawr	NM_054056	mm|chr10:107851283-107851342	-0.143325	1.10445	0.0091035	0.564757
A_51_P127297	Hsd11b1	NM_008288	mm|chr1:195048228-195048169	0.61288	-1.52931	0.00911751	0.564757
A_55_P2042844	Nkx2-9	NM_008701	mm|chr12:57712469-57712410	-0.584072	1.49907	0.00911838	0.564757
A_51_P476579	BG242006	BG242006	mm|chr10:117251077-117251018	-0.338401	1.26435	0.00914734	0.564757
A_52_P158431	Tshz2	NM_080455	mm|chr2:169713711-169713770	0.499055	-1.41329	0.009157	0.564757
A_30_P01024042	chr4:132641388-132645061_F	chr4:132641388-132645061_F	mm|chr4:132644170-132644229	0.421507	-1.33933	0.00916218	0.564757
A_30_P01028912	chr16:46384974-46391331_R	chr16:46384974-46391331_R	mm|chr16:46387920-46387861	-0.344802	1.26998	0.00916227	0.564757
A_66_P108770	Oxct1	NM_024188	mm|chr15:4105196-4105255	-0.316255	1.24509	0.00917962	0.564757
A_55_P2010906	Rbm45	NM_153405	mm|chr2:76221763-76221822	-0.332272	1.25899	0.00918364	0.564757
A_66_P109296	NAP093749-001	NAP093749-001	mm|chr11:111137864-111137923	0.265802	-1.2023	0.00918752	0.564757
A_51_P254262	Nxph3	NM_130858	mm|chr11:95371232-95371173	0.272451	-1.20786	0.00919152	0.564757
A_66_P104312	Pdcl	NM_026176	mm|chr2:37205820-37205761	-0.384965	1.30583	0.00919294	0.564757
A_66_P107585	Taf2	NM_001081288	mm|chr15:54847014-54846955	-0.16186	1.11873	0.00919314	0.564757
A_52_P659258	Ppat	NM_172146	mm|chr5:77347174-77347115	0.578488	-1.49328	0.00921528	0.565054
A_51_P346964	Mrap	NM_029844	mm|chr16:90749858-90749917	1.93855	-3.8332	0.00922472	0.565054
A_30_P01032053	chr17:79042382-79052046_R	chr17:79042382-79052046_R	mm|chr17:79051480-79051421	-0.337068	1.26319	0.00923534	0.565054
A_51_P513785	Ctcf	NM_181322	mm|chr8:108206632-108206691	-0.175456	1.12932	0.00923596	0.565054
A_30_P01023854	chr13:78341864-78375825_F	chr13:78341864-78375825_F	mm|chr13:78343113-78343172	-0.950517	1.93257	0.00926331	0.565078
A_55_P2157507	A_55_P2157507	A_55_P2157507	mm|chr19:018755785-018755726	0.64241	-1.56093	0.00928451	0.565078
A_55_P2015495	Abat	NM_172961	mm|chr16:8621576-8621635	-0.248101	1.18764	0.0093273	0.565078
A_55_P2105454	ENSMUST00000103458	ENSMUST00000103458	mm|chr12:115076860-115076801	1.34605	-2.54215	0.00933948	0.565078
A_51_P130095	Fcgr2b	NM_001077189	mm|chr1:172891047-172890988	1.03172	-2.04446	0.00934755	0.565078
A_55_P2039071	Dhdh	NM_027903	mm|chr7:52728997-52728938	0.563299	-1.47764	0.00935294	0.565078
A_52_P309737	Cdk12	NM_001109626	mm|chr11:98114399-98114458	-0.29426	1.22626	0.00936087	0.565078
A_55_P2009077	Sybu	NM_001032727	mm|chr15:44619195-44619136	-0.563125	1.47747	0.00937108	0.565078
A_51_P117115	Olfr53	NM_146960	mm|chr7:147838658-147838717	-0.794286	1.73422	0.00937111	0.565078
A_55_P1989511	Tbca	NM_009321	mm|chr13:95607136-95612650	-0.210859	1.15738	0.00939519	0.565078
A_51_P109258	Cys1	NM_138686	mm|chr12:25350779-25350720	0.917876	-1.88933	0.00939797	0.565078
A_55_P2035197	A_55_P2035197	A_55_P2035197	mm|chr6:061130042-061130101	-1.14632	2.21348	0.00939976	0.565078
A_55_P2070277	Mfn1	NM_024200	mm|chr3:32476215-32476274	-0.243114	1.18354	0.0094294	0.565078
A_55_P2166602	Zfx	NM_001044386	mm|chrX:91322245-91322186	-0.251614	1.19054	0.00942969	0.565078
A_55_P2058957	Syt1	NM_001252341	mm|chr10:107935369-107935310	0.672561	-1.5939	0.00943226	0.565078
A_30_P01025644	chr2:115892960-115911647_F	chr2:115892960-115911647_F	mm|chr2:115893017-115893076	0.213311	-1.15935	0.00943413	0.565078
A_55_P1991964	Iqsec2	NM_001114664	mm|chrX:148659719-148659778	-0.234814	1.17675	0.00943512	0.565078
A_30_P01023723	chr12:72103832-72116875_F	chr12:72103832-72116875_F	mm|chr12:72115826-72115885	-0.653	1.57243	0.00944144	0.565078
A_55_P2330188	C79130	AK147752	mm|chr5:29602615-29602556	-0.399424	1.31898	0.00944726	0.565078
A_30_P01017998	chr16:43635730-43639104_F	chr16:43635730-43639104_F	mm|chr16:43638535-43638594	0.475153	-1.39007	0.00946321	0.565078
A_66_P134090	Grpel2	NM_021296	mm|chr18:61875755-61875696	-0.30645	1.23666	0.00946858	0.565078
A_55_P2024773	Rbl1	NM_001139516	mm|chr2:157000820-157000761	-0.405417	1.32447	0.00947185	0.565078
A_51_P320852	Cd9	NM_007657	mm|chr6:125410446-125410387	-0.221747	1.16615	0.00947662	0.565078
A_55_P2005190	Herc4	NM_030114	mm|chr10:62780538-62780597	-0.270905	1.20656	0.00948358	0.565078
A_66_P130994	Gm1322	NM_001033477	mm|chr2:67022530-67022589	-1.09304	2.13323	0.00949254	0.565078
A_55_P2058761	G6pc2	NM_021331	mm|chr2:69065947-69066006	-1.54128	2.91052	0.00949496	0.565078
A_51_P293069	Mfsd7b	NM_001081259	mm|chr1:192829890-192829831	-0.280813	1.21488	0.00950635	0.565078
A_51_P362881	Fbxo38	NM_134136	mm|chr18:62663964-62663905	-0.176951	1.13049	0.00951834	0.565078
A_55_P2015941	march3	ENSMUST00000035278	mm|chr18:56935613-56935554	-0.48407	1.39868	0.00953209	0.565078
A_52_P494020	Il1bos	NR_015474	mm|chr2:129201243-129201302	0.917193	-1.88844	0.00954275	0.565078
A_52_P485450	Vta1	NM_025418	mm|chr10:14375259-14375200	-0.247117	1.18683	0.00954842	0.565078
A_55_P2045476	Hmgxb4	NM_178017	mm|chr8:77555696-77555755	-0.277716	1.21227	0.0095505	0.565078
A_55_P1964359	Cnot8	NM_026949	mm|chr11:57931953-57932012	-0.203054	1.15113	0.00956253	0.565078
A_55_P2164932	Gsdmc4	NM_028992	mm|chr15:63723337-63723278	-0.36708	1.28974	0.00956712	0.565078
A_51_P180140	Hist1h2ba	NM_175663	mm|chr13:24025870-24025811	-0.389439	1.30988	0.00957313	0.565078
A_55_P2164890	5830415F09Rik	NM_029086	mm|chr4:46389906-46389847	-1.84924	3.6031	0.00958544	0.565078
A_55_P2000107	Atox1	NM_009720	mm|chr11:55260205-55260146	-0.142992	1.10419	0.00958757	0.565078
A_55_P1995108	5430427O19Rik	NM_001163539	mm|chrX:83136656-83136715	0.453836	-1.36968	0.00961594	0.565391
A_51_P483280	Prnp	NM_011170	mm|chr2:131763817-131763876	0.513461	-1.42747	0.00962246	0.565391
A_55_P2136776	Sult1b1	NM_019878	mm|chr5:87943819-87943760	-0.344404	1.26963	0.00964236	0.565391
A_52_P338110	Chmp1b	NM_024190	mm|chr18:67366117-67366176	-0.351111	1.27554	0.00964538	0.565391
A_55_P1954393	Susd4	NM_144796	mm|chr1:184825726-184825785	0.815935	-1.76044	0.00964659	0.565391
A_52_P99810	Cx3cr1	NM_009987	mm|chr9:119959077-119959018	-1.00453	2.00629	0.00964987	0.565391
A_30_P01028487	chr9:121845920-121858120_R	chr9:121845920-121858120_R	mm|chr9:121851061-121851002	0.811286	-1.75477	0.00968219	0.566727
A_51_P161021	Ifit2	NM_008332	mm|chr19:34650244-34650303	1.12482	-2.18075	0.00969994	0.567208
A_30_P01018731	chr2:32950586-32984936_R	chr2:32950586-32984936_R	mm|chr2:32960438-32960379	0.309795	-1.23953	0.00973983	0.567693
A_55_P2108808	Tubgcp4	NM_153387	mm|chr2:121022751-121022810	-0.400255	1.31974	0.00974346	0.567693
A_51_P288891	Tbc1d15	NM_025706	mm|chr10:114636090-114636031	-0.246284	1.18615	0.00974538	0.567693
A_66_P111871	Gm3336	NM_001195253	mm|chr8:73246088-73246147	-0.408199	1.32703	0.00974637	0.567693
A_30_P01020625	chr4:33369310-33369871_R	chr4:33369310-33369871_R	mm|chr4:33369408-33369349	-0.403547	1.32276	0.00975738	0.567778
A_51_P499195	Nkg7	NM_024253	mm|chr7:50693148-50693207	0.982264	-1.97556	0.00976897	0.567898
A_51_P493857	Katna1	NM_011835	mm|chr10:7482737-7482796	-0.205334	1.15295	0.00979483	0.568486
A_30_P01019205	chr2:27394711-27402186_R	chr2:27394711-27402186_R	mm|chr2:27395736-27395677	0.577625	-1.49239	0.00979818	0.568486
A_55_P1984825	Bloc1s2	NM_028607	mm|chr19:44213851-44213792	-0.184705	1.13658	0.00983495	0.568737
A_30_P01029710	chr7:144563845-144603732_F	chr7:144563845-144603732_F	mm|chr7:144602441-144602500	-0.735278	1.66472	0.00985157	0.568737
A_52_P114260	C1rb	NM_001113356	mm|chr6:124525309-124525368	0.481804	-1.39649	0.00985651	0.568737
A_55_P2023290	1110032A03Rik	NM_023483	mm|chr9:50571271-50571212	0.217846	-1.163	0.00985831	0.568737
A_55_P2114953	Usp18	NM_011909	mm|chr6:121220874-121220933	0.95474	-1.93823	0.00986588	0.568737
A_55_P2023572	Txn2	AK160591	mm|chr15:77757112-77757053	0.301916	-1.23278	0.00987086	0.568737
A_51_P405375	Zdhhc15	NM_175358	mm|chrX:101734978-101734919	0.734671	-1.66402	0.00987493	0.568737
A_52_P452689	Atf3	NM_007498	mm|chr1:192994606-192994547	-1.00285	2.00395	0.00987926	0.568737
A_51_P438692	Vti1b	NM_016800	mm|chr12:80257397-80257338	-0.185713	1.13738	0.00988851	0.568737
A_52_P283055	Slc5a3	NM_017391	mm|chr16:92087281-92087340	-0.416487	1.33467	0.00989946	0.568818
A_55_P2012037	Lrrc8e	NM_028175	mm|chr8:4236719-4236778	0.295574	-1.22737	0.00992045	0.569353
A_55_P2066976	Acsm1	NM_054094	mm|chr7:126805969-126806028	0.433479	-1.35049	0.00994313	0.569353
A_52_P672689	Btc	NM_007568	mm|chr5:91787007-91786948	-0.401192	1.3206	0.00994961	0.569353
A_52_P6130	Pkdrej	NM_011105	mm|chr15:85646241-85646182	0.673586	-1.59503	0.00995618	0.569353
A_30_P01018188	chr11:87841800-87858725_F	chr11:87841800-87858725_F	mm|chr11:87845203-87845262	0.691246	-1.61468	0.00995659	0.569353
A_51_P202633	Ebi3	NM_015766	mm|chr17:56096309-56096368	0.433204	-1.35023	0.0100053	0.571031
A_55_P2131642	Trim50	NM_178240	mm|chr5:135843421-135843480	-1.34222	2.53542	0.0100134	0.571031
A_30_P01023303	chr9:113648970-113715170_F	chr9:113648970-113715170_F	mm|chr9:113650255-113650314	0.566302	-1.48072	0.0100273	0.571031
A_66_P105046	Il18	NM_008360	mm|chr9:50389761-50389820	-0.614788	1.53133	0.0100293	0.571031
A_52_P269461	Ddhd2	NM_028102	mm|chr8:26836289-26836230	0.392829	-1.31297	0.0100353	0.571031
A_30_P01028508	chr6:121035524-121061074_F	chr6:121035524-121061074_F	mm|chr6:121058886-121058945	0.800801	-1.74207	0.0100435	0.571031
A_30_P01028343	chr12:88154776-88184372_F	chr12:88154776-88184372_F	mm|chr12:88172414-88172473	0.605325	-1.52132	0.0100701	0.571994
A_66_P112482	Tmem184c	NM_145599	mm|chr8:80120287-80120228	0.388957	-1.30945	0.0100797	0.571994
A_51_P102518	Tmem225	NM_029379	mm|chr9:39958357-39958416	-0.710047	1.63586	0.0101088	0.572083
A_51_P249215	Ptger2	NM_008964	mm|chr14:45622004-45622063	0.73753	-1.66732	0.0101088	0.572083
A_51_P439584	Rhov	NM_145530	mm|chr2:119095799-119095740	0.574864	-1.48954	0.0101166	0.572083
A_52_P432969	Pcdh19	NM_001105245	mm|chrX:130122415-130122356	1.06155	-2.08717	0.0101283	0.572083
A_55_P2262136	Tek	NM_013690	mm|chr4:94540624-94540683	0.859275	-1.81413	0.0101293	0.572083
A_55_P2014361	Pdpk1	NM_001286662	mm|chr17:24210709-24210650	-0.23912	1.18027	0.0101555	0.572857
A_30_P01017895	chr1:175654606-175672031_R	chr1:175654606-175672031_R	mm|chr1:175655105-175655046	1.19973	-2.29697	0.0101765	0.572857
A_55_P2016105	Errfi1	NM_133753	mm|chr4:150242886-150242945	-0.631986	1.5497	0.0101886	0.572857
A_52_P227267	Atp1a2	NM_178405	mm|chr1:174208729-174208670	1.11641	-2.16807	0.0102139	0.572857
A_52_P167278	Mthfd1l	NM_172308	mm|chr10:6190622-6190563	0.571076	-1.48563	0.0102139	0.572857
A_55_P2341468	Rbms3	NM_001172123	mm|chr9:116481950-116481891	0.54213	-1.45612	0.0102146	0.572857
A_30_P01023658	chr4:135136959-135139933_F	chr4:135136959-135139933_F	mm|chr4:135139520-135139579	-0.769074	1.70418	0.0102226	0.572857
A_30_P01022345	chr11:120041124-120052299_R	chr11:120041124-120052299_R	mm|chr11:120050289-120050230	0.311309	-1.24083	0.0102247	0.572857
A_51_P170178	B3gnt8	NM_146184	mm|chr7:26414013-26414072	0.789464	-1.72843	0.0102296	0.572857
A_52_P271377	Efr3a	NM_133766	mm|chr15:65693222-65693281	-0.260454	1.19786	0.0102453	0.573022
A_52_P483129	Utp23	NM_030132	mm|chr15:51714144-51714203	-0.320986	1.24918	0.0102603	0.573022
A_55_P2181464	A_55_P2181464	A_55_P2181464	mm|chr14:056570528-056570469	0.698551	-1.62287	0.0102707	0.573022
A_30_P01026135	chr1:167797581-167803031_R	chr1:167797581-167803031_R	mm|chr1:167798801-167798742	0.718366	-1.64532	0.0102725	0.573022
A_55_P2090184	Fgfr1op2	NM_026218	mm|chr6:146547661-146547720	-0.143922	1.1049	0.0102807	0.573022
A_30_P01028217	chr13:48620882-48643532_F	chr13:48620882-48643532_F	mm|chr13:48641718-48641777	0.250861	-1.18992	0.0103103	0.573274
A_55_P2116485	Gm10319	NR_003624	mm|chr6:122100921-122100980	-0.599953	1.51567	0.0103116	0.573274
A_52_P630493	Dnajb6	NM_001037941	mm|chr5:30077544-30078952	-0.225664	1.16932	0.0103299	0.573274
A_30_P01019971	chr12:73789535-73799787_F	chr12:73789535-73799787_F	mm|chr12:73790254-73790313	-0.486777	1.40131	0.0103322	0.573274
A_51_P128876	Ifitm3	NM_025378	mm|chr7:148195650-148195591	0.930675	-1.90617	0.0103333	0.573274
A_51_P128876	Ifitm3	NM_025378	mm|chr7:148195650-148195591	0.894278	-1.85868	0.010364	0.574306
A_55_P2038757	Fblim1	NM_133754	mm|chr4:141132104-141132045	-0.134194	1.09748	0.0103839	0.574306
A_55_P2017870	2810417H13Rik	NM_026515	mm|chr9:65749748-65749807	0.341795	-1.26733	0.010409	0.574306
A_55_P2183473	Cldn3	NM_009902	mm|chr5:135463284-135463342	-0.298369	1.22975	0.0104232	0.574306
A_55_P2012246	A_55_P2012246	A_55_P2012246	mm|chr16:023535171-023535230	-0.887881	1.85046	0.0104374	0.574306
A_55_P2021792	Dyrk1b	NM_001037957	mm|chr7:28972166-28972225	-0.505464	1.41958	0.0104378	0.574306
A_55_P2012734	B930041F14Rik	NM_178699	mm|chr4:155070531-155070590	0.446256	-1.3625	0.0104669	0.574306
A_55_P2068673	Stmn2	NM_025285	mm|chr3:8561545-8561604	0.807223	-1.74984	0.0104736	0.574306
A_30_P01033621	chr8:13692699-13696311_R	chr8:13692699-13696311_R	mm|chr8:13692984-13692925	0.690022	-1.61331	0.0104854	0.574306
A_51_P127297	Hsd11b1	NM_008288	mm|chr1:195048228-195048169	0.665493	-1.58611	0.010493	0.574306
A_55_P2010957	Gm4971	AK139645	mm|chr7:80830353-80830295	0.271015	-1.20666	0.0105064	0.574306
A_51_P275101	Chst11	NM_021439	mm|chr10:82658397-82658456	0.64621	-1.56505	0.0105089	0.574306
A_30_P01019965	chr12:103151385-103157796_R	chr12:103151385-103157796_R	mm|chr12:103157570-103157511	-0.285686	1.21899	0.0105108	0.574306
A_55_P2043033	Pla2g3	NM_172791	mm|chr11:3394109-3394168	-0.81922	1.76445	0.0105226	0.574306
A_52_P191567	Plcl1	NM_001114663	mm|chr1:55772399-55808135	1.08932	-2.12774	0.0105323	0.574306
A_51_P128876	Ifitm3	NM_025378	mm|chr7:148195650-148195591	0.894743	-1.85928	0.0105371	0.574306
A_55_P2043039	Pla2g3	NM_172791	mm|chr11:3393127-3393186	-0.908459	1.87704	0.0105534	0.574306
A_55_P2050652	Ikbkg	NM_001136067	mm|chrX:71694027-71694086	-0.364025	1.28701	0.0105594	0.574306
A_52_P257728	Cnnm4	NM_033570	mm|chr1:36565391-36565450	-0.336326	1.26254	0.0105735	0.574306
A_51_P429472	Fam188a	NM_024185	mm|chr2:12269454-12269395	-0.210563	1.15714	0.0105737	0.574306
A_51_P372992	4632428N05Rik	NM_028732	mm|chr10:59834799-59834858	0.4842	-1.39881	0.0105911	0.574306
A_30_P01029819	chr1:94655789-94657057_R	chr1:94655789-94657057_R	mm|chr1:94657019-94656960	-0.365665	1.28848	0.0105946	0.574306
A_51_P306017	Dll1	NM_007865	mm|chr17:15504682-15504623	-0.255366	1.19364	0.0106094	0.574306
A_51_P223776	Nr1d1	NM_145434	mm|chr11:98631028-98630526	-0.485954	1.40051	0.0106176	0.574306
A_51_P110301	C3	NM_009778	mm|chr17:57343475-57343416	1.09253	-2.13248	0.0106207	0.574306
A_55_P2048853	Sprr2a2	NM_001164787	mm|chr3:92054627-92054686	-0.604302	1.52024	0.0106369	0.574306
A_55_P2097206	Camk4	NM_009793	mm|chr18:33355362-33355421	1.0321	-2.045	0.0106413	0.574306
A_51_P137336	Cdh1	NM_009864	mm|chr8:109193812-109193871	-0.255	1.19334	0.0106498	0.574306
A_30_P01030950	chr17:79042382-79051807_R	chr17:79042382-79051807_R	mm|chr17:79049093-79049034	0.610933	-1.52725	0.0106699	0.574306
A_55_P1974577	Nfam1	NM_001271411	mm|chr15:82828285-82828226	0.558697	-1.47294	0.0106982	0.574306
A_52_P65719	Spsb3	BC034637	mm|chr17:25025623-25025564	0.160475	-1.11765	0.0107027	0.574306
A_55_P2156731	H2-Eb1	NM_010382	mm|chr17:34453075-34453134	1.30317	-2.46771	0.0107077	0.574306
A_30_P01017550	chr2:36112819-36114110_F	chr2:36112819-36114110_F	mm|chr2:36113089-36113148	0.598744	-1.5144	0.0107091	0.574306
A_55_P2076916	A230065H16Rik	NM_001101503	mm|chr12:112650200-112650259	-0.746868	1.67815	0.010711	0.574306
A_55_P2024061	Gtpbp10	NM_153116	mm|chr5:5537668-5537609	-0.137215	1.09978	0.0107139	0.574306
A_55_P2126615	Nav3	XM_006513678	mm|chr10:109653915-109653856	0.557343	-1.47156	0.0107202	0.574306
A_55_P2180071	Zfand5	NM_009551	mm|chr19:21356301-21356360	-0.268055	1.20418	0.0107261	0.574306
A_55_P2101182	Pcmt1	NM_008786	mm|chr10:7357907-7357848	-0.161662	1.11857	0.0107395	0.574306
A_55_P2169989	Cep128	ENSMUST00000145094	mm|chr12:92558311-92558252	-0.688314	1.6114	0.0107581	0.574306
A_51_P149699	Leprel2	NM_013534	mm|chr6:124791642-124791583	0.715925	-1.64254	0.0107659	0.574306
A_55_P2108845	Gm7160	XM_006543523	mm|chr1:107875986-107875927	0.282483	-1.21629	0.010784	0.574306
A_51_P249286	Rgs16	NM_011267	mm|chr1:155592244-155592303	0.343931	-1.26921	0.0107863	0.574306
A_51_P284608	Cd74	NM_001042605	mm|chr18:60972075-60972132	2.02501	-4.06996	0.0107919	0.574306
A_55_P2004571	Pitpnm2	NM_011256	mm|chr5:124568761-124568702	0.437385	-1.35415	0.0107997	0.574306
A_51_P260504	Arhgef4	NM_183019	mm|chr1:34869325-34869384	1.63093	-3.09713	0.010841	0.574306
A_51_P117739	Figf	NM_010216	mm|chrX:160840395-160840454	1.18485	-2.27341	0.0108461	0.574306
A_55_P1997951	Htatsf1	NM_028242	mm|chrX:54309773-54309831	0.480988	-1.3957	0.0108505	0.574306
A_52_P237077	Esr1	NM_007956	mm|chr10:5343115-5343056	0.702142	-1.62692	0.0108516	0.574306
A_30_P01027919	chr9:31873801-31874407_F	chr9:31873801-31874407_F	mm|chr9:31874288-31874347	0.605504	-1.52151	0.0108576	0.574306
A_55_P2019457	Eno2	NM_013509	mm|chr6:124710447-124710388	0.618313	-1.53508	0.0108595	0.574306
A_51_P334942	Aldh1a1	NM_013467	mm|chr19:20717764-20717823	0.532938	-1.44687	0.0108697	0.574306
A_52_P350554	Kcnb1	NM_008420	mm|chr2:166929371-166929312	0.405384	-1.32444	0.0108721	0.574306
A_30_P01019291	chr14:78957377-78962977_F	chr14:78957377-78962977_F	mm|chr14:78962010-78962069	-0.526424	1.44036	0.0108729	0.574306
A_51_P247168	Wdr96	AK015217	mm|chr19:47888464-47888405	0.847288	-1.79912	0.0108873	0.574559
A_55_P2008101	Gm12863	AK142602	mm|chr4:118627495-118627436	-0.378052	1.29959	0.0109099	0.575237
A_52_P413646	Bmp6	NM_007556	mm|chr13:38591479-38591538	0.828318	-1.77561	0.0109255	0.57555
A_55_P2236228	9430041J12Rik	AK051461	mm|chr7:4026164-4026105	-0.759476	1.69288	0.0109621	0.576968
A_30_P01026332	chr4:126710640-126721240_F	chr4:126710640-126721240_F	mm|chr4:126711847-126711906	0.388604	-1.30913	0.010979	0.577192
A_51_P368483	1700123O20Rik	NM_021437	mm|chr14:55309373-55309432	-0.216016	1.16152	0.0109915	0.577192
A_55_P2028773	Slc22a17	NM_021551	mm|chr14:55525641-55525582	0.401204	-1.32061	0.0109981	0.577192
A_66_P124806	Tlr4	NM_021297	mm|chr4:66503470-66503529	-0.534988	1.44893	0.0110051	0.577192
A_66_P129263	Lekr1	NM_001037923	mm|chr3:65488022-65488081	-0.376697	1.29837	0.0110482	0.578944
A_55_P2168014	Prmt7	NM_145404	mm|chr8:108743909-108743968	0.721069	-1.6484	0.0110913	0.580686
A_51_P124719	Ccdc93	NM_001025156	mm|chr1:123397921-123397980	-0.36015	1.28356	0.0111289	0.582146
A_52_P454183	Olfml2b	NM_177068	mm|chr1:172612210-172612269	0.638854	-1.55709	0.0111403	0.582228
A_55_P2130666	Armc1	NM_028840	mm|chr3:19033543-19033484	-0.10208	1.07332	0.0111661	0.582316
A_55_P2185415	Thap7	NM_026909	mm|chr16:17528203-17528144	-0.210588	1.15716	0.011177	0.582316
A_66_P126428	Celf6	NM_175235	mm|chr9:59452814-59452873	0.509839	-1.42389	0.0111776	0.582316
A_55_P2131875	Poldip3	NM_178627	mm|chr15:82956467-82956408	-0.0955466	1.06847	0.0111881	0.582316
A_30_P01019156	chr12:88216447-88224965_F	chr12:88216447-88224965_F	mm|chr12:88224786-88224845	-0.723712	1.65143	0.0112006	0.582316
A_51_P124719	Ccdc93	NM_001025156	mm|chr1:123397921-123397980	-0.393212	1.31331	0.0112006	0.582316
A_30_P01028424	chr10:94900849-94928059_F	chr10:94900849-94928059_F	mm|chr10:94906045-94906104	0.791418	-1.73077	0.011232	0.582676
A_52_P577388	Epdr1	NM_134065	mm|chr13:19683822-19683763	0.608702	-1.52489	0.0112378	0.582676
A_55_P2056186	Siva1	NM_013929	mm|chr12:113887275-113887334	0.451327	-1.3673	0.0112416	0.582676
A_55_P2075213	Kbtbd11	NM_029116	mm|chr8:15027026-15027085	0.578924	-1.49373	0.0112494	0.582676
A_30_P01029270	chr10:38974277-38974906_F	chr10:38974277-38974906_F	mm|chr10:38974425-38974484	0.608487	-1.52466	0.0112565	0.582676
A_55_P1979728	Atf4	NM_009716	mm|chr15:80087902-80087961	-0.243597	1.18394	0.0112776	0.5828
A_51_P137336	Cdh1	NM_009864	mm|chr8:109193812-109193871	-0.277773	1.21232	0.0112862	0.5828
A_51_P128876	Ifitm3	NM_025378	mm|chr7:148195650-148195591	0.91705	-1.88825	0.0113076	0.5828
A_55_P1982902	Tceal3	NM_001029978	mm|chrX:133202837-133202896	0.442801	-1.35924	0.0113106	0.5828
A_55_P2130198	Zbbx	NM_172515	mm|chr3:74882546-74882487	0.712463	-1.6386	0.0113191	0.5828
A_55_P1993698	Celf1	NM_001244891	mm|chr2:90857133-90857192	-0.290045	1.22268	0.0113676	0.5828
A_65_P12104	Tmtc1	NM_198967	mm|chr6:148181461-148181402	0.323404	-1.25128	0.0113857	0.5828
A_30_P01024211	chr17:3103174-3114885_R	chr17:3103174-3114885_R	mm|chr17:3114610-3114551	0.534993	-1.44894	0.0113946	0.5828
A_51_P127297	Hsd11b1	NM_008288	mm|chr1:195048228-195048169	0.557825	-1.47205	0.0114034	0.5828
A_55_P2115057	Tuba1a	BC056169	mm|chr15:98780325-98780266	0.552306	-1.46643	0.0114094	0.5828
A_30_P01018382	chr16:43623581-43642715_F	chr16:43623581-43642715_F	mm|chr16:43641546-43641605	0.338661	-1.26458	0.0114314	0.5828
A_51_P483280	Prnp	NM_011170	mm|chr2:131763817-131763876	0.491847	-1.40624	0.0114584	0.5828
A_52_P1077588	Heatr6	NM_145432	mm|chr11:83597129-83597188	-0.330679	1.2576	0.0114589	0.5828
A_52_P430262	Rbm15	NM_001045807	mm|chr3:107129103-107129044	-0.265168	1.20178	0.0114603	0.5828
A_51_P126437	Enc1	NM_007930	mm|chr13:98022739-98022798	-0.286675	1.21983	0.0114613	0.5828
A_51_P278103	Stambp	NM_024239	mm|chr6:83493266-83493207	-0.204332	1.15215	0.0114618	0.5828
A_52_P246753	Chmp5	NM_029814	mm|chr4:40912153-40912212	-0.293781	1.22585	0.0114725	0.5828
A_51_P212419	Lrrc41	NM_153521	mm|chr4:115769343-115769402	-0.218586	1.16359	0.0114729	0.5828
A_55_P1959633	Hnf4a	NM_008261	mm|chr2:163398548-163398607	-0.248107	1.18765	0.0114778	0.5828
A_55_P2350617	Slc37a2	NM_001145960	mm|chr9:37037960-37037901	-0.85583	1.8098	0.0114812	0.5828
A_51_P434758	Fam83e	NM_001033170	mm|chr7:52984754-52984813	-0.180801	1.13351	0.0114831	0.5828
A_55_P2046838	Amfr	NM_011787	mm|chr8:96495552-96495493	-0.189103	1.14005	0.011493	0.5828
A_55_P2016685	Csnk1g1	NM_173185	mm|chr9:65892760-65892819	-0.222411	1.16668	0.0115243	0.5828
A_51_P110301	C3	NM_009778	mm|chr17:57343475-57343416	1.09406	-2.13473	0.01154	0.5828
A_51_P137336	Cdh1	NM_009864	mm|chr8:109193812-109193871	-0.287013	1.22011	0.0115423	0.5828
A_51_P130095	Fcgr2b	NM_001077189	mm|chr1:172891047-172890988	0.910332	-1.87948	0.0115486	0.5828
A_55_P2057489	A_55_P2057489	A_55_P2057489	mm|chr12:021055201-021055260	-0.665364	1.58597	0.0115511	0.5828
A_51_P130095	Fcgr2b	NM_001077189	mm|chr1:172891047-172890988	0.967219	-1.95507	0.0115553	0.5828
A_30_P01032613	chr6:35441848-35450830_F	chr6:35441848-35450830_F	mm|chr6:35447784-35447843	-0.271176	1.20679	0.0115592	0.5828
A_55_P2026748	Zmat1	NM_175446	mm|chrX:131508017-131507958	0.57075	-1.4853	0.0115612	0.5828
A_51_P498212	Ube2j1	NM_019586	mm|chr4:33138175-33138234	-0.319795	1.24815	0.0115714	0.5828
A_30_P01025141	chr18:32389816-32394927_R	chr18:32389816-32394927_R	mm|chr18:32393653-32393594	-0.432453	1.34953	0.0115722	0.5828
A_55_P1962747	H2-Ab1	NM_207105	mm|chr17:34406296-34406355	1.3585	-2.56418	0.0116015	0.583782
A_51_P249867	Snrnp48	NM_026382	mm|chr13:38309317-38312568	-0.254891	1.19325	0.0116209	0.584265
A_51_P115178	Scara3	NM_172604	mm|chr14:66538548-66538489	1.10703	-2.15402	0.0116443	0.584946
A_51_P110301	C3	NM_009778	mm|chr17:57343475-57343416	1.07659	-2.10904	0.0116818	0.586
A_30_P01020299	chr18:36488813-36489249_F	chr18:36488813-36489249_F	mm|chr18:36489190-36489249	-0.887061	1.8494	0.011685	0.586
A_30_P01017647	chr18:32389816-32394927_F	chr18:32389816-32394927_F	mm|chr18:32393825-32393884	-0.317285	1.24598	0.011729	0.587462
A_30_P01033524	chr8:49862898-49863497_R	chr8:49862898-49863497_R	mm|chr8:49863046-49862987	0.286468	-1.21965	0.0117404	0.587462
A_55_P2001773	Copg2	NM_017478	mm|chr6:30698887-30698828	0.248829	-1.18824	0.0117437	0.587462
A_51_P483280	Prnp	NM_011170	mm|chr2:131763817-131763876	0.498848	-1.41309	0.0117697	0.587572
A_51_P124719	Ccdc93	NM_001025156	mm|chr1:123397921-123397980	-0.40247	1.32177	0.0117739	0.587572
A_55_P2002963	Coro1a	NM_009898	mm|chr7:133843348-133843289	0.456861	-1.37255	0.011791	0.587572
A_30_P01033116	chr15:32167516-32174417_F	chr15:32167516-32174417_F	mm|chr15:32171386-32171445	0.493332	-1.40769	0.0117944	0.587572
A_51_P173709	Gprc5b	NM_022420	mm|chr7:126115884-126115825	0.857996	-1.81252	0.0117953	0.587572
A_55_P2350022	Akap6	NM_198111	mm|chr12:54249389-54249448	0.967912	-1.95601	0.011847	0.589089
A_51_P131358	Selplg	NM_009151	mm|chr5:114267834-114267807	0.421133	-1.33898	0.0118475	0.589089
A_51_P110301	C3	NM_009778	mm|chr17:57343475-57343416	1.12592	-2.1824	0.0118842	0.589089
A_52_P283802	Tapt1	NM_173764	mm|chr5:44566815-44566756	-0.218741	1.16372	0.0118851	0.589089
A_55_P2164778	Ptdss1	NM_008959	mm|chr13:67098825-67098884	-0.18327	1.13545	0.0118989	0.589089
A_52_P193925	Sulf2	NM_028072	mm|chr2:165899726-165899667	0.811598	-1.75515	0.0119028	0.589089
A_52_P447424	TC1598077	TC1598077	mm|chr7:116989034-116988975	0.248744	-1.18817	0.0119032	0.589089
A_55_P2037862	AK154753	AK154753	mm|chrY_random:45606535-45606594	0.626843	-1.54418	0.0119049	0.589089
A_55_P2133266	Cxx1c	NM_028375	mm|chrX:50912255-50912314	0.328272	-1.25551	0.0119173	0.589214
A_51_P117739	Figf	NM_010216	mm|chrX:160840395-160840454	1.30438	-2.46977	0.0119312	0.589409
A_51_P110301	C3	NM_009778	mm|chr17:57343475-57343416	1.11415	-2.16467	0.0119698	0.59081
A_55_P2115297	Ap3s1	NM_009681	mm|chr18:46949844-46949903	-0.261343	1.19859	0.0119798	0.59081
A_52_P372092	Zfp119a	NM_144546	mm|chr17:56004921-56004862	-0.369482	1.29189	0.0119893	0.59081
A_30_P01027058	chr5:31856417-31916317_F	chr5:31856417-31916317_F	mm|chr5:31873788-31873847	0.297354	-1.22889	0.0119992	0.59081
A_51_P195506	Csf1	NM_007778	mm|chr3:107544392-107544333	0.539391	-1.45336	0.0120246	0.59146
A_55_P2029895	A_55_P2029895	A_55_P2029895	mm|chr9:122828045-122828104	-1.81237	3.51218	0.0120323	0.59146
A_52_P399934	Dusp2	NM_010090	mm|chr2:127163930-127163989	0.610502	-1.52679	0.0120469	0.591691
A_51_P498483	Frmd3	NM_172869	mm|chr4:73834757-73834816	-0.748292	1.6798	0.0120759	0.592624
A_55_P2067727	Mxra7	NM_026280	mm|chr11:116673310-116673251	0.568428	-1.48291	0.0121365	0.59285
A_55_P2175742	Prdm10	ENSMUST00000136144	mm|chr9:31138009-31138068	-0.564547	1.47892	0.012147	0.59285
A_30_P01018371	chr3:58730418-58742493_F	chr3:58730418-58742493_F	mm|chr3:58738511-58738570	0.361715	-1.28495	0.012149	0.59285
A_52_P420308	Tnpo1	ENSMUST00000109401	mm|chr13:99609393-99609334	-0.262741	1.19976	0.0121544	0.59285
A_30_P01018908	chr6:47926997-47927875_F	chr6:47926997-47927875_F	mm|chr6:47927613-47927672	0.368019	-1.29058	0.0121586	0.59285
A_51_P289889	Npnt	NM_033525	mm|chr3:132547458-132547399	0.416073	-1.33429	0.0121709	0.59285
A_55_P2217598	D10Ertd755e	AK080282	mm|chr10:45183854-45183795	-0.954239	1.93756	0.0121719	0.59285
A_55_P1956443	Ttc5	NM_001080949	mm|chr14:51385258-51385199	-0.195429	1.14506	0.0121785	0.59285
A_55_P2011545	Pyroxd1	NM_183165	mm|chr6:142311019-142311078	-0.405283	1.32435	0.0121878	0.59285
A_51_P407904	Trappc4	NM_021789	mm|chr9:44211918-44211859	-0.139223	1.10131	0.0122114	0.59285
A_30_P01032611	chr14:28231577-28242027_F	chr14:28231577-28242027_F	mm|chr14:28241400-28241459	-0.97997	1.97243	0.012216	0.59285
A_55_P2096283	ENSMUST00000085720	ENSMUST00000085720	mm|chr17:56753042-56753101	0.420221	-1.33813	0.0122272	0.59285
A_51_P106397	Prkd3	NM_029239	mm|chr17:79352028-79351323	0.582183	-1.49711	0.0122331	0.59285
A_55_P2175915	Ccl28	NM_020279	mm|chr13_random:362648-362589	-0.271788	1.2073	0.0122374	0.59285
A_66_P123989	Ikzf5	NM_175115	mm|chr7:138533945-138533886	-0.251982	1.19084	0.0122399	0.59285
A_51_P140211	Ndufv3	NM_030087	mm|chr17:31665148-31665207	0.29173	-1.22411	0.012242	0.59285
A_52_P214630	Sox9	NM_011448	mm|chr11:112648809-112648868	-0.363187	1.28626	0.0122583	0.59285
A_51_P117115	Olfr53	NM_146960	mm|chr7:147838658-147838717	-0.707359	1.63281	0.0122597	0.59285
A_30_P01021123	chr10:39659425-39674200_F	chr10:39659425-39674200_F	mm|chr10:39664782-39664841	-0.438338	1.35504	0.0122705	0.59289
A_30_P01030569	chr1:13058312-13099826_F	chr1:13058312-13099826_F	mm|chr1:13084379-13084438	-0.68254	1.60496	0.0123173	0.594638
A_55_P2137476	Mpv17	NM_008622	mm|chr5:31443973-31443914	0.207101	-1.15437	0.0123267	0.594638
A_51_P109295	Pcdhb3	NM_053128	mm|chr18:37463364-37463423	-1.97019	3.9182	0.0123443	0.59495
A_55_P2432388	Prr14l	NM_194340	mm|chr5:33132569-33132510	-0.257604	1.19549	0.0123531	0.59495
A_30_P01018344	chr15:32705156-32729116_R	chr15:32705156-32729116_R	mm|chr15:32708866-32708807	0.348802	-1.2735	0.0123982	0.596547
A_51_P191782	Olfml3	NM_133859	mm|chr3:103539649-103539590	0.463503	-1.37889	0.0124139	0.596547
A_51_P124535	Mest	NM_008590	mm|chr6:30698279-30698338	1.06711	-2.09523	0.0124221	0.596547
A_55_P1961002	Nlgn3	NM_172932	mm|chrX:98515760-98515819	0.438797	-1.35547	0.01243	0.596547
A_51_P151902	Spon1	NM_145584	mm|chr7:121184084-121184143	1.32524	-2.50574	0.0124366	0.596547
A_55_P2016262	Isl2	NM_027397	mm|chr9:55393925-55393984	0.676102	-1.59782	0.0124497	0.596547
A_55_P1954176	Wdr44	NM_175180	mm|chrX:23382668-23382727	-0.41612	1.33433	0.0124565	0.596547
A_30_P01027605	chr17:3198868-3394643_R	chr17:3198868-3394643_R	mm|chr17:3231340-3231281	-1.07311	2.10396	0.0125238	0.59775
A_51_P440568	Stk19	NM_019442	mm|chr17:34969001-34961778	0.221267	-1.16576	0.0125286	0.59775
A_55_P2001903	Smim4	NR_024069	mm|chr14:31941903-31941844	0.362289	-1.28546	0.012533	0.59775
A_55_P2086692	Nfib	NM_001113209	mm|chr4:81936634-81936575	0.363815	-1.28682	0.0125457	0.59775
A_55_P1968043	Jmjd1c	NM_001242396	mm|chr10:66718991-66719050	-0.298275	1.22967	0.012551	0.59775
A_30_P01027571	chr4:136856064-136875614_R	chr4:136856064-136875614_R	mm|chr4:136873190-136873131	0.92995	-1.90521	0.0125609	0.59775
A_30_P01033164	chr8:90000619-90061169_F	chr8:90000619-90061169_F	mm|chr8:90058614-90058673	0.724646	-1.65249	0.0125653	0.59775
A_55_P1990919	Msrb1	NM_013759	mm|chr17:24879663-24879722	-0.159133	1.11662	0.012567	0.59775
A_66_P126640	Car8	NM_007592	mm|chr4:8068716-8068657	0.792567	-1.73215	0.0125719	0.59775
A_51_P361220	Fzd4	NM_008055	mm|chr7:96557478-96557537	0.486924	-1.40145	0.0125857	0.597928
A_55_P2046605	1700030C10Rik	NR_015521	mm|chr12:20810855-20810796	0.638147	-1.55633	0.0125968	0.597976
A_55_P1999384	A630007B06Rik	ENSMUST00000118592	mm|chr19:56862032-56861973	-0.293317	1.22545	0.0126315	0.598965
A_55_P2087671	Abhd12	NM_024465	mm|chr2:150660075-150660016	0.185711	-1.13738	0.0126378	0.598965
A_30_P01030187	chr13:70745306-70837331_R	chr13:70745306-70837331_R	mm|chr13:70760006-70759947	0.754257	-1.68676	0.012655	0.599307
A_30_P01024886	chr16:43623581-43642715_F	chr16:43623581-43642715_F	mm|chr16:43641945-43642004	0.195517	-1.14513	0.0127126	0.601008
A_55_P2087186	Ier3ip1	NM_025409	mm|chr18:77179357-77179416	-0.220046	1.16477	0.012726	0.601008
A_51_P110301	C3	NM_009778	mm|chr17:57343475-57343416	1.09852	-2.14135	0.0127324	0.601008
A_55_P2084492	A_55_P2084492	A_55_P2084492	mm|chr6:149301939-149301880	-0.286851	1.21997	0.0127357	0.601008
A_51_P128876	Ifitm3	NM_025378	mm|chr7:148195650-148195591	0.895469	-1.86021	0.0127553	0.601008
A_52_P152219	Rpgrip1l	NM_173431	mm|chr8:93741492-93741433	-0.366937	1.28961	0.0127663	0.601008
A_51_P322871	Sh3bp4	NM_133816	mm|chr1:91048945-91049742	-0.344144	1.2694	0.0127818	0.601008
A_52_P27020	Sgol2	NM_199007	mm|chr1:58081712-58081771	-0.480051	1.39479	0.0127843	0.601008
A_55_P2117525	Rbm3	NM_001166410	mm|chrX:7720844-7720785	0.485322	-1.3999	0.012789	0.601008
A_55_P2016708	Msl1	NM_028722	mm|chr11:98668442-98668501	-0.321129	1.24931	0.012796	0.601008
A_52_P443167	Naa35	NM_030153	mm|chr13:59735941-59736000	-0.10251	1.07364	0.0128068	0.601008
A_30_P01018845	chr6:47595238-47601893_F	chr6:47595238-47601893_F	mm|chr6:47601669-47601728	-0.601284	1.51707	0.0128121	0.601008
A_30_P01019537	chr1:175653557-175671940_R	chr1:175653557-175671940_R	mm|chr1:175653722-175653663	1.11846	-2.17115	0.0128358	0.601268
A_55_P2070039	Zfyve9	NM_183300	mm|chr4:108311923-108311864	0.405387	-1.32444	0.0128517	0.601268
A_51_P102860	Herpud2	NM_020586	mm|chr9:24912869-24912810	-0.19277	1.14296	0.0128633	0.601268
A_30_P01031767	chr8:19759348-19759959_R	chr8:19759348-19759959_R	mm|chr8:19759408-19759349	-0.514081	1.42808	0.0128658	0.601268
A_55_P2077068	Malt1	NM_172833	mm|chr18:65638340-65638399	-0.245336	1.18537	0.0128682	0.601268
A_55_P2016842	Me1	NM_001198933	mm|chr9:86480630-86480571	0.80669	-1.74919	0.0128975	0.601567
A_30_P01025694	chr15:99762797-99786472_F	chr15:99762797-99786472_F	mm|chr15:99776742-99776801	0.546525	-1.46056	0.0128978	0.601567
A_55_P1956557	Rab3a	NM_001166399	mm|chr8:73282447-73282506	0.374291	-1.2962	0.0129196	0.601567
A_30_P01018597	chrX:121493684-121500532_F	chrX:121493684-121500532_F	mm|chrX:121499267-121499326	-0.406171	1.32516	0.0129279	0.601567
A_55_P1960693	Cd300lh	NM_199201	mm|chr11:114903504-114903445	-0.408715	1.3275	0.0129375	0.601567
A_55_P2064896	Gm8580	NR_027478	mm|chr10:93128234-93128175	0.329412	-1.2565	0.0129402	0.601567
A_55_P2301312	Wdr78	NM_146254	mm|chr4:102710766-102710707	-0.779099	1.71606	0.0129453	0.601567
A_55_P2045642	Stmn4	NM_019675	mm|chr14:66980426-66980485	0.400651	-1.3201	0.0130454	0.605238
A_51_P119031	Naa30	NM_001081430	mm|chr14:49810345-49810404	-0.206055	1.15353	0.0130521	0.605238
A_51_P501107	Cul5	NM_027807	mm|chr9:53425386-53425327	-0.172077	1.12668	0.0130548	0.605238
A_52_P87210	Dcun1d5	NM_029775	mm|chr9:7206732-7206791	-0.16688	1.12263	0.0130931	0.606351
A_55_P2011091	A_55_P2011091	A_55_P2011091	mm|chr17:008290000-008289941	-0.4967	1.41098	0.0130992	0.606351
A_30_P01025640	chr6:47915313-47974138_F	chr6:47915313-47974138_F	mm|chr6:47927703-47927762	0.351112	-1.27554	0.0131249	0.606569
A_51_P214319	Cox11	NM_199008	mm|chr11:90506186-90506245	-0.290407	1.22299	0.0131512	0.606569
A_52_P250555	Dynll1	NM_019682	mm|chr5:115747412-115747353	-0.353102	1.2773	0.0131947	0.606569
A_52_P386627	Irak3	NM_028679	mm|chr10:119579058-119578999	0.593125	-1.50851	0.0132033	0.606569
A_51_P301998	Fmo2	NM_018881	mm|chr1:164806886-164806827	1.09069	-2.12975	0.0132103	0.606569
A_55_P2054352	Rbm6	NM_029169	mm|chr9:107676007-107675948	-0.272921	1.20825	0.0132114	0.606569
A_52_P536494	Mycn	NM_008709	mm|chr12:12943252-12943193	0.773524	-1.70944	0.0132168	0.606569
A_51_P117739	Figf	NM_010216	mm|chrX:160840395-160840454	1.13251	-2.1924	0.0132175	0.606569
A_66_P104570	AK044604	AK044604	mm|chr10:62803455-62803514	0.465938	-1.38121	0.0132205	0.606569
A_55_P2143204	Pbxip1	NM_146131	mm|chr3:89254114-89254173	0.259365	-1.19695	0.0132226	0.606569
A_51_P203844	Cdrt4	NM_025496	mm|chr11:62806411-62806470	0.58456	-1.49958	0.0132232	0.606569
A_55_P2049158	TC1781719	TC1781719	mm|chr13:065680373-065680314	0.371131	-1.29337	0.0132287	0.606569
A_52_P237077	Esr1	NM_007956	mm|chr10:5343115-5343056	0.641712	-1.56018	0.0132418	0.606569
A_51_P120589	Olfr181	NM_146999	mm|chr16:58925776-58925717	0.585533	-1.50059	0.0132557	0.606569
A_66_P129958	A430048G15Rik	XR_375005	mm|chr2:133279032-133279091	-0.69494	1.61882	0.0132567	0.606569
A_66_P127438	LOC102635252	XM_006530110	mm|chr3:8733178-8733119	-0.280061	1.21425	0.0132756	0.606967
A_51_P470724	Eif2s2	NM_026030	mm|chr2:154697212-154697153	-0.406685	1.32564	0.0133	0.607355
A_55_P1964842	Opa1	NM_001199177	mm|chr16:29651875-29651934	-0.125335	1.09076	0.0133045	0.607355
A_66_P133328	Tpd52	NM_001025261	mm|chr3:8929759-8929700	-0.132425	1.09613	0.0133701	0.607779
A_52_P609120	Pdxp	NM_020271	mm|chr15:78749699-78749758	0.410869	-1.32949	0.0133884	0.607779
A_55_P2167323	Cort	NM_007745	mm|chr4:148499359-148499300	-0.173834	1.12805	0.0133966	0.607779
A_55_P2048036	Zfx	NM_001044386	mm|chrX:91320163-91320104	-0.20358	1.15155	0.0133993	0.607779
A_30_P01032114	chrX:12755425-12772575_R	chrX:12755425-12772575_R	mm|chrX:12756877-12756818	0.554248	-1.4684	0.0134037	0.607779
A_52_P265965	Trim36	NM_178872	mm|chr18:46325901-46325842	-0.208312	1.15534	0.0134045	0.607779
A_51_P115005	Edn1	NM_010104	mm|chr13:42403101-42403160	-0.517508	1.43148	0.0134117	0.607779
A_55_P2171413	Me1	NM_001198933	mm|chr9:86475274-86475215	0.82262	-1.76861	0.0134244	0.607779
A_55_P2111380	Ctnnd2	NM_008729	mm|chr15:30959005-30959064	0.911009	-1.88036	0.0134247	0.607779
A_52_P40695	Fut9	NM_010243	mm|chr4:25547036-25546977	-0.695402	1.61934	0.0134363	0.607779
A_52_P296996	Slc9a8	NM_148929	mm|chr2:167297049-167298939	0.429999	-1.34723	0.0134462	0.607779
A_30_P01032070	chr10:117021051-117038683_R	chr10:117021051-117038683_R	mm|chr10:117032193-117032134	-0.359261	1.28277	0.0134511	0.607779
A_52_P154833	Ankrd49	NM_019683	mm|chr9:14584931-14584872	0.219139	-1.16404	0.0134555	0.607779
A_55_P2016691	1700039I01Rik	XR_373459	mm|chr1:63294654-63294595	-0.343577	1.2689	0.0134569	0.607779
A_55_P2113920	NAP115053-1	NAP115053-1	mm|chr12:114617760-114617701	-0.337547	1.26361	0.0134752	0.607779
A_52_P92472	NAP027978-1	NAP027978-1	mm|chr14:019075224-019075283	0.616928	-1.53361	0.0134813	0.607779
A_51_P322851	Olfr622	NM_147083	mm|chr7:110788632-110788573	-0.402808	1.32208	0.0134874	0.607779
A_55_P2024155	Zbtb16	NM_001033324	mm|chr9:48462478-48462419	0.729515	-1.65808	0.013528	0.609148
A_51_P264053	Pigf	NM_008838	mm|chr17:87396686-87396627	-0.389529	1.30997	0.0135665	0.61029
A_55_P2195659	9030407P20Rik	AK034016	mm|chr7:127817021-127816962	0.669573	-1.5906	0.0135798	0.61029
A_55_P2017681	C5ar1	NM_001173550	mm|chr7:16832302-16832243	0.845623	-1.79704	0.0136311	0.61029
A_55_P2410304	Iigp1	NM_001146275	mm|chr18:60551352-60551411	0.474488	-1.38942	0.0136507	0.61029
A_55_P2419296	1110006E14Rik	AK003491	mm|chr12:110834811-110834870	0.729182	-1.6577	0.0136622	0.61029
A_55_P2233271	Zfp626	XR_387723	mm|chr7:28605803-28605862	-0.228147	1.17133	0.0136804	0.61029
A_66_P124806	Tlr4	NM_021297	mm|chr4:66503470-66503529	-0.524007	1.43794	0.0136929	0.61029
A_51_P390715	Tgfb1	NM_011577	mm|chr7:26489877-26489936	0.590618	-1.50589	0.0136942	0.61029
A_30_P01026275	chr3:41325168-41332366_R	chr3:41325168-41332366_R	mm|chr3:41325229-41325170	-0.246264	1.18613	0.0136959	0.61029
A_30_P01027864	chr7:69081844-69083628_R	chr7:69081844-69083628_R	mm|chr7:69082961-69082902	0.404251	-1.3234	0.0136977	0.61029
A_66_P110161	Eppk1	BC026387	mm|chr15:75931971-75931912	-0.245294	1.18533	0.0137184	0.61029
A_55_P2100585	Cass4	NM_001080820	mm|chr2:172255155-172255214	-0.479889	1.39464	0.0137258	0.61029
A_52_P290783	BC016579	NM_145389	mm|chr16:45627360-45627301	-0.34748	1.27234	0.0137297	0.61029
A_51_P137336	Cdh1	NM_009864	mm|chr8:109193812-109193871	-0.248731	1.18816	0.0137528	0.61029
A_30_P01025474	chr17:85418489-85427364_R	chr17:85418489-85427364_R	mm|chr17:85423072-85423013	0.733281	-1.66242	0.0137643	0.61029
A_55_P2227335	Ptpre	NM_011212	mm|chr7:142877818-142877877	-0.354453	1.2785	0.0137914	0.61029
A_52_P103977	Ints8	NM_178112	mm|chr4:11143717-11143658	-0.281191	1.2152	0.0137916	0.61029
A_51_P127297	Hsd11b1	NM_008288	mm|chr1:195048228-195048169	0.639152	-1.55741	0.0138131	0.61029
A_30_P01030239	chr13:28506971-28511732_R	chr13:28506971-28511732_R	mm|chr13:28511193-28511134	0.799497	-1.74049	0.0138184	0.61029
A_51_P110301	C3	NM_009778	mm|chr17:57343475-57343416	1.1052	-2.15128	0.0138234	0.61029
A_51_P333274	Gzmb	NM_013542	mm|chr14:56877975-56877916	0.902099	-1.86878	0.0138333	0.61029
A_30_P01032226	chr7:66562376-66579519_R	chr7:66562376-66579519_R	mm|chr7:66563135-66563076	0.507433	-1.42152	0.0138403	0.61029
A_52_P376135	Mknk2	NM_021462	mm|chr10:80128218-80128159	0.256271	-1.19439	0.0138491	0.61029
A_30_P01027848	chr19:53517903-53540753_R	chr19:53517903-53540753_R	mm|chr19:53518950-53518891	-0.337166	1.26327	0.0138595	0.61029
A_51_P102860	Herpud2	NM_020586	mm|chr9:24912869-24912810	-0.228756	1.17182	0.0138681	0.61029
A_51_P467233	Polr3gl	NM_027241	mm|chr3:96381857-96381798	0.313311	-1.24256	0.0138748	0.61029
A_55_P2003115	Rnf7	NM_011279	mm|chr9:96371875-96371816	-0.163924	1.12033	0.0138824	0.61029
A_52_P214630	Sox9	NM_011448	mm|chr11:112648809-112648868	-0.374055	1.29599	0.0138849	0.61029
A_51_P184806	Elmod2	NM_178736	mm|chr8:85837036-85836977	-0.372641	1.29472	0.0138893	0.61029
A_51_P173384	Tada1	NM_030245	mm|chr1:168323528-168323587	-0.173559	1.12784	0.0138917	0.61029
A_52_P485007	Abca2	NM_007379	mm|chr2:25303705-25303764	0.278526	-1.21296	0.0139174	0.610704
A_55_P2007713	Tspan4	NM_053082	mm|chr7:148679261-148679320	0.703168	-1.62808	0.0139216	0.610704
A_51_P269404	Fmo3	NM_008030	mm|chr1:164884111-164884052	0.675512	-1.59716	0.0139402	0.610764
A_51_P432403	Fgfr2	NM_010207	mm|chr7:137307514-137307455	-0.44555	1.36183	0.0139435	0.610764
A_55_P1991792	Slc25a46	NM_026165	mm|chr18:31741303-31741244	-0.157416	1.11529	0.0139585	0.610974
A_51_P225179	Smndc1	NM_172429	mm|chr19:53454039-53453980	-0.284514	1.218	0.0139823	0.611564
A_51_P403243	Ccdc116	NM_029779	mm|chr16:17141203-17141144	-0.223187	1.16731	0.0140085	0.611761
A_55_P2039416	Sgk1	NM_001161845	mm|chr10:21719507-21719566	0.824309	-1.77069	0.0140151	0.611761
A_30_P01033134	chr2:67407510-67407845_R	chr2:67407510-67407845_R	mm|chr2:67407593-67407534	-0.719022	1.64607	0.0140265	0.611761
A_55_P2165324	Acsl3	NM_028817	mm|chr1:78703500-78703559	-0.591793	1.50712	0.0140279	0.611761
A_55_P2058992	Vamp4	NM_016796	mm|chr1:164519597-164519656	-0.353034	1.27724	0.0140452	0.612065
A_55_P2109114	A_55_P2109114	A_55_P2109114	mm|chr8:004391815-004391874	0.337484	-1.26355	0.0140766	0.612985
A_51_P128876	Ifitm3	NM_025378	mm|chr7:148195650-148195591	0.860399	-1.81554	0.0140897	0.613108
A_30_P01027335	chr3:79075801-79076428_F	chr3:79075801-79076428_F	mm|chr3:79076237-79076296	-0.696964	1.62109	0.0141133	0.613684
A_55_P2370410	C79246	C79246	mm|chr1:85008430-85008371	0.844555	-1.79571	0.0141316	0.613684
A_30_P01020934	chr3:21964899-21974524_R	chr3:21964899-21974524_R	mm|chr3:21973904-21973845	0.515538	-1.42953	0.0141375	0.613684
A_51_P464710	Adap2	NM_172133	mm|chr11:79991925-79991984	0.412177	-1.33069	0.0141442	0.613684
A_30_P01031611	chr18:3003075-3016150_R	chr18:3003075-3016150_R	mm|chr18:3003738-3003679	0.709252	-1.63496	0.0141759	0.614168
A_52_P311297	Als2	NM_028717	mm|chr1:59220688-59220629	-0.594692	1.51015	0.014176	0.614168
A_55_P2119897	Erbb3	NM_010153	mm|chr10:128006483-128006424	-0.436559	1.35337	0.0142446	0.616378
A_55_P2002019	ENSMUST00000163566	ENSMUST00000163566	mm|chr14:42541558-42541515	-0.703901	1.6289	0.0142477	0.616378
A_55_P2019890	Rasef	NM_001017427	mm|chr4:73360542-73360483	-0.443991	1.36036	0.0142966	0.616705
A_55_P2369474	Nr1h4	NM_001163504	mm|chr10:88917281-88917222	-0.359784	1.28323	0.0143136	0.616705
A_55_P2045050	Zfp953	NM_001038651	mm|chr13:67440304-67440245	-0.279913	1.21412	0.0143183	0.616705
A_55_P2012459	ENSMUST00000079279	ENSMUST00000079279	mm|chr10:63389645-63389586	-0.187995	1.13918	0.0143196	0.616705
A_55_P2004526	Klra8	NM_010650	mm|chr6:130065304-130065245	0.84169	-1.79215	0.0143229	0.616705
A_51_P148196	Sdf2	NM_009143	mm|chr11:78068820-78068879	-0.301415	1.23235	0.0143347	0.616705
A_51_P102860	Herpud2	NM_020586	mm|chr9:24912869-24912810	-0.22097	1.16552	0.0143394	0.616705
A_55_P1989991	Fam149b	AK031973	mm|chr14:21184299-21184358	-0.450664	1.36667	0.0143505	0.616705
A_52_P466147	Rarres2	NM_027852	mm|chr6:48519969-48519775	0.669486	-1.59051	0.0143605	0.616705
A_51_P359549	Fem1c	NM_173423	mm|chr18:46664650-46664591	-0.254708	1.19309	0.0143655	0.616705
A_51_P126337	Fgf12	NM_183064	mm|chr16:28160340-28160281	0.727463	-1.65573	0.0143692	0.616705
A_51_P110301	C3	NM_009778	mm|chr17:57343475-57343416	1.1054	-2.15158	0.0144083	0.617814
A_55_P2233296	Tmem260	NM_172600	mm|chr14:49132491-49132550	-0.241426	1.18216	0.0144158	0.617814
A_55_P1985458	Susd3	ENSMUST00000119721	mm|chr13:49333551-49333492	0.395009	-1.31495	0.0144272	0.617858
A_51_P127297	Hsd11b1	NM_008288	mm|chr1:195048228-195048169	0.548479	-1.46254	0.0144776	0.619569
A_51_P300960	Tti2	AK045392	mm|chr8:32271264-32271323	0.422931	-1.34065	0.0144951	0.619875
A_55_P2110215	Ckap5	NM_001165989	mm|chr2:91460741-91460800	-0.137775	1.10021	0.0145282	0.619971
A_55_P1961436	Prkca	NM_011101	mm|chr11:107799646-107799587	-0.268338	1.20442	0.0145402	0.619971
A_51_P108459	Gpr65	NM_008152	mm|chr12:99514727-99514786	0.590232	-1.50549	0.0145453	0.619971
A_30_P01019895	chr14:61240427-61325677_R	chr14:61240427-61325677_R	mm|chr14:61261883-61261824	-0.334603	1.26103	0.0145537	0.619971
A_66_P130654	Abcg4	NM_138955	mm|chr9:44081345-44081286	1.04362	-2.06139	0.0145739	0.619971
A_51_P407004	Prkrip1	NM_025774	mm|chr5:136657265-136657206	-0.164477	1.12076	0.0145788	0.619971
A_30_P01032503	chr18:77972377-77981443_R	chr18:77972377-77981443_R	mm|chr18:77981311-77981252	0.734002	-1.66325	0.0145788	0.619971
A_55_P2034227	A_55_P2034227	A_55_P2034227	mm|chr11:012836736-012836677	-0.309669	1.23942	0.0146107	0.619971
A_51_P106397	Prkd3	NM_029239	mm|chr17:79352028-79351323	0.731675	-1.66057	0.0146159	0.619971
A_55_P2164998	ENSMUST00000165299	ENSMUST00000165299	mm|chr18:35930135-35930194	0.234497	-1.1765	0.0146218	0.619971
A_30_P01030879	chrX:6982891-7008528_R	chrX:6982891-7008528_R	mm|chrX:7000064-7000005	1.02507	-2.03506	0.0146232	0.619971
A_30_P01028031	chr1:182180931-182186106_R	chr1:182180931-182186106_R	mm|chr1:182181523-182181464	0.467464	-1.38268	0.0146358	0.619971
A_52_P201206	Scrn1	NM_027268	mm|chr6:54459253-54459194	0.593979	-1.5094	0.0146503	0.619971
A_30_P01018121	chr6:115468025-115489250_F	chr6:115468025-115489250_F	mm|chr6:115486846-115486905	-0.321412	1.24955	0.0146505	0.619971
A_52_P138598	Pum2	NM_001160219	mm|chr12:8757405-8757464	-0.277783	1.21233	0.0146536	0.619971
A_55_P2054455	Adprm	NM_025510	mm|chr11:66851499-66851440	-0.539903	1.45387	0.0146892	0.620435
A_52_P637353	Zbtb43	NM_027947	mm|chr2:33306086-33306027	-0.267407	1.20364	0.0146944	0.620435
A_55_P2086240	Kcnq2	NM_001003824	mm|chr2:180810345-180810286	1.04724	-2.06657	0.0146977	0.620435
A_55_P2005420	A_55_P2005420	A_55_P2005420	mm|chr7:146081936-146081877	0.277787	-1.21233	0.0147142	0.620435
A_55_P1988689	Rbpjl	ENSMUST00000109356	mm|chr2:164236749-164236808	-0.318375	1.24693	0.0147336	0.620435
A_30_P01031361	chr12:53700970-53703612_R	chr12:53700970-53703612_R	mm|chr12:53703036-53702977	-1.02926	2.04098	0.0147348	0.620435
A_51_P225903	Sprr4	NM_173070	mm|chr3:92304254-92304195	-0.4715	1.38655	0.0147375	0.620435
A_55_P2288232	Gucy1a2	NM_001033322	mm|chr9:3905576-3905635	0.708941	-1.6346	0.0147512	0.620554
A_51_P137336	Cdh1	NM_009864	mm|chr8:109193812-109193871	-0.264836	1.2015	0.0147671	0.620554
A_55_P2149921	TC1780716	TC1780716	mm|chr4:116318368-116318309	0.675918	-1.59761	0.0147922	0.620554
A_55_P2147706	Olfr1162	NM_001011835	mm|chr2:87889894-87889835	-0.39175	1.31198	0.0147947	0.620554
A_55_P2279572	C79015	C79015	mm|chr11:114439766-114439825	-0.367773	1.29036	0.0147999	0.620554
A_30_P01027868	chr16:43623581-43642715_R	chr16:43623581-43642715_R	mm|chr16:43623985-43623926	-0.296116	1.22783	0.0148029	0.620554
A_55_P2070084	TC1637255	TC1637255	mm|chr4:147047005-147046946	0.324824	-1.25251	0.0148135	0.620563
A_55_P2079041	LOC102642695	XM_006544768	mm|chr4:145434396-145434337	0.128427	-1.0931	0.0148447	0.62143
A_66_P132446	Usp15	NM_027604	mm|chr10:122550358-122550300	-0.287702	1.22069	0.0148852	0.622266
A_55_P2031949	Bend6	NM_177235	mm|chr1:33909004-33908945	0.922611	-1.89554	0.0148877	0.622266
A_55_P2095609	Fut4	NM_010242	mm|chr9:14555248-14555189	0.324025	-1.25182	0.014896	0.622266
A_52_P108845	Clip3	NM_001081114	mm|chr7:31093142-31093201	0.629163	-1.54667	0.0149234	0.622506
A_30_P01026549	chrX:121032646-121038407_R	chrX:121032646-121038407_R	mm|chrX:121035284-121035225	-0.504011	1.41815	0.0149279	0.622506
A_52_P251301	Gm10158	AY512946	mm|chr12:112319102-112319211	0.552441	-1.46657	0.0149455	0.622506
A_51_P376741	4933402J07Rik	NM_177901	mm|chr8:90106504-90109941	-0.961712	1.94762	0.0149471	0.622506
A_55_P1970650	Dgkh	NM_001081336	mm|chr14:78969475-78969416	-0.432978	1.35002	0.014954	0.622506
A_30_P01030273	chr14:52874069-52877398_R	chr14:52874069-52877398_R	mm|chr14:52874297-52874238	0.714393	-1.64079	0.0149748	0.622506
A_55_P2087265	Ifitm1	BC090258	mm|chr7:148155658-148155717	0.685539	-1.6083	0.014975	0.622506
A_51_P440210	Prkg1	NM_011160	mm|chr19:30643622-30643563	0.79575	-1.73598	0.0149936	0.62266
A_51_P127297	Hsd11b1	NM_008288	mm|chr1:195048228-195048169	0.504823	-1.41895	0.0150069	0.62266
A_55_P2085974	Igf1	NM_010512	mm|chr10:87399581-87399640	1.04969	-2.07009	0.0150282	0.62266
A_30_P01025360	chr12:103151385-103157796_R	chr12:103151385-103157796_R	mm|chr12:103157727-103157668	-0.293695	1.22578	0.0150332	0.62266
A_55_P2033849	Sphkap	NM_172430	mm|chr1:83252421-83252362	0.620079	-1.53696	0.015062	0.62266
A_55_P2112693	Sipa1l1	NM_001167983	mm|chr12:83552685-83552744	-0.246571	1.18638	0.0150646	0.62266
A_55_P2179216	Man1a2	NM_010763	mm|chr3:100370325-100370266	-0.170763	1.12565	0.0150675	0.62266
A_51_P270206	Cep83	NM_029852	mm|chr10:94252670-94252729	-0.268811	1.20481	0.0150836	0.62266
A_55_P2141301	Synj2bp	NM_025292	mm|chr12:82602785-82602726	-0.221632	1.16605	0.0150964	0.62266
A_55_P2037883	Ino80	NM_026574	mm|chr2:119198875-119198816	-0.215518	1.16112	0.0150977	0.62266
A_30_P01032250	chr12:88154776-88184372_F	chr12:88154776-88184372_F	mm|chr12:88172474-88172533	-0.631164	1.54881	0.0151121	0.62266
A_52_P649296	Nras	NM_010937	mm|chr3:102868451-102868510	-0.17309	1.12747	0.0151535	0.62266
A_51_P244824	Dapp1	NM_011932	mm|chr3:137594708-137594649	-0.474339	1.38928	0.0151696	0.62266
A_30_P01027589	chr7:28604760-28605984_F	chr7:28604760-28605984_F	mm|chr7:28605512-28605571	-0.243523	1.18388	0.0151769	0.62266
A_55_P2108816	NAP017825-001	NAP017825-001	mm|chr14:053364518-053364577	-0.578104	1.49289	0.0151866	0.62266
A_51_P400543	Aif1	NM_019467	mm|chr17:35308018-35307959	0.488114	-1.40261	0.0152102	0.62266
A_55_P2172852	Ptplad2	NM_025760	mm|chr4:88058895-88058836	0.453974	-1.36981	0.0152181	0.62266
A_30_P01018255	chr3:106858397-106896812_R	chr3:106858397-106896812_R	mm|chr3:106896745-106896686	-0.807138	1.74974	0.015224	0.62266
A_51_P123017	Gmcl1	NM_011818	mm|chr6:86641973-86641914	-0.226575	1.17005	0.0152322	0.62266
A_51_P294643	Cdr2	NM_007672	mm|chr7:128101192-128101133	0.429207	-1.34649	0.0152371	0.62266
A_51_P280532	Supt16	NM_033618	mm|chr14:52780566-52780507	-0.343186	1.26855	0.0152493	0.62266
A_51_P486155	Ocln	NM_008756	mm|chr13:101268588-101268529	-0.446623	1.36285	0.0152682	0.62266
A_55_P2103075	Mid2	ENSMUST00000140144	mm|chrX:137285498-137285557	-0.281478	1.21544	0.0152718	0.62266
A_55_P1985273	Lmcd1	NM_144799	mm|chr6:112279901-112279960	0.226361	-1.16988	0.0152879	0.62266
A_51_P185247	Gdf10	NM_145741	mm|chr14:34748161-34748220	0.910681	-1.87993	0.0152964	0.62266
A_30_P01020161	chr13:108653722-108654406_R	chr13:108653722-108654406_R	mm|chr13:108653952-108653893	-0.669736	1.59078	0.0153204	0.62266
A_55_P1958160	Sgce	NM_001130188	mm|chr6:4639643-4639584	0.81516	-1.75949	0.0153268	0.62266
A_52_P145767	Vcpip1	NM_173443	mm|chr1:9713606-9713547	-0.30092	1.23193	0.0153473	0.62266
A_66_P110742	ENSMUST00000067743	ENSMUST00000067743	mm|chr18:62343990-62344049	0.586454	-1.50155	0.015356	0.62266
A_51_P455338	Rnase2a	NM_053113	mm|chr14:51875123-51875064	1.10272	-2.1476	0.0153751	0.62266
A_51_P480320	Usp24	ENSMUST00000106798	mm|chr4:106033124-106033183	0.676641	-1.59841	0.0153772	0.62266
A_55_P2315012	4930458D05Rik	AK036594	mm|chr5:101269883-101269824	0.82089	-1.7665	0.0153796	0.62266
A_52_P551526	NAP102909-1	NAP102909-1	mm|chr16:021841218-021841159	0.263204	-1.20014	0.0153864	0.62266
A_55_P1985978	A_55_P1985978	A_55_P1985978	mm|chrY_random:026209149-026209090	0.65865	-1.5786	0.0154198	0.62266
A_55_P2157788	A_55_P2157788	A_55_P2157788	mm|chr14:054944007-054943948	0.386773	-1.30747	0.0154253	0.62266
A_30_P01024163	chr1:175705225-175717250_R	chr1:175705225-175717250_R	mm|chr1:175706719-175706660	1.01691	-2.02358	0.0154309	0.62266
A_51_P244497	Plin1	NM_175640	mm|chr7:86866171-86866112	1.93446	-3.82235	0.0154515	0.62266
A_55_P2066897	A230045G11Rik	XR_385132	mm|chr17:3114309-3114250	0.437098	-1.35388	0.0154543	0.62266
A_55_P2069176	NAP014020-001	NAP014020-001	mm|chr7:149491977-149491918	0.309121	-1.23895	0.0154675	0.62266
A_55_P1996086	Gm14325	NM_001024849	mm|chr2:177566740-177566681	0.308489	-1.23841	0.01549	0.62266
A_30_P01022901	chr3:19211659-19213735_F	chr3:19211659-19213735_F	mm|chr3:19213105-19213164	0.687979	-1.61103	0.0154923	0.62266
A_51_P272754	Cdh18	NM_001081299	mm|chr15:23404051-23404110	-0.856294	1.81038	0.0155085	0.62266
A_55_P2018691	Olfr1362	BC119336	mm|chr13:21702969-21702910	0.678913	-1.60093	0.0155219	0.62266
A_55_P2157616	BY465839	BY465839	mm|chr12:088761891-088761950	-0.18245	1.13481	0.0155282	0.62266
A_51_P316553	Kdr	NM_010612	mm|chr5:76329368-76329309	0.533674	-1.44761	0.0155322	0.62266
A_51_P370380	Rdh14	NM_023697	mm|chr12:10402073-10402132	-0.263902	1.20072	0.0155336	0.62266
A_30_P01022011	chr2:156213798-156216885_R	chr2:156213798-156216885_R	mm|chr2:156214242-156214183	0.226619	-1.17009	0.0155604	0.62266
A_51_P109840	Vtn	NM_011707	mm|chr11:78315393-78315665	1.02373	-2.03317	0.0155679	0.62266
A_52_P81693	LOC100502592	ENSMUST00000100870	mm|chr6:132064684-132064622	-0.55453	1.46869	0.0155857	0.62266
A_66_P140742	Adc	NM_172875	mm|chr4:128609463-128609404	0.578192	-1.49298	0.015586	0.62266
A_30_P01024799	chr13:112717680-112733330_F	chr13:112717680-112733330_F	mm|chr13:112728064-112728123	-0.434048	1.35102	0.015593	0.62266
A_51_P114177	Eci3	NM_026947	mm|chr13:35039975-35038935	0.189104	-1.14006	0.0155999	0.62266
A_51_P361830	Lgi2	NM_144945	mm|chr5:52929298-52929239	1.2551	-2.38683	0.0156064	0.62266
A_51_P493700	Cep350	NM_001039184	mm|chr1:157692464-157692405	-0.171036	1.12587	0.0156125	0.62266
A_51_P106397	Prkd3	NM_029239	mm|chr17:79352028-79351323	0.950355	-1.93235	0.0156165	0.62266
A_55_P2035315	Rasgef1b	NM_145839	mm|chr5:99646507-99646448	-0.363733	1.28675	0.0156177	0.62266
A_51_P221362	Tnks2	NM_001163635	mm|chr19:36967293-36967352	-0.202485	1.15068	0.0156333	0.62266
A_52_P585699	Ciao1	NM_025296	mm|chr2:127066866-127066807	-0.340925	1.26657	0.0156517	0.62266
A_55_P2109827	Tank	NM_001164071	mm|chr2:61487826-61487885	-0.47147	1.38652	0.015663	0.62266
A_51_P461452	Ube2r2	NM_026275	mm|chr4:41138171-41138230	-0.252481	1.19125	0.0156686	0.62266
A_51_P110301	C3	NM_009778	mm|chr17:57343475-57343416	1.08156	-2.11632	0.0156757	0.62266
A_55_P1976152	Vrk2	NM_001252447	mm|chr11:26371519-26371460	-0.237619	1.17904	0.0156888	0.62266
A_52_P235861	Peg3	NM_008817	mm|chr7:6658833-6658774	0.786578	-1.72498	0.0157161	0.62266
A_51_P114177	Eci3	NM_026947	mm|chr13:35039975-35038935	0.175386	-1.12927	0.0157443	0.62266
A_66_P135165	Nfib	NM_001113209	mm|chr4:81938297-81938238	0.452333	-1.36825	0.0157519	0.62266
A_52_P608322	Maff	NM_010755	mm|chr15:79189442-79189501	-0.613787	1.53027	0.0157549	0.62266
A_51_P371255	Rwdd2b	NM_016924	mm|chr16:87433963-87433904	-0.207625	1.15479	0.0157789	0.62266
A_55_P2107995	Psd	NM_028627	mm|chr19:46387401-46387342	0.648908	-1.56798	0.0157799	0.62266
A_55_P2120906	A_55_P2120906	A_55_P2120906	mm|chr17:065226384-065226443	-0.299077	1.23036	0.015784	0.62266
A_55_P1988453	Gnl2	ENSMUST00000106176	mm|chr4:124697907-124697966	-0.957617	1.9421	0.0157864	0.62266
A_52_P387954	Dctn5	NM_021608	mm|chr7:129292499-129292558	-0.116284	1.08394	0.0158522	0.62266
A_51_P123795	Zfp637	NM_177684	mm|chr6:117795865-117795924	0.257415	-1.19533	0.0158565	0.62266
A_55_P2080735	Rhox3g	ENSMUST00000119965	mm|chrX:35042745-35042686	-0.786961	1.72544	0.0158581	0.62266
A_55_P2024125	Olfr1507	NM_001170918	mm|chr14:53109766-53109707	-0.466353	1.38161	0.0158744	0.62266
A_55_P2001793	Myt1l	NM_001093775	mm|chr12:30605595-30605654	0.732506	-1.66152	0.0158758	0.62266
A_55_P2175489	Sfxn5	AK038793	mm|chr6:85282334-85282275	0.34379	-1.26909	0.0158864	0.62266
A_51_P125467	Igf2r	NM_010515	mm|chr17:12875263-12875253	-0.269698	1.20556	0.0159221	0.62266
A_51_P279712	Rell1	NM_145923	mm|chr5:64300986-64300927	-0.207683	1.15483	0.0159313	0.62266
A_55_P2074536	Ppm1b	NM_011151	mm|chr17:85416402-85416461	-0.191399	1.14187	0.0159325	0.62266
A_55_P2079471	A_55_P2079471	A_55_P2079471	mm|chr2:173871856-173871797	-0.360346	1.28373	0.0159437	0.62266
A_51_P314397	Crip2	NM_024223	mm|chr12:114383655-114383714	0.647143	-1.56606	0.0159461	0.62266
A_52_P661071	Snhg3	NR_003270	mm|chr4:131908064-131908005	0.377408	-1.29901	0.0159505	0.62266
A_55_P2159555	Adamts4	ENSMUST00000111315	mm|chr1:173190709-173190768	-0.938812	1.91695	0.0159541	0.62266
A_55_P2116160	Ccdc106	NM_146178	mm|chr7:5012314-5012373	0.376067	-1.2978	0.0159791	0.62266
A_51_P463452	Acsl1	NM_007981	mm|chr8:47619774-47619833	0.48007	-1.39481	0.0159841	0.62266
A_55_P2133195	Gm4951	NM_001033767	mm|chr18:60407406-60407465	1.67279	-3.1883	0.0159929	0.62266
A_52_P118461	Ipmk	NM_027184	mm|chr10:70848461-70848520	-0.431143	1.3483	0.016019	0.62266
A_51_P124535	Mest	NM_008590	mm|chr6:30698279-30698338	0.957518	-1.94197	0.0160194	0.62266
A_55_P1999811	Gm7696	XR_391139	mm|chr7:9775924-9775983	0.177815	-1.13117	0.0160215	0.62266
A_51_P145132	Mcpt4	NM_010779	mm|chr14:56678648-56678589	0.708939	-1.6346	0.0160221	0.62266
A_55_P2020497	Dcaf12l1	NM_178739	mm|chrX:42139819-42139760	0.788783	-1.72762	0.0160258	0.62266
A_55_P2000853	Mvb12b	NM_175184	mm|chr2:33585553-33585494	0.494982	-1.4093	0.0160316	0.62266
A_55_P2039523	Phf10	NM_024250	mm|chr17:15082093-15082034	-0.15219	1.11126	0.0160729	0.62266
A_30_P01033630	chr6:50339188-50409363_R	chr6:50339188-50409363_R	mm|chr6:50352216-50352157	-0.429489	1.34676	0.0160925	0.62266
A_52_P549827	Mgst1	NM_019946	mm|chr6:138104944-138105003	-0.399532	1.31908	0.0160933	0.62266
A_51_P354698	Dync1h1	NM_030238	mm|chr12:111904896-111904955	-0.155576	1.11387	0.0160948	0.62266
A_55_P2185489	Zfp865	NM_001033383	mm|chr7:4984681-4984740	0.266778	-1.20312	0.0160984	0.62266
A_52_P493620	Fgfr1op2	NM_026218	mm|chr6:146537313-146537372	0.438408	-1.35511	0.0161007	0.62266
A_30_P01027490	chr1:94077221-94091396_R	chr1:94077221-94091396_R	mm|chr1:94090247-94090188	0.197978	-1.14709	0.0161018	0.62266
A_51_P286373	Ttll12	NM_183017	mm|chr15:83406464-83406405	-0.226766	1.17021	0.0161085	0.62266
A_55_P2018292	Map2k4	NM_009157	mm|chr11:65501830-65501771	-0.19203	1.14237	0.0161124	0.62266
A_55_P1999361	Dip2a	NM_001081419	mm|chr10:75725953-75725894	-0.270021	1.20583	0.0161458	0.62266
A_66_P123824	Sorl1	ENSMUST00000060989	mm|chr9:41773056-41772997	-0.361692	1.28493	0.016149	0.62266
A_55_P2145740	Nlrp9a	NM_001048219	mm|chr7:27359104-27359163	-0.445899	1.36216	0.0161683	0.62266
A_52_P451830	1700042G07Rik	NM_001099295	mm|chr4:115846772-115846831	-0.480191	1.39493	0.0161808	0.62266
A_55_P2004347	A_55_P2004347	A_55_P2004347	mm|chr9:054537959-054537900	0.305126	-1.23553	0.0161883	0.62266
A_55_P2049597	Tpp2	NM_009418	mm|chr1:44059756-44059815	-0.244279	1.1845	0.0161916	0.62266
A_66_P136228	Rai14	NM_030690	mm|chr15:10498911-10498852	-0.299327	1.23057	0.0162042	0.62266
A_55_P2006644	Duoxa2	NM_025777	mm|chr2:122128562-122128621	-0.970207	1.95912	0.016207	0.62266
A_51_P144319	Efna5	NM_207654	mm|chr17:62954236-62954177	0.559034	-1.47328	0.0162269	0.62266
A_51_P514913	Rsad1	NM_001013381	mm|chr11:94402166-94402107	0.589641	-1.50487	0.0162339	0.62266
A_51_P375146	Cd36	NM_007643	mm|chr5:17288659-17288600	1.12633	-2.18303	0.0162491	0.62266
A_55_P2127439	Kri1	NM_145416	mm|chr9:21077983-21077924	0.336717	-1.26288	0.0162791	0.62266
A_52_P351418	Sgsm3	NM_134091	mm|chr15:80841195-80841327	0.314094	-1.24323	0.016299	0.62266
A_51_P376238	Serping1	NM_009776	mm|chr2:84607474-84605968	0.982077	-1.97531	0.0162995	0.62266
A_55_P2045952	Mysm1	NM_177239	mm|chr4:94608822-94608763	-0.259739	1.19726	0.0163097	0.62266
A_55_P2040250	Raph1	ENSMUST00000090293	mm|chr1:60547315-60547256	0.793159	-1.73286	0.0163126	0.62266
A_55_P2248651	Aak1	NM_001040106	mm|chr6:86951854-86951913	0.28346	-1.21711	0.0163237	0.62266
A_51_P128075	Tescl	NM_001163810	mm|chr7:25118174-25118115	1.15321	-2.22409	0.016324	0.62266
A_52_P185044	Adipor2	NM_197985	mm|chr6:119303281-119303222	-0.288557	1.22142	0.0163382	0.62266
A_55_P2121185	Omp	NM_011010	mm|chr7:105291929-105291870	-0.524222	1.43816	0.0163424	0.62266
A_51_P326994	Calhm2	NM_133746	mm|chr19:47207001-47206942	0.384337	-1.30526	0.016347	0.62266
A_30_P01022922	chr2:176610409-176612864_F	chr2:176610409-176612864_F	mm|chr2:176612730-176612789	1.35517	-2.55827	0.0163667	0.62266
A_55_P2009988	Trib3	NM_175093	mm|chr2:152163220-152163161	0.490859	-1.40528	0.016397	0.62266
A_55_P2234361	Rnf150	NM_177378	mm|chr8:85611575-85611634	0.406204	-1.32519	0.0164517	0.62266
A_52_P576150	Thap1	NM_199042	mm|chr8:27271300-27271359	-0.316633	1.24542	0.0164851	0.62266
A_55_P1970033	Per1	NM_011065	mm|chr11:68923364-68923423	0.566917	-1.48135	0.0164937	0.62266
A_51_P461822	Svs4	NM_009300	mm|chr2:164102897-164102838	-2.3561	5.11984	0.0164947	0.62266
A_51_P122740	Slc37a3	NM_028123	mm|chr6:39286149-39286090	-0.271318	1.20691	0.0164952	0.62266
A_30_P01018925	chr8:27131895-27132834_R	chr8:27131895-27132834_R	mm|chr8:27132015-27131956	-0.160572	1.11773	0.0165085	0.62266
A_55_P1996817	A_55_P1996817	A_55_P1996817	mm|chr1:165553900-165553959	0.407614	-1.32649	0.0165168	0.62266
A_51_P100327	Tap1	NM_013683	mm|chr17:34330854-34330913	0.917897	-1.88936	0.0165214	0.62266
A_52_P444785	N4bp2l2	ENSMUST00000144378	mm|chr5:151451117-151451058	0.308803	-1.23868	0.0165258	0.62266
A_55_P2113954	Olfr1394	NM_146276	mm|chr11:48974376-48974435	0.387411	-1.30804	0.0165585	0.62266
A_55_P2042520	Rfwd2	NM_011931	mm|chr1:161275156-161275215	-0.181702	1.13422	0.0166056	0.62266
A_52_P252258	Mapk12	NM_013871	mm|chr15:88961326-88961267	0.900838	-1.86715	0.0166086	0.62266
A_55_P1957918	Asap2	NM_001135192	mm|chr12:21275888-21275947	-0.283303	1.21698	0.0166119	0.62266
A_55_P2032727	NAP062640-1	NAP062640-1	mm|chr7:020599266-020599207	0.400211	-1.3197	0.0166277	0.62266
A_30_P01027549	chr15:74320784-74321384_F	chr15:74320784-74321384_F	mm|chr15:74321126-74321185	-0.545452	1.45948	0.0166404	0.62266
A_55_P2108738	Nck1	NM_010878	mm|chr9:100395722-100395663	-0.409303	1.32804	0.0166406	0.62266
A_55_P2017655	4921509O09Rik	AK014857	mm|chrY_random:39626461-39626402	0.935063	-1.91197	0.0166499	0.62266
A_30_P01020066	chr2:170029045-170034220_F	chr2:170029045-170034220_F	mm|chr2:170032879-170032938	-0.39869	1.31831	0.0166647	0.62266
A_51_P450888	Rtn4r	NM_022982	mm|chr16:18152423-18152482	-1.0104	2.01446	0.0166665	0.62266
A_51_P408561	Oard1	NM_207219	mm|chr17:48556370-48556429	-0.177994	1.13131	0.0166782	0.62266
A_55_P1960187	A_55_P1960187	A_55_P1960187	mm|chr2:156924624-156924683	-0.326636	1.25409	0.0166837	0.62266
A_30_P01021811	chr19:38392796-38398771_F	chr19:38392796-38398771_F	mm|chr19:38397570-38397629	-0.322239	1.25027	0.0166893	0.62266
A_55_P1965592	Commd7	NM_001195390	mm|chr2:153442729-153442670	-0.198983	1.14789	0.0167107	0.62266
A_51_P341349	Mtap	NM_024433	mm|chr4:88826213-88826272	0.520373	-1.43433	0.016719	0.62266
A_55_P2180099	A_55_P2180099	A_55_P2180099	mm|chr8:011715160-011715101	0.218121	-1.16322	0.0167256	0.62266
A_55_P2013888	Cntn4	NM_001109749	mm|chr6:106647556-106647615	0.744211	-1.67506	0.0167363	0.62266
A_30_P01022038	chr6:31233512-31241062_F	chr6:31233512-31241062_F	mm|chr6:31235063-31235122	0.648595	-1.56764	0.0167363	0.62266
A_51_P459320	Gkap1	NM_019832	mm|chr13:58334928-58334869	0.424648	-1.34224	0.016742	0.62266
A_51_P101660	1200014J11Rik	NM_025818	mm|chr11:72893544-72893603	-0.294652	1.22659	0.0167461	0.62266
A_51_P346445	Hspb7	NM_013868	mm|chr4:140980355-140980414	0.477476	-1.39231	0.0167531	0.62266
A_55_P2105366	Tmed5	AK140979	mm|chr5:108558545-108558486	-0.234129	1.1762	0.0167677	0.62266
A_52_P214630	Sox9	NM_011448	mm|chr11:112648809-112648868	-0.321917	1.24999	0.0167736	0.62266
A_55_P2031631	Igf1	NM_010512	mm|chr10:87393581-87393640	0.799017	-1.73992	0.0167769	0.62266
A_55_P1979351	Zxda	NR_003292	mm|chrX:92036690-92036631	-0.443355	1.35976	0.016801	0.62266
A_55_P2154173	Gm5526	XR_140431	mm|chr1:45914079-45914020	-0.129896	1.09421	0.0168097	0.62266
A_55_P2110355	Zfp637	NM_177684	mm|chr6:117795365-117795424	0.240382	-1.18131	0.0168269	0.62266
A_51_P384318	C1ra	NM_023143	mm|chr6:124473052-124473111	0.495048	-1.40937	0.0168346	0.62266
A_55_P2054684	A_55_P2054684	A_55_P2054684	mm|chr12:056231932-056231991	0.728625	-1.65706	0.0168462	0.62266
A_51_P521171	Hif1an	NM_176958	mm|chr19:44650157-44650216	-0.238966	1.18015	0.0168515	0.62266
A_51_P140742	Islr	NM_012043	mm|chr9:58004278-58004219	0.693848	-1.61759	0.0168552	0.62266
A_51_P512002	Rer1	NM_026395	mm|chr4:154448600-154448541	-0.111501	1.08035	0.0168804	0.62266
A_51_P124719	Ccdc93	NM_001025156	mm|chr1:123397921-123397980	-0.335753	1.26204	0.0168813	0.62266
A_55_P2062437	Begain	NM_001163175	mm|chr12:110270467-110270408	0.804093	-1.74605	0.0168857	0.62266
A_30_P01021355	chr16:43623581-43642715_R	chr16:43623581-43642715_R	mm|chr16:43637350-43637291	0.468045	-1.38323	0.0169019	0.62266
A_55_P2281095	2610002M06Rik	NM_025921	mm|chrX:104978160-104978101	-0.226659	1.17012	0.0169057	0.62266
A_55_P2069609	Olfr374	NM_146338	mm|chr8:74634349-74634408	-1.03856	2.05418	0.0169079	0.62266
A_55_P2028491	Hmgn2	NM_016957	mm|chr4:133523729-133522878	0.49549	-1.4098	0.0169197	0.62266
A_55_P1958350	Nipsnap3b	NM_025623	mm|chr4:53034872-53034931	-0.252024	1.19088	0.0169242	0.62266
A_51_P431543	Prss56	NM_027084	mm|chr1:89083595-89083751	-0.557359	1.47157	0.0169446	0.62266
A_55_P2266178	Il2rb	XM_006520477	mm|chr15:78309830-78309771	1.01167	-2.01624	0.0169649	0.62266
A_30_P01032902	chr17:15111725-15139800_F	chr17:15111725-15139800_F	mm|chr17:15123617-15123676	0.550287	-1.46438	0.016966	0.62266
A_55_P2038677	Tmco3	NM_172282	mm|chr8:13322856-13322915	-0.692156	1.6157	0.0169683	0.62266
A_52_P579252	NAP063041-1	NAP063041-1	mm|chr8:077798743-077798684	0.482896	-1.39755	0.0169705	0.62266
A_55_P2146254	Ifitm1	NM_001112715	mm|chr7:148155659-148155718	0.651054	-1.57031	0.0169708	0.62266
A_55_P2065268	A_55_P2065268	A_55_P2065268	mm|chr5:033590420-033590361	-0.212497	1.15869	0.0169895	0.62266
A_51_P165098	Gga2	NM_028758	mm|chr7:129132680-129132621	0.714201	-1.64057	0.0169954	0.62266
A_51_P317181	Pcdhb21	NM_053146	mm|chr18:37675857-37675916	0.453035	-1.36892	0.0170092	0.62266
A_30_P01022349	chr1:139806645-139809498_F	chr1:139806645-139809498_F	mm|chr1:139809260-139809319	0.997642	-1.99673	0.0170326	0.62266
A_55_P1964313	Pla2g4b	NM_145378	mm|chr2:119868539-119868598	0.309836	-1.23957	0.0170395	0.62266
A_55_P1982494	1700012L04Rik	NM_029588	mm|chrX:8861355-8861414	-0.529939	1.44387	0.0170469	0.62266
A_52_P164695	Nsun6	NM_028950	mm|chr2:14918011-14917952	-0.302511	1.23329	0.0170719	0.62266
A_55_P2169129	A_55_P2169129	A_55_P2169129	mm|chr4:130557195-130557254	-0.406212	1.3252	0.017085	0.62266
A_55_P2124110	Ttc7	AK004107	mm|chr17:87682699-87682758	0.633986	-1.55185	0.0171188	0.62266
A_51_P177171	Tie1	NM_011587	mm|chr4:118144191-118144132	1.00753	-2.01047	0.0171351	0.62266
A_55_P1963724	TC1733495	TC1733495	mm|chr3:112985328-112985269	0.569766	-1.48428	0.0171438	0.62266
A_55_P2146560	H2-Ab1	NM_207105	mm|chr17:34406305-34406363	1.28437	-2.43575	0.017151	0.62266
A_51_P319449	Acat1	NM_144784	mm|chr9:53389927-53389868	0.17166	-1.12635	0.0171514	0.62266
A_51_P389988	Slc40a1	NM_016917	mm|chr1:45965314-45965255	-0.308939	1.2388	0.0171523	0.62266
A_66_P107523	Gm6360	BG085481	mm|chr8:80630719-80630778	-0.66305	1.58343	0.0171603	0.62266
A_55_P1984366	Cdadc1	NM_001168536	mm|chr14:60192545-60192486	-0.246783	1.18656	0.0171675	0.62266
A_51_P385697	Mgat3	NM_010795	mm|chr15:80045843-80045902	-0.176132	1.12985	0.0171851	0.62266
A_55_P2123234	A_55_P2123234	A_55_P2123234	mm|chr15:028434705-028434646	0.348661	-1.27338	0.0172083	0.62266
A_30_P01028410	chr18:25622407-25635118_R	chr18:25622407-25635118_R	mm|chr18:25622748-25622689	0.259807	-1.19732	0.0172258	0.62266
A_51_P417701	Apaf1	NM_001042558	mm|chr10:90452639-90452580	-0.422731	1.34046	0.0172357	0.62266
A_55_P2099390	Ranbp9	NM_019930	mm|chr13:43498150-43498091	-0.334676	1.26109	0.017243	0.62266
A_30_P01031349	chr8:118437894-118438330_R	chr8:118437894-118438330_R	mm|chr8:118438013-118437954	-0.513786	1.42779	0.0172791	0.62266
A_51_P201661	Xrcc5	NM_009533	mm|chr1:72430014-72430320	0.237225	-1.17872	0.0172795	0.62266
A_55_P2002129	Rgs12	NM_173402	mm|chr5:35374884-35374943	0.872058	-1.83027	0.0172968	0.62266
A_30_P01018352	chr17:3103174-3114885_F	chr17:3103174-3114885_F	mm|chr17:3114593-3114652	0.276103	-1.21092	0.0172996	0.62266
A_55_P2066453	ENSMUST00000076071	ENSMUST00000076071	mm|chr2:6871811-6871752	0.948099	-1.92933	0.0173033	0.62266
A_30_P01028253	chr13:56286339-56298089_R	chr13:56286339-56298089_R	mm|chr13:56292021-56291962	-0.199093	1.14798	0.0173063	0.62266
A_30_P01023119	chr4:135896689-135918414_F	chr4:135896689-135918414_F	mm|chr4:135913320-135913379	0.432004	-1.34911	0.0173111	0.62266
A_55_P2067112	ENSMUST00000165906	ENSMUST00000165906	mm|chr10:81843803-81843862	0.347423	-1.27229	0.0173252	0.62266
A_30_P01023549	chr12:82495575-82516300_R	chr12:82495575-82516300_R	mm|chr12:82501022-82500963	0.217266	-1.16253	0.0173296	0.62266
A_52_P179729	Txnl4a	NM_025299	mm|chr18:80418931-80418990	-0.129261	1.09373	0.0173299	0.62266
A_51_P483280	Prnp	NM_011170	mm|chr2:131763817-131763876	0.492461	-1.40684	0.0173616	0.62266
A_55_P2148906	Cltb	NM_028870	mm|chr13:54694359-54694300	0.362701	-1.28583	0.0173833	0.62266
A_52_P263518	Gng2	NM_010315	mm|chr14:20694881-20694822	0.412046	-1.33057	0.0173846	0.62266
A_55_P2029549	Dtd1	NM_025314	mm|chr2:144594350-144594409	0.462404	-1.37784	0.0173923	0.62266
A_51_P443403	Smoc1	NM_022316	mm|chr12:82286760-82286819	1.05582	-2.07891	0.0174078	0.62266
A_51_P137007	Zw10	NM_012039	mm|chr9:48886529-48886588	-0.203081	1.15115	0.0174197	0.62266
A_55_P2153191	A_55_P2153191	A_55_P2153191	mm|chr15:082536029-082535970	-1.06558	2.09302	0.0174227	0.62266
A_55_P1981789	Rrp8	NM_133951	mm|chr7:112881579-112881520	0.255666	-1.19389	0.0174327	0.62266
A_52_P452166	Grpel2	NM_021296	mm|chr18:61872983-61872925	-0.337336	1.26342	0.0174332	0.62266
A_55_P2312783	D030029J20Rik	AK050884	mm|chr2:84427431-84427372	-0.197915	1.14704	0.0174387	0.62266
A_51_P426270	Mgp	NM_008597	mm|chr6:136821184-136821125	0.825438	-1.77207	0.0174513	0.62266
A_30_P01019336	chr7:57116623-57121735_F	chr7:57116623-57121735_F	mm|chr7:57121165-57121224	-0.269927	1.20575	0.0174797	0.62266
A_52_P56751	Lcp1	NM_008879	mm|chr14:75630210-75630269	0.439749	-1.35637	0.0175069	0.62266
A_30_P01022471	chr11:97505439-97522274_F	chr11:97505439-97522274_F	mm|chr11:97506500-97506559	0.575011	-1.48969	0.0175144	0.62266
A_55_P1982225	A_55_P1982225	A_55_P1982225	mm|chr17:081675066-081675007	-0.575108	1.48979	0.0175178	0.62266
A_30_P01022256	chr1:183783306-183834531_R	chr1:183783306-183834531_R	mm|chr1:183827088-183827029	0.676909	-1.59871	0.0175224	0.62266
A_51_P115178	Scara3	NM_172604	mm|chr14:66538548-66538489	0.899182	-1.86501	0.0175342	0.62266
A_30_P01027124	chr1:138477829-138478580_F	chr1:138477829-138478580_F	mm|chr1:138478184-138478243	-0.629294	1.54681	0.0175471	0.62266
A_55_P1988273	Rnf103	NM_009543	mm|chr6:71460793-71460852	-0.25291	1.19161	0.0175489	0.62266
A_30_P01017806	chr2:35828611-35838083_R	chr2:35828611-35838083_R	mm|chr2:35833596-35833537	0.649147	-1.56824	0.0175646	0.62266
A_55_P2130408	ENSMUST00000112103	ENSMUST00000112103	mm|chr1:137503176-137503117	0.877952	-1.83777	0.0175674	0.62266
A_52_P628915	Syt4	NM_009308	mm|chr18:31598453-31598394	0.864551	-1.82077	0.0175845	0.62266
A_51_P186476	Slc11a1	NM_013612	mm|chr1:74432161-74432220	1.20003	-2.29744	0.0175863	0.62266
A_55_P1986833	Tulp4	NM_054040	mm|chr17:6240460-6240519	-0.267491	1.20371	0.0175919	0.62266
A_55_P1952696	ENSMUST00000092011	ENSMUST00000092011	mm|chr17:71278645-71278704	0.403489	-1.3227	0.0176163	0.62266
A_30_P01022190	chr18:32389816-32394927_F	chr18:32389816-32394927_F	mm|chr18:32393669-32393728	-0.259438	1.19701	0.0176246	0.62266
A_52_P551011	Smim1	NM_001163721	mm|chr4:153397814-153397521	0.477226	-1.39206	0.0176403	0.62266
A_30_P01030429	chr14:67585234-67596823_F	chr14:67585234-67596823_F	mm|chr14:67595657-67595716	0.874109	-1.83288	0.0176629	0.62266
A_30_P01030579	chrX:11671167-11700242_F	chrX:11671167-11700242_F	mm|chrX:11691128-11691187	-1.14656	2.21386	0.0176686	0.62266
A_51_P278887	Hint2	NM_026871	mm|chr4:43667402-43667242	0.171373	-1.12613	0.0176704	0.62266
A_55_P2077114	A_55_P2077114	A_55_P2077114	mm|chr12:117402128-117402069	0.373107	-1.29514	0.0176776	0.62266
A_55_P2222904	B930018H19Rik	NR_040706	mm|chr8:35652533-35652474	-0.583663	1.49865	0.0176946	0.62266
A_30_P01031206	chr1:42689799-42749799_R	chr1:42689799-42749799_R	mm|chr1:42705238-42705179	0.673534	-1.59498	0.0177469	0.62266
A_52_P638459	Ccl5	NM_013653	mm|chr11:83339355-83339296	1.03201	-2.04487	0.0177574	0.62266
A_30_P01027158	chr2:155269145-155303251_R	chr2:155269145-155303251_R	mm|chr2:155297933-155297874	0.465069	-1.38038	0.0177609	0.62266
A_55_P2147666	Prickle2	NM_001134460	mm|chr6:92325999-92325940	-0.991628	1.98843	0.0177653	0.62266
A_30_P01018449	chr7:144563845-144603732_R	chr7:144563845-144603732_R	mm|chr7:144567553-144567494	-0.246755	1.18654	0.0177727	0.62266
A_30_P01025764	chr9:82524061-82526378_R	chr9:82524061-82526378_R	mm|chr9:82524221-82524162	-0.336122	1.26236	0.0177764	0.62266
A_51_P469480	Yes1	NM_009535	mm|chr5:32988496-32988555	-0.453388	1.36925	0.0177832	0.62266
A_55_P1980421	Wdr81	NM_138950	mm|chr11:75254509-75254450	-0.247343	1.18702	0.0177897	0.62266
A_51_P105161	Cpne4	NM_028719	mm|chr9:104936317-104936376	0.743405	-1.67412	0.0177984	0.62266
A_55_P2064401	A_55_P2064401	A_55_P2064401	mm|chr8:037659796-037659855	-0.570781	1.48533	0.0177995	0.62266
A_55_P2355330	C1qtnf5	NM_001040632	mm|chr9:43916812-43916871	0.73088	-1.65965	0.0178247	0.62266
A_30_P01025167	chr12:88216358-88221647_F	chr12:88216358-88221647_F	mm|chr12:88216519-88216578	-0.470614	1.3857	0.0178292	0.62266
A_55_P2115851	Cemip	NM_030728	mm|chr7:91082420-91082361	-1.49035	2.80957	0.0178352	0.62266
A_51_P123017	Gmcl1	NM_011818	mm|chr6:86641973-86641914	-0.25491	1.19326	0.0178368	0.62266
A_51_P104077	Usp13	NM_001013024	mm|chr3:32833830-32833889	0.828722	-1.77611	0.0178587	0.62266
A_55_P2184246	Rps26	NM_013765	mm|chr10:128062359-128062300	0.175732	-1.12954	0.0178673	0.62266
A_51_P117739	Figf	NM_010216	mm|chrX:160840395-160840454	1.1887	-2.27947	0.0178788	0.62266
A_55_P2036559	Fbxl12os	NR_033729	mm|chr9:20420874-20420932	0.301019	-1.23201	0.017882	0.62266
A_51_P407789	Srcap	ENSMUST00000098025	mm|chr7:134655656-134655715	-0.318238	1.24681	0.0178999	0.62266
A_51_P101660	1200014J11Rik	NM_025818	mm|chr11:72893544-72893603	-0.327244	1.25461	0.0179093	0.62266
A_55_P1990067	Gm9525	XM_006522818	mm|chr16:22534877-22534818	0.480691	-1.39541	0.0179141	0.62266
A_30_P01023115	chr7:67119535-67120213_R	chr7:67119535-67120213_R	mm|chr7:67119797-67119738	0.922215	-1.89502	0.0179379	0.62266
A_55_P2124461	BC057675	BC057675	mm|chr7:18126906-18126965	0.484125	-1.39874	0.0179452	0.62266
A_55_P2431862	Srpk2	NM_009274	mm|chr5:23033720-23031536	0.648698	-1.56775	0.0179483	0.62266
A_51_P124719	Ccdc93	NM_001025156	mm|chr1:123397921-123397980	-0.365719	1.28852	0.0179608	0.62266
A_30_P01026967	chr13:64018565-64082570_F	chr13:64018565-64082570_F	mm|chr13:64047663-64047722	0.239395	-1.1805	0.017962	0.62266
A_55_P2170519	4933406I18Rik	NR_029437	mm|chr7:121459052-121458993	-0.712962	1.63917	0.0179699	0.62266
A_65_P06453	Nup35	NM_001190179	mm|chr2:80498803-80498862	-0.145271	1.10594	0.0179888	0.62266
A_51_P150802	Mpv17	NM_008622	mm|chr5:31443754-31443695	0.255014	-1.19335	0.0179928	0.62266
A_55_P1994284	Catsper4	NM_177866	mm|chr4:133767944-133767885	-0.396698	1.31649	0.017997	0.62266
A_55_P2168058	Glod4	NM_026029	mm|chr11:76035157-76035098	0.173626	-1.12789	0.0180063	0.62266
A_30_P01029133	chr10:8606683-8665783_F	chr10:8606683-8665783_F	mm|chr10:8661129-8661188	-0.996792	1.99556	0.0180071	0.62266
A_55_P2080562	Arhgap26	NM_175164	mm|chr18:39535145-39535204	-0.360629	1.28399	0.0180112	0.62266
A_55_P2079231	Svs1	NM_172888	mm|chr6:48941662-48941721	-1.91129	3.76144	0.0180249	0.62266
A_51_P104933	Trub2	NM_145520	mm|chr2:29632188-29632129	0.257993	-1.19581	0.0180329	0.62266
A_30_P01021298	chr5:104936417-104984892_R	chr5:104936417-104984892_R	mm|chr5:104947966-104947907	-0.65483	1.57443	0.0180347	0.62266
A_51_P104077	Usp13	NM_001013024	mm|chr3:32833830-32833889	0.726829	-1.655	0.0180401	0.62266
A_52_P282700	Zbtb33	NM_020256	mm|chrX:35549874-35549933	-0.258299	1.19607	0.0180572	0.62266
A_55_P2146650	A_55_P2146650	A_55_P2146650	mm|chr13:112508766-112508825	-0.545673	1.4597	0.0180765	0.62266
A_51_P124719	Ccdc93	NM_001025156	mm|chr1:123397921-123397980	-0.379848	1.3012	0.0180793	0.62266
A_51_P187665	Rmi1	NM_028904	mm|chr13:58511106-58511165	-0.134221	1.0975	0.0180814	0.62266
A_55_P2182867	Sgcb	NM_011890	mm|chr5:74026573-74026514	0.478983	-1.39376	0.0180974	0.62266
A_51_P104933	Trub2	NM_145520	mm|chr2:29632188-29632129	0.288361	-1.22125	0.0181029	0.62266
A_30_P01028149	chr11:76400207-76434732_F	chr11:76400207-76434732_F	mm|chr11:76413289-76413348	-0.681433	1.60373	0.0181242	0.62266
A_52_P263024	Lancl2	NM_133737	mm|chr6:57687875-57687934	-0.646719	1.5656	0.0181698	0.62266
A_55_P2044015	ENSMUST00000055830	ENSMUST00000055830	mm|chr1:172145054-172145113	-0.659235	1.57924	0.0181837	0.62266
A_55_P2144086	LOC101056141	XR_168609	mm|chr19:3206141-3206200	-0.134584	1.09778	0.0181918	0.62266
A_55_P2064989	Serpina3j	NM_001101472	mm|chr12:105558016-105558075	0.809299	-1.75236	0.0181977	0.62266
A_55_P2110027	Gm7936	XM_006526401	mm|chr18:30654625-30654566	0.144102	-1.10504	0.0182064	0.62266
A_66_P124445	3110002H16Rik	NM_029623	mm|chr18:12347589-12347726	-0.213096	1.15917	0.0182241	0.62266
A_52_P48689	Bzw1	NM_025824	mm|chr1:58462956-58463015	-0.317461	1.24614	0.0182332	0.62266
A_52_P281033	Socs5	NM_019654	mm|chr17:87536500-87536559	-0.216897	1.16223	0.0182531	0.62266
A_51_P390377	Rcor3	NM_144814	mm|chr1:193924694-193924635	0.576915	-1.49166	0.0182555	0.62266
A_30_P01025307	chr14:33923944-34003394_R	chr14:33923944-34003394_R	mm|chr14:33936768-33936709	0.654413	-1.57398	0.0182612	0.62266
A_55_P2011061	Tspan12	NM_173007	mm|chr6:21721482-21721423	-0.192266	1.14256	0.0182756	0.62266
A_55_P2012201	App	NM_001198823	mm|chr16:84954771-84954712	-0.156855	1.11485	0.0182984	0.62266
A_55_P2166177	H2-M1	NM_177636	mm|chr17:36807072-36807013	-0.619433	1.53627	0.0183146	0.62266
A_55_P2073169	Padi4	NM_011061	mm|chr4:140304061-140304002	0.496725	-1.41101	0.0183246	0.62266
A_55_P1978681	Tspan8	NM_146010	mm|chr10:115286563-115286622	-0.382007	1.30315	0.018325	0.62266
A_55_P2084812	Sec31a	NM_026969	mm|chr5:100792934-100792875	0.311993	-1.24142	0.0183326	0.62266
A_51_P316951	Wipf3	NM_001167860	mm|chr6:54453687-54453746	0.487634	-1.40214	0.0183556	0.62266
A_30_P01026762	chr17:32213027-32228368_R	chr17:32213027-32228368_R	mm|chr17:32213377-32213318	0.400633	-1.32009	0.018357	0.62266
A_55_P2071683	NAP111391-1	NAP111391-1	mm|chr5:092189850-092189791	-0.167848	1.12338	0.0183587	0.62266
A_52_P540219	Timp2	NM_011594	mm|chr11:118163205-118163146	0.900473	-1.86668	0.0183595	0.62266
A_51_P424722	Wdr54	NM_023790	mm|chr6:83104928-83104575	0.593823	-1.50924	0.0183733	0.62266
A_55_P2031167	Efna1	NM_010107	mm|chr3:89075762-89075703	-0.565632	1.48004	0.018406	0.62266
A_55_P2023335	A_55_P2023335	A_55_P2023335	mm|chrY_random:006741838-006741897	0.750795	-1.68272	0.0184178	0.62266
A_55_P2155906	Chmp3	NM_025783	mm|chr6:71530058-71530117	-0.203047	1.15113	0.0184204	0.62266
A_55_P2302973	Kdm5d	NM_011419	mm|chrY:277162-277221	0.701005	-1.62564	0.0184207	0.62266
A_55_P2062388	B630005N14Rik	NM_175312	mm|chr6:13578706-13578647	-0.318292	1.24685	0.0184317	0.62266
A_30_P01020537	chr9:100977450-100989325_R	chr9:100977450-100989325_R	mm|chr9:100980853-100980794	-0.631881	1.54958	0.0184378	0.62266
A_51_P271725	Fundc1	NM_028058	mm|chrX:17133926-17133867	-0.303079	1.23377	0.0184442	0.62266
A_55_P2178632	Tmem80	NR_024509	mm|chr7:148519167-148519226	-0.340172	1.26591	0.0184513	0.62266
A_52_P155494	Zfp317	NM_172918	mm|chr9:19449725-19451178	0.589575	-1.5048	0.0184601	0.62266
A_55_P2035282	Elf4	XM_006541527	mm|chrX:45806785-45806726	0.61732	-1.53402	0.0184635	0.62266
A_55_P1960765	NAP111375-1	NAP111375-1	mm|chr3:112105930-112105989	0.240217	-1.18117	0.0184684	0.62266
A_52_P558859	Rras2	NM_025846	mm|chr7:121191380-121191321	-0.221195	1.1657	0.0184819	0.62266
A_55_P2064771	Ly6c1	NM_001252055	mm|chr15:74875554-74875495	-0.380085	1.30142	0.0184936	0.62266
A_66_P119174	Cmtm6	NM_026036	mm|chr9:114658332-114658391	-0.247848	1.18743	0.0184988	0.62266
A_55_P2122160	Ssfa2	NM_080558	mm|chr2:79502859-79502918	-0.322652	1.25063	0.0185069	0.62266
A_30_P01028537	chr1:183951156-183986156_R	chr1:183951156-183986156_R	mm|chr1:183953666-183953607	-0.0864266	1.06174	0.0185118	0.62266
A_52_P270035	Tspyl2	NM_029836	mm|chrX:148771599-148771540	0.199161	-1.14803	0.0185168	0.62266
A_55_P2125496	Gm10731	NR_045392	mm|chr3:40705865-40705806	0.325625	-1.25321	0.0185171	0.62266
A_55_P2290914	Trav3n-3	AK037357	mm|chr14:54820537-54820596	0.431451	-1.34859	0.0185262	0.62266
A_52_P343306	H2-Aa	NM_010378	mm|chr17:34421344-34421285	1.73592	-3.33092	0.0185322	0.62266
A_52_P52263	D17Wsu92e	NM_001044719	mm|chr17:27930916-27930857	0.423145	-1.34085	0.0185342	0.62266
A_52_P229728	Cdc42	NM_009861	mm|chr4:136885021-136884962	-0.226399	1.16991	0.0185365	0.62266
A_55_P2026054	Usp37	NM_176972	mm|chr1:74485745-74485686	-0.352626	1.27688	0.0185549	0.62266
A_55_P2159506	Gm5458	NM_001024706	mm|chr14:20418905-20418846	-0.615382	1.53196	0.0185664	0.62266
A_66_P138765	Trappc10	NM_001081055	mm|chr10:77649580-77649521	-0.165926	1.12189	0.0185691	0.62266
A_30_P01018981	chr7:13533925-13544525_F	chr7:13533925-13544525_F	mm|chr7:13541092-13541151	0.747489	-1.67887	0.0186035	0.62266
A_55_P2046109	NAP092838-001	NAP092838-001	mm|chr2:020156615-020156556	-0.315095	1.24409	0.0186088	0.62266
A_51_P320089	Gclm	NM_008129	mm|chr3:121962174-121964809	0.259013	-1.19666	0.0186102	0.62266
A_52_P420500	Cry1	NM_007771	mm|chr10:84594790-84594731	0.364946	-1.28783	0.0186206	0.62266
A_51_P128336	Serinc5	NM_172588	mm|chr13:93481659-93481718	-0.270758	1.20644	0.0186238	0.62266
A_51_P270184	Nhlrc2	NM_025811	mm|chr19:56673142-56673201	-0.198795	1.14774	0.0186309	0.62266
A_51_P111532	Ubash3a	NM_177823	mm|chr17:31378376-31378435	-0.565235	1.47963	0.018643	0.62266
A_55_P2077628	Dcxr	ENSMUST00000106148	mm|chr11:120587199-120587140	0.180714	-1.13344	0.0186436	0.62266
A_55_P2014229	Sema4a	NM_013658	mm|chr3:88239965-88239906	-0.220531	1.16516	0.0186551	0.62266
A_30_P01019833	chr3:40439525-40509975_F	chr3:40439525-40509975_F	mm|chr3:40458229-40458288	-0.757739	1.69084	0.0186617	0.62266
A_52_P33800	Fndc3a	NM_207636	mm|chr14:72938715-72938656	-0.470604	1.38569	0.0186648	0.62266
A_51_P151775	Mief1	NM_178719	mm|chr15:80082989-80083048	-0.236465	1.1781	0.018669	0.62266
A_30_P01027555	chr6:5311375-5328075_F	chr6:5311375-5328075_F	mm|chr6:5325877-5325936	0.381907	-1.30306	0.018671	0.62266
A_52_P62833	Foxred2	NM_001017983	mm|chr15:77771029-77770970	0.64875	-1.56781	0.0186905	0.622907
A_52_P305279	Spata13	NM_001033272	mm|chr14:61382941-61383000	-0.34327	1.26863	0.0187157	0.622907
A_51_P104933	Trub2	NM_145520	mm|chr2:29632188-29632129	0.271208	-1.20682	0.0187392	0.622907
A_55_P2078895	Gin1	NM_026250	mm|chr1:99689283-99689342	-0.306095	1.23636	0.0187628	0.622907
A_51_P225832	2700097O09Rik	NM_028314	mm|chr12:56146763-56146704	-0.289409	1.22214	0.0187664	0.622907
A_51_P513013	Rad9b	NM_144912	mm|chr5:122783392-122783333	0.575005	-1.48968	0.018776	0.622907
A_66_P121774	Tmem59	NM_029565	mm|chr4:106873491-106873550	-0.170096	1.12513	0.0187762	0.622907
A_52_P591473	Armc2	NM_001034858	mm|chr10:41643592-41642484	-0.328526	1.25573	0.0188032	0.622907
A_51_P246727	Mlxip	NM_133917	mm|chr5:123907398-123907457	-0.348668	1.27338	0.0188066	0.622907
A_55_P1999097	Adam17	NM_001277266	mm|chr12:21329429-21329370	-0.916554	1.8876	0.0188176	0.622907
A_52_P412529	Fbxo3	NM_020593	mm|chr2:103891382-103893549	0.249476	-1.18877	0.0188274	0.622907
A_51_P128336	Serinc5	NM_172588	mm|chr13:93481659-93481718	-0.245768	1.18572	0.0188377	0.622907
A_55_P2185323	Gmps	NM_001033300	mm|chr3:63822814-63822873	0.409191	-1.32794	0.0188495	0.622907
A_51_P137336	Cdh1	NM_009864	mm|chr8:109193812-109193871	-0.256863	1.19488	0.0188509	0.622907
A_52_P116372	Ppp1r15b	NM_133819	mm|chr1:135033393-135033452	-0.452809	1.3687	0.0188581	0.622907
A_55_P2012955	A_55_P2012955	A_55_P2012955	mm|chr6:043806249-043806190	0.183577	-1.1357	0.0188877	0.622907
A_30_P01032350	chr4:123572090-123581365_F	chr4:123572090-123581365_F	mm|chr4:123580789-123580848	0.740066	-1.67025	0.0188896	0.622907
A_30_P01024492	chr16:43623581-43642715_F	chr16:43623581-43642715_F	mm|chr16:43640454-43640513	0.324677	-1.25238	0.0188955	0.622907
A_55_P2344608	D7Wsu130e	AK081893	mm|chr7:117263565-117263506	0.663614	-1.58405	0.0189051	0.622907
A_51_P189082	Akr1c6	NM_030611	mm|chr13:4456428-4456487	-0.522703	1.43664	0.0189058	0.622907
A_55_P2246700	A_55_P2246700	A_55_P2246700	mm|chr7:011301489-011301430	-0.432643	1.3497	0.0189086	0.622907
A_55_P2307603	R74862	NR_110354	mm|chr7:150207765-150207706	0.76145	-1.69519	0.0189362	0.623471
A_66_P129085	C2cd3	NM_001017985	mm|chr7:107543703-107543762	0.256332	-1.19444	0.0189474	0.623493
A_52_P241484	Rcl1	NM_021525	mm|chr19:29217877-29217936	0.266572	-1.20295	0.0189643	0.623706
A_55_P2003492	A_55_P2003492	A_55_P2003492	mm|chrX:099334419-099334478	0.342292	-1.26777	0.0189987	0.624092
A_30_P01031435	chr8:125031410-125075960_F	chr8:125031410-125075960_F	mm|chr8:125063147-125063206	0.385438	-1.30626	0.0190299	0.624092
A_55_P2098321	NAP093739-001	NAP093739-001	mm|chr8:096929857-096929916	-0.24012	1.18109	0.0190315	0.624092
A_55_P2095859	Rdh18-ps	NR_037604	mm|chr10:127283562-127283621	-0.489669	1.40412	0.0190324	0.624092
A_30_P01027861	chr5:125190100-125209625_R	chr5:125190100-125209625_R	mm|chr5:125200363-125200304	-0.577349	1.49211	0.0190382	0.624092
A_55_P2041121	Rn4.5s	NR_002841	mm|chr9:94770560-94743703	0.149893	-1.10949	0.0190389	0.624092
A_51_P125467	Igf2r	NM_010515	mm|chr17:12875263-12875253	-0.239587	1.18065	0.0191322	0.625662
A_55_P2040026	Itga4	NM_010576	mm|chr2:79173193-79173252	0.537464	-1.45142	0.019139	0.625662
A_66_P102374	Calb1	ENSMUST00000029876	mm|chr4:15835078-15835137	0.265945	-1.20242	0.0191465	0.625662
A_55_P2143431	Nfib	NM_001113209	mm|chr4:81936159-81936100	0.237426	-1.17889	0.019161	0.625662
A_55_P2141311	AU022252	NM_001012400	mm|chr4:118899079-118899020	-0.342744	1.26817	0.0191689	0.625662
A_30_P01018735	chr7:134643558-134644056_F	chr7:134643558-134644056_F	mm|chr7:134643921-134643980	0.696529	-1.6206	0.0191941	0.625662
A_55_P2074591	Ppm1h	NM_001110218	mm|chr10:122379536-122379595	-0.300681	1.23173	0.0191967	0.625662
A_55_P1955015	Myo1g	NM_178440	mm|chr11:6406614-6406555	0.522644	-1.43659	0.0191992	0.625662
A_55_P1998154	Rab23	NM_008999	mm|chr1:33798251-33798310	-0.567949	1.48241	0.0192099	0.625662
A_30_P01026530	chr10:110980223-110980667_R	chr10:110980223-110980667_R	mm|chr10:110980347-110980288	0.514905	-1.4289	0.0192186	0.625662
A_51_P380699	Acsl6	NM_001033599	mm|chr11:54174651-54174710	0.424266	-1.34189	0.0192337	0.625662
A_52_P89064	Dusp18	NM_173745	mm|chr11:3800543-3800602	-0.373308	1.29532	0.0192352	0.625662
A_66_P116807	Selt	NM_001040396	mm|chr3:58396689-58396748	-0.147132	1.10737	0.0192394	0.625662
A_51_P130095	Fcgr2b	NM_001077189	mm|chr1:172891047-172890988	0.749793	-1.68155	0.0192514	0.625662
A_51_P176883	Edrf1	NM_178115	mm|chr7:140863412-140863471	-0.258521	1.19625	0.0192603	0.625662
A_52_P503334	Erlin2	NM_153592	mm|chr8:28149595-28149654	-0.168645	1.124	0.0192623	0.625662
A_55_P2055854	Ppara	NM_011144	mm|chr15:85632110-85632169	0.251425	-1.19038	0.0192794	0.625662
A_55_P2134690	Ankrd26	NM_001081112	mm|chr6:118452649-118452590	0.365939	-1.28872	0.019285	0.625662
A_30_P01027189	chr10:116814196-116920696_R	chr10:116814196-116920696_R	mm|chr10:116814468-116814409	-0.640519	1.55889	0.0192961	0.625662
A_55_P1986103	Suco	NM_172645	mm|chr1:163747904-163747845	-0.379061	1.30049	0.0192971	0.625662
A_55_P1960748	Arl13b	NM_026577	mm|chr16:62793813-62793754	-0.175298	1.1292	0.0193113	0.625739
A_55_P2023488	A_55_P2023488	A_55_P2023488	mm|chr18:004011172-004011231	0.247645	-1.18727	0.0193204	0.625739
A_55_P2027323	Golga7	NM_020585	mm|chr8:24351978-24351919	-0.164647	1.12089	0.0193472	0.625908
A_55_P2280821	Dlc1	NM_001194940	mm|chr8:37631452-37631393	1.03928	-2.0552	0.0193719	0.625908
A_55_P1971599	Bcan	NM_007529	mm|chr3:87791516-87791457	1.03871	-2.05439	0.0193763	0.625908
A_51_P464703	Ccl8	NM_021443	mm|chr11:81930108-81930167	1.15315	-2.224	0.0193794	0.625908
A_30_P01022863	chr6:134838675-134847075_R	chr6:134838675-134847075_R	mm|chr6:134838833-134838774	0.549858	-1.46394	0.0193916	0.625908
A_55_P2134148	Mzt2	NM_029354	mm|chr16:15848606-15848547	0.160292	-1.11751	0.0194032	0.625908
A_30_P01030472	chr11:117835849-117842574_R	chr11:117835849-117842574_R	mm|chr11:117836004-117835945	-0.453505	1.36936	0.019412	0.625908
A_55_P2151672	ENSMUST00000050391	ENSMUST00000050391	mm|chr6:122850273-122850214	-0.276137	1.21095	0.0194285	0.625908
A_51_P256682	Kpna1	NM_008465	mm|chr16:36035740-36035799	-0.225782	1.16941	0.0194292	0.625908
A_52_P285024	Sertad4	NM_198247	mm|chr1:194671386-194671327	0.534292	-1.44823	0.0194308	0.625908
A_52_P300451	Tcf23	NM_053085	mm|chr5:31279066-31279125	-0.411433	1.33001	0.0194675	0.626282
A_30_P01022301	chr17:35080914-35090009_F	chr17:35080914-35090009_F	mm|chr17:35089096-35089155	0.699751	-1.62422	0.0194743	0.626282
A_30_P01033511	chr19:6268793-6276607_R	chr19:6268793-6276607_R	mm|chr19:6276061-6276002	0.541529	-1.45551	0.0194785	0.626282
A_51_P121031	march1	NM_175188	mm|chr8:68994134-68994193	0.671236	-1.59244	0.0194852	0.626282
A_55_P2109257	Nipal3	NM_028995	mm|chr4:135004894-135004835	-0.170217	1.12523	0.0195014	0.626282
A_55_P2240468	1110019D14Rik	NR_045995	mm|chr6:13846198-13846257	-0.456579	1.37228	0.0195055	0.626282
A_30_P01032389	chr13:97697927-97698400_F	chr13:97697927-97698400_F	mm|chr13:97698282-97698341	-0.238258	1.17957	0.0195454	0.627222
A_55_P2088720	AK035396	AK035396	mm|chr7:18125402-18125459	0.567965	-1.48243	0.0195673	0.627372
A_52_P38157	Lypla1	NM_008866	mm|chr1:4827095-4827154	-0.180478	1.13326	0.0195988	0.627372
A_55_P1963434	Gpc4	NM_008150	mm|chrX:49406619-49406560	-0.458585	1.37419	0.0196057	0.627372
A_52_P406036	Cdkn2aip	NM_172407	mm|chr8:48794926-48794867	-0.378399	1.2999	0.0196292	0.627372
A_51_P285779	Asphd2	NM_028386	mm|chr5:112814665-112814606	0.300444	-1.23152	0.0196363	0.627372
A_55_P2140212	TC1616199	TC1616199	mm|chr18:011804314-011804255	0.425817	-1.34333	0.0196511	0.627372
A_51_P145220	Nefm	NM_008691	mm|chr14:68738252-68738193	0.710171	-1.636	0.0196545	0.627372
A_55_P1967022	Fgfr1	NM_010206	mm|chr8:26684061-26684120	0.592251	-1.5076	0.0196569	0.627372
A_66_P130120	Tbck	NM_173032	mm|chr3:132459642-132459701	-0.242577	1.1831	0.0196697	0.627372
A_55_P2042312	A_55_P2042312	A_55_P2042312	mm|chr5:108484531-108484472	0.223978	-1.16795	0.0196722	0.627372
A_52_P394385	1600012H06Rik	NM_026451	mm|chr17:15081788-15081847	-0.2307	1.1734	0.0196747	0.627372
A_51_P496432	Acsl1	NM_007981	mm|chr8:47621232-47621291	0.409863	-1.32856	0.0197234	0.627372
A_55_P2153990	Tldc2	NM_001177439	mm|chr2:156917402-156917461	0.250412	-1.18955	0.0197349	0.627372
A_66_P112399	BC029722	NR_015528	mm|chr2:155643529-155643470	0.161752	-1.11864	0.0197436	0.627372
A_55_P2052936	CB237565	CB237565	mm|chr10:44572643-44572702	0.294415	-1.22639	0.0197441	0.627372
A_51_P391764	Cbx6	NM_028763	mm|chr15:79656635-79656576	0.504903	-1.41903	0.0197498	0.627372
A_51_P105161	Cpne4	NM_028719	mm|chr9:104936317-104936376	0.690961	-1.61436	0.0197538	0.627372
A_52_P162184	Snx12	NM_018875	mm|chrX:98410892-98410833	-0.311297	1.24082	0.0197637	0.627372
A_55_P2062861	Gm3099	ENSMUST00000178274	mm|chr14:4103568-4103627	0.702705	-1.62755	0.0197663	0.627372
A_55_P2011237	NAP061905-1	NAP061905-1	mm|chr4:052254331-052254390	0.223912	-1.1679	0.0197845	0.627372
A_55_P2132865	Sumo2	NM_133354	mm|chr11:115384843-115384784	0.225814	-1.16944	0.0198028	0.627372
A_51_P119031	Naa30	NM_001081430	mm|chr14:49810345-49810404	-0.152437	1.11145	0.0198113	0.627372
A_55_P1960431	Ubn1	NM_026666	mm|chr16:5086316-5086375	-0.230065	1.17289	0.0198177	0.627372
A_51_P389156	B3gnt5	NM_054052	mm|chr16:19770417-19770476	-0.360276	1.28367	0.0198367	0.627372
A_55_P1961302	Gm11974	NR_045893	mm|chr11:6425675-6425616	0.332547	-1.25923	0.019872	0.627372
A_51_P117739	Figf	NM_010216	mm|chrX:160840395-160840454	1.19039	-2.28214	0.0198794	0.627372
A_55_P2010048	LOC102642487	XM_006543762	mm|chr3:21973455-21973396	0.514732	-1.42873	0.0198932	0.627372
A_30_P01021553	chrX:6988942-6998206_R	chrX:6988942-6998206_R	mm|chrX:6989002-6988943	-0.978435	1.97033	0.0198964	0.627372
A_55_P1998213	ENSMUST00000165229	ENSMUST00000165229	mm|chr2:38860259-38859657	0.130255	-1.09449	0.0199013	0.627372
A_55_P2085574	Nfix	NM_010906	mm|chr8:87250475-87250416	0.527023	-1.44095	0.0199233	0.627372
A_55_P1984961	LOC102636514	NR_110474	mm|chr8:59785950-59785891	0.564316	-1.47869	0.0199277	0.627372
A_51_P124719	Ccdc93	NM_001025156	mm|chr1:123397921-123397980	-0.41235	1.33085	0.0199328	0.627372
A_52_P226929	Cflar	NM_207653	mm|chr1:58811116-58811175	0.175741	-1.12954	0.0199329	0.627372
A_52_P90363	Ifi27l2a	NM_029803	mm|chr12:104680453-104680394	0.846436	-1.79805	0.0199375	0.627372
A_55_P2175400	Zfp467	NM_020589	mm|chr6:48386695-48386636	-0.185102	1.1369	0.019938	0.627372
A_51_P157255	Sdc2	NM_008304	mm|chr15:32964204-32964263	0.268701	-1.20472	0.01994	0.627372
A_51_P195506	Csf1	NM_007778	mm|chr3:107544392-107544333	0.524547	-1.43848	0.0199686	0.627561
A_55_P2139083	Gm15401	NR_040421	mm|chr6:72582815-72582874	-0.581629	1.49654	0.019969	0.627561
A_30_P01020995	chr4:132641388-132645061_F	chr4:132641388-132645061_F	mm|chr4:132643929-132643988	0.449698	-1.36575	0.0200012	0.627561
A_51_P156927	Arid4a	NM_001081195	mm|chr12:72198981-72199040	-0.292494	1.22476	0.0200047	0.627561
A_55_P2027653	Arhgap25	NM_001037727	mm|chr6:87409483-87409424	0.68772	-1.61074	0.0200243	0.627561
A_51_P130095	Fcgr2b	NM_001077189	mm|chr1:172891047-172890988	0.816581	-1.76123	0.0200324	0.627561
A_52_P484956	Nnat	NM_010923	mm|chr2:157387978-157388037	1.4993	-2.82705	0.0200396	0.627561
A_30_P01021629	chr19:4209657-4210475_R	chr19:4209657-4210475_R	mm|chr19:4210233-4210174	-0.283728	1.21734	0.0200585	0.627561
A_55_P2283551	2810455B08Rik	AK013351	mm|chr16:31173831-31173772	-0.486395	1.40094	0.0200897	0.627561
A_55_P2087622	Il4i1	NM_010215	mm|chr7:52096115-52096174	-0.446102	1.36235	0.0201271	0.627561
A_51_P104933	Trub2	NM_145520	mm|chr2:29632188-29632129	0.296112	-1.22783	0.0201336	0.627561
A_55_P2059134	Smarca5	NM_053124	mm|chr8:83223924-83223865	-0.188476	1.13956	0.0201503	0.627561
A_66_P113245	Mfng	NM_008595	mm|chr15:78586391-78586332	0.741366	-1.67176	0.0201517	0.627561
A_55_P2013780	NAP059649-1	NAP059649-1	mm|chr13:036650646-036650587	0.349429	-1.27406	0.0201596	0.627561
A_51_P494929	Diablo	NM_023232	mm|chr5:123962229-123962170	-0.179519	1.13251	0.0201608	0.627561
A_51_P391380	Fam63b	NM_172772	mm|chr9:70452664-70452605	-0.195066	1.14478	0.020163	0.627561
A_51_P194249	Stmn4	NM_019675	mm|chr14:66980442-66980501	0.467269	-1.38249	0.0201753	0.627561
A_55_P2070492	Vmn2r59	NM_001105056	mm|chr7:49267633-49267574	-0.607759	1.52389	0.0201787	0.627561
A_51_P342716	Ppp1cb	NM_172707	mm|chr5:32794896-32794955	-0.208585	1.15555	0.0201811	0.627561
A_30_P01017720	chrX:148819227-148844227_R	chrX:148819227-148844227_R	mm|chrX:148835211-148835152	-0.513166	1.42718	0.0201914	0.627561
A_65_P19881	Tmem92	NM_001163172	mm|chr11:94638611-94638552	-0.545374	1.4594	0.0201933	0.627561
A_55_P2143953	Pank2	NM_153501	mm|chr2:131099939-131099998	-0.267178	1.20345	0.0202057	0.627561
A_30_P01020242	chrX:146827709-146913398_R	chrX:146827709-146913398_R	mm|chrX:146866259-146866200	-0.170003	1.12506	0.0202194	0.627561
A_51_P490023	Tubb2a	NM_009450	mm|chr13:34166145-34166116	0.395607	-1.3155	0.0202267	0.627561
A_55_P2016119	Sgcb	NM_011890	mm|chr5:74026638-74026579	0.405312	-1.32437	0.0202292	0.627561
A_30_P01024555	chr1:69531191-69570566_F	chr1:69531191-69570566_F	mm|chr1:69568812-69568871	0.602868	-1.51873	0.0202405	0.627561
A_55_P2083654	Prmt2	NM_001077638	mm|chr10:75670044-75669985	-0.238464	1.17974	0.0202485	0.627561
A_51_P110395	Setd2	NM_001081340	mm|chr9:110520924-110520983	-0.149802	1.10942	0.02025	0.627561
A_55_P1987352	LOC102637484	XM_006519908	mm|chr14:42525406-42525347	-0.810815	1.7542	0.0202593	0.627561
A_55_P2137783	Rad50	NM_009012	mm|chr11:53506270-53506211	0.259353	-1.19694	0.0202638	0.627561
A_55_P2057070	Magix	NM_018832	mm|chrX:7250396-7250337	-0.685933	1.60874	0.020284	0.627561
A_55_P2005675	A_55_P2005675	A_55_P2005675	mm|chr9:057685735-057685676	-0.220158	1.16486	0.0203197	0.627561
A_55_P2392485	9330159F19Rik	NM_001162537	mm|chr10:28948163-28948222	0.89925	-1.8651	0.0203356	0.627561
A_66_P121312	Olfr1251	NM_001011529	mm|chr2:89507429-89507370	0.339142	-1.265	0.020354	0.627561
A_55_P2052924	Sepw1	NM_009156	mm|chr7:16502621-16502562	0.309485	-1.23926	0.020374	0.627561
A_30_P01020249	chr7:149108190-149123890_F	chr7:149108190-149123890_F	mm|chr7:149112817-149112876	0.619482	-1.53632	0.0203859	0.627561
A_30_P01030510	chr19:57426515-57435165_R	chr19:57426515-57435165_R	mm|chr19:57433743-57433684	0.492089	-1.40648	0.0204143	0.627561
A_51_P266958	Nr1i2	NM_010936	mm|chr16:38248804-38248745	-0.358501	1.28209	0.020425	0.627561
A_51_P124535	Mest	NM_008590	mm|chr6:30698279-30698338	1.0122	-2.01698	0.0204266	0.627561
A_55_P2083411	Cyp4f18	NM_024444	mm|chr8:74512440-74512381	0.244499	-1.18468	0.020429	0.627561
A_55_P2013371	Ttc29	NM_183096	mm|chr8:80918165-80918224	-0.631157	1.54881	0.0204304	0.627561
A_55_P1972568	LOC102636193	XM_006509527	mm|chr8:56202891-56202950	-0.216816	1.16217	0.020444	0.627561
A_55_P2428514	Retn	NM_001204959	mm|chr8:3659757-3659816	3.07878	-8.44897	0.0204489	0.627561
A_66_P101819	E030042O20Rik	XR_399964	mm|chr2:75548014-75548073	0.465208	-1.38052	0.0204572	0.627561
A_51_P117115	Olfr53	NM_146960	mm|chr7:147838658-147838717	-0.646122	1.56496	0.0204787	0.627561
A_55_P2147126	Zfp712	NM_001166218	mm|chr13:67139774-67139715	-0.267706	1.20389	0.0204794	0.627561
A_55_P1965892	Gnpda1	NM_011937	mm|chr18:38487296-38487237	-0.297574	1.22908	0.0204832	0.627561
A_55_P2157245	Gfap	NM_001131020	mm|chr11:102752785-102752726	-1.00741	2.01029	0.0204836	0.627561
A_30_P01031667	chr14:65785477-65815777_F	chr14:65785477-65815777_F	mm|chr14:65812805-65812864	-0.481396	1.39609	0.0204878	0.627561
A_55_P2021226	5430427M07Rik	NR_045858	mm|chr12:92294963-92295022	-0.827797	1.77497	0.0204898	0.627561
A_55_P1990780	Ptp4a1	NM_011200	mm|chr1:30998558-30998499	-0.29303	1.22521	0.0205008	0.627561
A_55_P2212653	A230107N01Rik	XR_105567	mm|chr13:84359311-84359252	-0.341658	1.26721	0.0205204	0.627561
A_52_P81783	Gspt1	NM_146066	mm|chr16:11216444-11216385	-0.365434	1.28827	0.0205321	0.627561
A_30_P01023124	chr13:70745633-70776516_R	chr13:70745633-70776516_R	mm|chr13:70747256-70747197	0.224756	-1.16858	0.0205587	0.627561
A_55_P2184009	Rnd2	NM_009708	mm|chr11:101332413-101332472	0.261888	-1.19905	0.0205587	0.627561
A_55_P2060630	Stk11ip	NM_027886	mm|chr1:75533830-75533889	-0.461533	1.377	0.0205619	0.627561
A_55_P2035590	NAP060521-1	NAP060521-1	mm|chr18:040886236-040886295	0.407768	-1.32663	0.020566	0.627561
A_52_P235479	Usp38	NM_027554	mm|chr8:83505059-83505000	-0.256093	1.19424	0.0205698	0.627561
A_55_P2002309	Pip5kl1	NM_198191	mm|chr2:32439232-32439291	-0.470306	1.3854	0.0205785	0.627561
A_52_P535623	Hook1	NM_030014	mm|chr4:95690707-95690766	-0.254015	1.19252	0.0205908	0.627614
A_55_P2181251	A430105I19Rik	NM_001001982	mm|chr2:118579954-118579895	0.345857	-1.27091	0.0206316	0.62829
A_51_P267494	Cdc42ep3	NM_026514	mm|chr17:79733468-79733409	-0.254621	1.19302	0.0206373	0.62829
A_55_P2048284	Aasdhppt	NM_026276	mm|chr9:4295343-4295284	-0.285837	1.21912	0.0206853	0.628913
A_55_P2138013	Cdk7	NM_009874	mm|chr13:101470970-101470911	0.29939	-1.23062	0.0206863	0.628913
A_55_P2028465	Adam22	NM_001007220	mm|chr5:8092400-8092341	1.24328	-2.36736	0.0207	0.629011
A_55_P2070451	BU961056	BU961056	mm|chr5:127365627-127365686	-0.357765	1.28144	0.020746	0.629214
A_51_P219028	Wdr53	NM_026898	mm|chr16:32257007-32257066	-0.17993	1.13283	0.0207707	0.629214
A_30_P01024496	chrX:146827709-146913398_R	chrX:146827709-146913398_R	mm|chrX:146866150-146866091	-0.211713	1.15806	0.0207708	0.629214
A_51_P412225	Tbc1d16	NM_172443	mm|chr11:119008527-119008468	0.523529	-1.43747	0.020775	0.629214
A_51_P189442	Adh4	NM_011996	mm|chr3:138093716-138093775	-0.636912	1.555	0.020789	0.629214
A_51_P210956	Vcam1	NM_011693	mm|chr3:115813275-115813216	0.716005	-1.64263	0.0207904	0.629214
A_30_P01032267	chr16:46384974-46391331_R	chr16:46384974-46391331_R	mm|chr16:46388117-46388058	-0.451364	1.36733	0.0207925	0.629214
A_51_P106527	Fam195a	NM_026633	mm|chr17:26000829-26000770	0.470738	-1.38582	0.0207958	0.629214
A_55_P2073104	Gm438	NM_001126316	mm|chr4:144367360-144367301	-0.298365	1.22975	0.0208142	0.629214
A_55_P2128492	Rap1a	NM_145541	mm|chr3:105530187-105530163	-0.341914	1.26744	0.0208507	0.629214
A_55_P1952920	AI854703	NR_027236	mm|chr6:48583630-48583687	-0.253208	1.19185	0.0208508	0.629214
A_52_P504787	Epha7	NM_010141	mm|chr4:28891069-28891128	0.744908	-1.67587	0.0208789	0.629214
A_51_P383140	Slk	NM_009289	mm|chr19:47716708-47716767	-0.321521	1.24965	0.0208896	0.629214
A_52_P408657	Mycbp	NM_019660	mm|chr4:123589107-123589166	-0.290283	1.22288	0.0209112	0.629214
A_55_P1964757	Stam2	NM_019667	mm|chr2:52547784-52547725	-0.34737	1.27224	0.0209182	0.629214
A_51_P215540	Rnf4	NM_011278	mm|chr5:34695482-34695541	-0.171117	1.12593	0.0209354	0.629214
A_30_P01025405	chr6:47967403-47968278_R	chr6:47967403-47968278_R	mm|chr6:47967755-47967696	-0.347778	1.2726	0.0209455	0.629214
A_30_P01028204	chr11:6748267-6818192_R	chr11:6748267-6818192_R	mm|chr11:6789153-6789094	-0.459904	1.37545	0.0209628	0.629214
A_66_P102737	ENSMUST00000099792	ENSMUST00000099792	mm|chr2:88997152-88997093	0.585544	-1.5006	0.0209645	0.629214
A_55_P2371801	AK038230	AK038230	mm|chr10:127941219-127941278	-0.318941	1.24741	0.0209706	0.629214
A_55_P1979221	Txndc9	NM_172054	mm|chr1:38044599-38044540	-0.22375	1.16777	0.0209971	0.629214
A_30_P01032911	chr16:90038086-90127636_R	chr16:90038086-90127636_R	mm|chr16:90100642-90100583	0.392611	-1.31277	0.0210062	0.629214
A_51_P400585	Api5	NM_007466	mm|chr2:94252201-94252142	-0.204242	1.15208	0.0210101	0.629214
A_55_P2072556	Ncoa6	NM_019825	mm|chr2:155216480-155216421	-0.195263	1.14493	0.0210175	0.629214
A_52_P575668	NAP097103-001	NAP097103-001	mm|chr3:128656540-128656481	-0.148802	1.10865	0.0210193	0.629214
A_51_P122723	Grpel1	NM_024478	mm|chr5:36814105-36814164	0.104984	-1.07548	0.021024	0.629214
A_55_P1958103	NAP102224-1	NAP102224-1	mm|chr9:073023342-073023283	0.266249	-1.20268	0.0210258	0.629214
A_51_P314186	Syne1	NM_001079686	mm|chr10:5313453-5313512	0.411873	-1.33041	0.0210284	0.629214
A_51_P390285	Larp6	NM_026235	mm|chr9:60586217-60586276	0.652143	-1.5715	0.0210308	0.629214
A_55_P2090349	Mettl5	NM_029280	mm|chr2:69709312-69709253	-0.206673	1.15402	0.0210402	0.629214
A_55_P2173210	Gm16340	XM_006497081	mm|chr1:175711197-175711138	1.16133	-2.23663	0.0210452	0.629214
A_55_P2136258	Nsun6	NM_001165941	mm|chr2:14917568-14917509	-0.224221	1.16815	0.0210647	0.629214
A_51_P101660	1200014J11Rik	NM_025818	mm|chr11:72893544-72893603	-0.241621	1.18232	0.0210752	0.629214
A_51_P334789	Nudt16	NM_029385	mm|chr9:105032559-105032500	0.185016	-1.13683	0.0210847	0.629214
A_51_P519756	Rusc1	NM_028188	mm|chr3:88888054-88887995	0.226815	-1.17025	0.0211154	0.629214
A_52_P211956	Ms4a4d	NM_025658	mm|chr19:11629387-11630711	0.841653	-1.7921	0.0211164	0.629214
A_52_P229959	sept6	NM_019942	mm|chrX:34452471-34452412	0.484893	-1.39948	0.0211216	0.629214
A_55_P2047514	Ypel3	ENSMUST00000150760	mm|chr7:133921057-133921116	-0.416311	1.33451	0.0211629	0.629214
A_55_P2024075	Prkacb	NM_011100	mm|chr3:146392898-146392839	0.31785	-1.24647	0.0211681	0.629214
A_51_P115005	Edn1	NM_010104	mm|chr13:42403101-42403160	-0.455845	1.37159	0.0211766	0.629214
A_55_P2045086	A_55_P2045086	A_55_P2045086	mm|chrX:099403939-099403998	0.238136	-1.17947	0.0211926	0.629214
A_55_P2046653	ENSMUST00000103451	ENSMUST00000103451	mm|chr12:115117366-115117307	-0.501095	1.41529	0.0211948	0.629214
A_55_P2038514	Gm15411	XR_377244	mm|chr5:149810802-149810743	1.42742	-2.68966	0.021201	0.629214
A_51_P368543	Abhd8	NM_022419	mm|chr8:73981092-73981033	0.543101	-1.4571	0.0212075	0.629214
A_51_P100327	Tap1	NM_013683	mm|chr17:34330854-34330913	0.949378	-1.93104	0.0212277	0.629214
A_55_P2051254	Pvt1	NR_003368	mm|chr15:62081020-62081079	0.370039	-1.29239	0.0212367	0.629214
A_55_P1990673	ENSMUST00000077067	ENSMUST00000077067	mm|chr2:169408636-169408695	-0.587703	1.50285	0.0212477	0.629214
A_51_P184969	Rilpl1	NM_021430	mm|chr5:124943497-124943438	0.856675	-1.81086	0.0212688	0.629214
A_55_P2018330	Gm13298	NM_001085530	mm|chrUn_random:672392-672333	0.674932	-1.59652	0.0212742	0.629214
A_30_P01021382	chr5:91480533-91502237_R	chr5:91480533-91502237_R	mm|chr5:91480653-91480594	0.671079	-1.59226	0.0212873	0.629214
A_30_P01025929	chr10:81069014-81083448_F	chr10:81069014-81083448_F	mm|chr10:81083389-81083448	0.480264	-1.395	0.0213056	0.629214
A_55_P2133577	C030034I22Rik	NR_026848	mm|chr17:69768177-69768236	-0.231307	1.1739	0.0213263	0.629214
A_51_P126437	Enc1	NM_007930	mm|chr13:98022739-98022798	-0.273874	1.20905	0.0213339	0.629214
A_51_P329370	Snrnp25	NM_030093	mm|chr11:32108874-32108933	-0.38523	1.30607	0.0213353	0.629214
A_55_P2093595	Mmd	NM_026178	mm|chr11:90139827-90139886	0.480419	-1.39515	0.0213458	0.629214
A_51_P356579	Mxra7	NM_026280	mm|chr11:116665744-116665685	0.947842	-1.92899	0.0213813	0.629214
A_55_P2059904	Chsy1	NM_001081163	mm|chr7:73318625-73318684	0.38939	-1.30984	0.0213865	0.629214
A_55_P1984635	Parp4	NM_001145978	mm|chr14:57278506-57278565	-0.22996	1.1728	0.0213916	0.629214
A_55_P2083481	Lpin1	NM_001130412	mm|chr12:16543754-16543695	0.957912	-1.9425	0.0213918	0.629214
A_51_P515649	Pcdhb22	NM_053147	mm|chr18:37680669-37680728	0.669112	-1.59009	0.021411	0.629214
A_51_P222359	Emilin1	NM_133918	mm|chr5:31222545-31223001	0.677307	-1.59915	0.0214316	0.629214
A_51_P378856	Pfkp	NM_019703	mm|chr13:6583872-6581718	-0.236877	1.17844	0.0214351	0.629214
A_52_P313185	Sv2b	NM_153579	mm|chr7:82260247-82260188	0.570585	-1.48513	0.0214475	0.629214
A_30_P01024856	chr13:74642700-74701900_F	chr13:74642700-74701900_F	mm|chr13:74643624-74643683	0.227923	-1.17115	0.0214621	0.629214
A_51_P101660	1200014J11Rik	NM_025818	mm|chr11:72893544-72893603	-0.293228	1.22538	0.021466	0.629214
[truncated: 57,307 more rows]
