# Supplementary material for: Shifts in the Gut Microbiota Composition Due to Depleted Bone Marrow Beta Adrenergic Signaling Are Associated with Suppressed Inflammatory Transcriptional Networks in the Mouse Colon
Source: Front Physiol. 2017 Apr 12;8:220. doi: 10.3389/fphys.2017.00220 (PMC5388758; doi:10.3389/fphys.2017.00220)
Supplement: Supplementary file 2 [file DataSheet2.XLSX]

## Sheet: GSEA
Appendix 2: Gene set enrichment analysis for the mouse distal gut transcriptome following reconstitution of the bone marrow. Provided are the total number of entities within a network, expanded and measured entities in the pathway, enrichment scores, median fold change of the network, and the p-value. Also provided is the Gene Set Category.
Name	Total Entities	Expanded # of Entities	# of Measured Entities	Measured Entities	Enrichment Score (ES)	Normalized ES	Median change	p-value	Gene Set Category	#
Alternative Complement Pathway	29	37	14	CFD, C3, C5ar1, C7, C8B, C6, CFH, CFP, CFB, C8G, CR2, CFI, C8A, C9	-0.751665	-1.90297	-1.03515	0	Ariadne Cell Process Pathways	181
Classical Complement Pathway	26	36	19	C3, C5ar1, C7, C1QA, C1QC, C2, C8B, C4B, C1QL1, C6, C1QBP, C3AR1, C1QL2, C1QB, C1QL3, C8G, C1QL4, C8A, C9	-0.625313	-1.69835	-1.21514	0.00318471	Ariadne Cell Process Pathways	217
Translation	84	1104	262	RPL10L, FARSA, BCO2, Rpl3l, EEF1A2, RNMT, RBM3, APEX1, EIF2S1, RPS8, EIF2S2, RPS15A, RPSA, NCBP2, GSPT1, MRPS18B, EEF1G, PTRH1, RPS6KC1, RPS2, IARS, RPL12, PIGZ, EIF4B, PABPC1, EEF2K, EIF3G, RPL3, EIF4A2, RPL23, RPS13, RPS19, MRPL23, RPL28, EIF3I, EIF3I, VARS, WARS, MRPS7, EIF3B, PABPC5, RPL26, RPL22, RPS15, RPS6, EIF3F, RNGTT, RPS18, RPL13, MRPS28, Rpl29, Mrps6, RPS11, MRPS14, MRPS26, EIF3E, RPS…	-0.345754	-1.447	-1.06009	0.0047619	Ariadne Cell Process Pathways	257
Double Strand DNA Homologous Repair	30	184	174	TREX2, FANCD2, XRCC2, POLD2, RAD18, MCM3, RAD9B, POLN, MCM6, POLA2, APEX1, ORC1, FANCE, BRCA1, TDP1, POLE, MCM5, PARP1, RNASEH2A, ATM, BRCA2, RRM2B, DCLRE1A, RAD54L, ERCC8, RAD54B, MLH3, TOP1MT, MGMT, UBE2N, MCM2, TOP2A, PURA, UIMC1, CHRAC1, TSC2, RAD51C, RAD21, POLD1, DNMT1, MUTYH, RAD50, RAD23B, TREX1, POLK, NEIL2, XRCC5, FAM175A, XRCC4, PARP4, PAPD7, PRIM1, PRIM1, TDG, LIG3, POLB, CCNO, ATRX, …	-0.347427	-1.39724	-1.05429	0.0185185	Ariadne Cell Process Pathways	435
rRNA Transcription and Processing	35	292	153	RPL10L, CD3EAP, RBM3, CDK1, FBL, RPS8, POLR3H, POLR1E, RPS15A, RPSA, EXOSC3, RPS2, POLR3GL, RPP38, RPL3, RPS13, RPS19, MRPL23, RPL28, RPL26, GTF3C1, RPL22, RPS15, RPS6, RPS18, RPL13, DR1, POLR3E, Rpl29, POLR1B, RPS11, POP1, RPS9, RPL8, EXOSC8, RPL36, NPM1, MRPL3, RPP14, TBP, RPS10, EXOSC5, RPL6, MRPL15, BDP1, GTF3C4, RPS26, POLR1C, RPS4X, POLR1A, MRPL22, TOP1, EXOSC4, MRPL39, RPL21, RPS17, POP5, …	-0.34929	-1.3946	-1.06426	0.02267	Ariadne Cell Process Pathways	483
Melanogenesis	50	694	612	CXCL9, CALCB, INMT, FIGF, CCL8, PENK, NRG4, PLCL1, ALDH3A1, CAMK4, CCL5, TIE1, CX3CR1, PPP2R2B, WNT9A, DUSP4, PRKD1, GRP, CXCL5, FGF10, GNGT1, P2RY12, TEK, PLCB4, AXL, DKK2, FZD2, OPRM1, CCL11, P2RY13, WNT10A, FARSA, GPR65, CALML3, PTGER2, CXCR5, NPY2R, PRKAR1B, FGF12, PPP2R2C, DUSP6, CHRM2, PPBP, PF4, PRKAR2B, DRD3, CCL19, DUSP9, PRKD3, FGF8, AOX1, NMU, AVPR2, CCL4, FSHR, S1PR1, GABBR2, ADH4, GN…	-0.323143	-1.45645	-1.02755	0	Ariadne Cell Signaling Pathways	171
Guanylate Cyclase Pathway	36	1219	1095	PHC2, DNM3, Lce1d, KRT1, NOS3, ATP1A2, PRKG2, SCNN1G, SLC1A3, KRT6B, Krtap11-1, PLCL1, KRT35, KRT6A, TUBA8, SPRR1B, KCNQ2, CAMK4, GFAP, SLC5A12, MAP1B, GRIA1, KRT71, HIST1H1D, KCNE4, SLC12A3, KRT33A, FLG, PRPH, SYT4, SNCG, KRT4, CENPF, HIP1, PLA2G3, SGCE, SLC6A13, PRKG1, PRKG1, KRT15, SLC6A19, NEFM, SLC34A2, SYNC, KCNB2, KRT25, KATNAL1, KCNJ6, NPR3, MYOZ2, CALML3, SYT12, PRKAR1B, NASP, PCSK6, PAR…	-0.304743	-1.40388	-1.02311	0	Ariadne Cell Signaling Pathways	172
Skeletal Myogenesis Control	70	589	537	TDGF1, CALCB, FIGF, FST, PENK, NRG4, PLCL1, IGF1, CAMK4, TIE1, PPP2R2B, INHBA, TGFB1, NOX4, DUSP4, PRKD1, IGFBP6, GRP, MAPK12, FGF10, MAS1, TEK, PLCB4, PAK3, AXL, BMP6, PTGFR, AKT3, TGFB2, GDF7, TGFBR3, GPR65, CYSLTR2, CALML3, PTGER2, FGF12, PPP2R2C, DUSP6, DUOX1, DUSP9, PRKD3, FGF8, NMU, IGFBP3, AVPR2, FPR3, FSHR, GNA14, VIP, NOG, CAMK2A, VAV3, DUSP2, DUSP10, RXFP1, NOTCH1, NRG2, FGFR1, OXT, BDK…	-0.299673	-1.33203	-1.0131	0	Ariadne Cell Signaling Pathways	173
Gonadotrope Cell Activation	71	728	673	CYP2E1, CALCB, RASGRF1, FIGF, PENK, NRG4, PLCL1, CAMK4, MMP2, TIE1, PPP2R2B, DUSP4, GPX3, PRKD1, GRP, MAPK12, EGR1, POU2F2, FGF10, SYT4, TEK, PLCB4, PAK3, BATF3, AXL, HIP1, PLA2G3, ELF5, ALOX12, CALML3, SYT12, PRKAR1B, FGF12, PCSK6, PPP2R2C, MMP3, DUSP6, FOS, PLA2G2D, PRKAR2B, BATF, DUSP9, PRKD3, FGF8, NMU, ISL2, SYT1, GNA14, CACNA1C, VIP, POU4F2, PCLO, CAMK2A, RASGRP2, ELF4, VAV3, DUSP2, SPIB, D…	-0.31716	-1.42619	-1.02311	0	Ariadne Cell Signaling Pathways	174
Axon Guidance	58	1051	957	CXCL9, Lce1d, KRT1, RASGRF1, TREX2, CCL8, KRT6B, Krtap11-1, KRT35, KRT6A, SPRR1B, CCL5, GFAP, CX3CR1, TNXB, DUSP4, KRT71, EGR1, CXCL5, KRT33A, FLG, PRPH, SPP1, MYL7, P2RY12, SNCG, KRT4, PAK3, OPRM1, CCL11, SGCE, FANCD2, MYL1, P2RY13, KRT15, NEFM, SYNC, KRT25, MYOZ2, EPHA7, CALML3, SEMA5B, PPP1R12B, CXCR5, NPY2R, PRKAR1B, SLIT3, DUSP6, SRCIN1, CHRM2, PPBP, ATP2B4, PF4, PRKAR2B, DRD3, CCL19, RASIP1…	-0.284156	-1.293	-1.00913	0	Ariadne Cell Signaling Pathways	175
Gap Junction Regulation	51	661	590	CXCL9, CALCB, RASGRF1, FIGF, PRKG2, CCL8, PENK, NRG4, PLCL1, CCL5, TIE1, CX3CR1, GJA1, PPP2R2B, DUSP4, PRKD1, GRP, CXCL5, FGF10, GNGT1, MAS1, P2RY12, TEK, PLCB4, C5ar1, AXL, OPRM1, CCL11, PTGFR, PRKG1, PRKG1, P2RY13, GPR65, CNR1, GJB6, CYSLTR2, PTGER2, CXCR5, NPY2R, PRKAR1B, FGF12, PPP2R2C, DUSP6, GUCY1A2, CHRM2, PPBP, PF4, PRKAR2B, DRD3, CCL19, DUSP9, PRKD3, FGF8, NMU, AVPR2, FPR3, GALR2, CCL4, …	-0.308902	-1.37403	-1.02233	0	Ariadne Cell Signaling Pathways	176
Atlas of Signaling	381	6039	5098	ADIPOQ, CYP2E1, PHC2, KLRD1, DNM3, PCDHB3, LPL, TDGF1, CXCL9, Lce1d, CALCB, KRT1, FABP4, RASGRF1, INMT, TREX2, NOS3, FIGF, CLEC7A, VTN, ARG1, ATP1A2, PRKG2, SLC11A1, LINGO4, FST, ESRRB, SCNN1G, CCL8, PLAT, PENK, NRG4, SLC1A3, KRT6B, Krtap11-1, PLCL1, KRT35, KRT6A, PCDH19, TUBA8, ALDH3A1, IGF1, SPRR1B, KCNQ2, ABCG4, ELOVL4, CAMK4, CCL5, CD8A, APOE, MMP2, IL2RB, RTN4R, TIE1, GFAP, CX3CR1, GJA1, MMR…	-0.260984	-1.22227	-1.01204	0	Ariadne Cell Signaling Pathways	177
Adherens Junction Regulation	41	696	383	TDGF1, FIGF, FST, NRG4, IGF1, TIE1, INHBA, TGFB1, WNT9A, OSR1, IGFBP6, ZFP92, FGF10, TEK, CDH18, ZIC3, PAK3, AXL, BMP6, DKK2, FZD2, OSR2, KLF15, TGFB2, CDH13, WNT10A, GDF7, TGFBR3, FGF12, ZIC1, PVRL4, FGF8, RHOB, IGFBP3, PTN, NOG, ROR1, FZD3, CDH7, WNT7A, NRG2, FGFR1, ARHGAP6, INHBB, Zscan18, KDR, CSF1, GDF9, BMP8B, WNT16, KLF8, CTGF, FZD7, CELSR2, CDH20, PDGFD, LYN, HBEGF, FZD4, FGF13, CDH4, KRE…	-0.324829	-1.41773	-1.01152	0.00233645	Ariadne Cell Signaling Pathways	187
B Cell Activation	62	847	764	CYP2E1, PCDHB3, RASGRF1, VTN, PLCL1, PCDH19, CAMK4, CD8A, MMRN1, PPP2R2B, DUSP4, GPX3, PRKD1, LGALS7, TAP1, CHST2, SYT4, PCDH11X, PLCB4, PAK3, BATF3, HIP1, AKT3, ELF5, CD84, RPL10L, ALOX12, CNTNAP2, SGCA, CNTN4, CALML3, SYT12, IRF4, PCSK6, PPP2R2C, VCAM1, DUSP6, FOS, IRF1, BATF, IFITM1, DUSP9, CD47, PRKD3, SYT1, PCDH20, Rpl3l, LY6D, PCLO, CAMK2A, RASGRP2, ELF4, VAV3, DUSP2, SPIB, EPDR1, DUSP10, F…	-0.286767	-1.292	-1.03182	0.00431965	Ariadne Cell Signaling Pathways	252
T Cell Activation	80	957	757	CYP2E1, RASGRF1, PLCL1, CAMK4, CD8A, PPP2R2B, DUSP4, LEP, GPX3, PRKD1, EGR1, MYL7, SYT4, PLCB4, PAK3, HIP1, DOCK3, SGCE, AKT3, ELF5, MYL1, ALOX12, MYOZ2, CALML3, SYT12, PPP1R12B, PCSK6, PPP2R2C, DUSP6, SRCIN1, RASIP1, DUSP9, PRKD3, RHOB, SP8, SYT1, IL4, PCLO, CAMK2A, RASGRP2, ELF4, VAV3, DUSP2, SPIB, DUSP10, MYH11, MYH1, ARHGAP6, HAP1, TPM2, GRAP, SV2B, RASGEF1A, TNNT2, SYNPO2, MYH8, ACTN3, PTGS2…	-0.266728	-1.21021	1.01011	0.0276008	Ariadne Cell Signaling Pathways	525
Translation Control	86	1012	903	CXCL9, RASGRF1, FIGF, CCL8, PLAT, NRG4, IGF1, CAMK4, CCL5, IL2RB, TIE1, CX3CR1, PPP2R2B, TNXB, IL22RA2, DUSP4, LEP, PRKD1, IGFBP6, BST1, MAPK12, CXCL5, FGF10, SPP1, GNGT1, P2RY12, TEK, UPK1B, C5ar1, AXL, OPRM1, CCL11, AKT3, IL1B, IL1F10, RPL10L, P2RY13, NCS1, LIFR, CNR1, IL2RG, CALML3, IL1R2, CXCR5, NPY2R, FGF12, LEPR, PPP2R2C, DUSP6, TSPAN4, CHRM2, PPBP, PF4, DRD3, CCL19, IL1A, DUSP9, PRKD3, FGF…	-0.264927	-1.20627	-1.03032	0.03125	Ariadne Cell Signaling Pathways	558
NK Cell Activation	59	539	471	KLRD1, RASGRF1, PLCL1, CAMK4, PPP2R2B, TNXB, DUSP4, LEP, PRKD1, EGR1, SPP1, SYT4, UPK1B, PLCB4, PAK3, HIP1, ELF5, Trem3, CALML3, SYT12, PCSK6, PPP2R2C, DUSP6, TSPAN4, DUSP9, PRKD3, SP8, SYT1, ITGAL, TYROBP, IL4, PCLO, CAMK2A, TSPAN2, RASGRP2, EDIL3, ELF4, TNR, VAV3, DUSP2, SPIB, DUSP10, ITGA9, GRAP, SV2B, RASGEF1A, ITGA4, AMPH, PLCB1, SPP2, ITGB3, PIK3C2G, CAMKK1, LYN, RPH3A, TSLP, DUSP1, APBA1, …	-0.280297	-1.23984	1.0115	0.0337079	Ariadne Cell Signaling Pathways	580
Urea cycle and arginine metabolism	85	104	40	NOS3, ARG1, CKM, OTC, CKB, Aldh1a7, NOS2, ADC, SAT1, SRM, ALDH7A1, NOS1, SMS, SMS, SMOX, ASS1, ARG2, ABAT, PAOX, CKMT2, CKMT2, SAT2, ASL, CPS1, AGMAT, Gm853, ODC1, GAMT, ALDH1B1, ACY1, RARS2, MAOB, ALDH5A1, OAT, MAOA, ALDH3A2, ALDH2, ALDH9A1, RARS, GATM	-0.545602	-1.75613	-1.05143	0	Ariadne Metabolic Pathways	178
Glutathione metabolism	40	96	74	GPX3, GSTA3, Gsta4, Gsta4, GPX8, GSTA2, ESD, GSTM1, Gstt4, Gstt4, GSTK1, MGST1, METAP1D, GSTM4, GCLC, GPX2, GPX7, CNDP2, GSTM3, GSTM3, HPGDS, ANPEP, GGT7, PRDX4, MGST3, GGCT, GCLM, Haghl, Haghl, GSTM2, G6pd2, IDH2, GPX6, MGST2, Gstm6, GSTP1, GSTP1, GSTZ1, GSTZ1, GSTO1, GSTO2, GGT1, GGT1, GSTT1, IDH1, OPLAH, LAP3, Gstp2, GSTM5, PRDX5, GPX4, PRDX3, GGT6, HAGH, PRDX1, PGD, METAP1, GSS, GSR, ADH5, AD…	-0.462345	-1.66189	-1.05533	0	Ariadne Metabolic Pathways	179
Vitamin B6 (pyridoxine) metabolism	21	25	8	AOX1, PDXK, PDXK, PDXP, PDXP, PNPO, PNPO, PHOSPHO2	-0.848351	-1.80128	-1.32949	0	Ariadne Metabolic Pathways	180
Arachidonic acid metabolism	129	251	102	CYP2E1, CYP4B1, GPX3, PLA2G3, ALOX12, PLA2G2D, Cyp2c44, ALOXE3, GPX8, CYP19A1, BAAT, Cyp2b9, PTGS2, PLA2G12A, PTGIS, PLA2G4E, ALOX12B, CBR3, PLA2G4D, GPX2, Cyp2d26, GPX7, PLA2G1B, CYP1B1, PTGS1, HPGDS, ACOT2, PLA2G4B, Cyp2j5, PLA2G2C, GGT7, Cyp2b13, Cyp2g1, Cyp4f16, ALOX15, ACOT4, ACOT1, ACOT1, ALOX5, Cbr2, ACOT6, ACOT6, PTGDS, Cyp2d11, Cyp2a12, Cyp2j9, GPX6, Cyp4f13, Cyp4a14, ACOT7, CYP2S1, PLB1…	-0.43813	-1.64653	-1.05235	0.00277778	Ariadne Metabolic Pathways	200
Ser/Gly/Thr/Cys metabolism	146	208	98	ALAS2, PHGDH, ADH4, SDS, ADH7, AGXT, BHMT2, Acss3, Acss3, AMT, Aldh1a7, SARDH, LDHB, AGXT2, CDO1, BHMT, ALDH7A1, AOC3, LDHAL6B, LDHC, SHMT1, PIPOX, GOT2, ADO, GOT1L1, CHDH, GGT7, PSAT1, GAD2, RDH14, GRHPR, Aoc2, Sdr16c6, CARS2, GAD1, DMGDH, RDH13, TDH, CTH, CBS, GCAT, Hsd3b4, TARS2, HSD17B14, SARS, SHMT2, VPS29, Ccdc92, GGT1, GGT1, SDR9C7, CBR4, DLD, ACSS2, SRR, ALB, CARS, MPST, RDH12, LDHA, HTAT…	-0.394139	-1.47453	-1.04655	0.0107817	Ariadne Metabolic Pathways	338
omega-6-fatty acid metabolism	97	207	90	CYP2E1, CYP4B1, PLA2G3, PLA2G2D, Cyp2c44, ACSL3, CYP19A1, BAAT, Cyp2b9, PTGS2, ACSL1, PLA2G12A, PLA2G4E, ACSL6, FADS1, PLA2G4D, PECR, Cyp2d26, ACSBG1, PLA2G1B, CYP1B1, PTGS1, ACOT2, PLA2G4B, Cyp2j5, ACSBG2, PLA2G2C, Cyp2b13, Cyp2g1, Cyp4f16, ACAA2, ALOX15, ACOT4, ACOT1, ACOT1, ACOT6, ACOT6, Cyp2d11, Cyp2a12, Cyp2j9, ACOX1, FADS2, Cyp4f13, ACOT7, CYP2S1, PLB1, Acot5, PLA2G2E, HADHB, TECR, Cyp2c38,…	-0.385978	-1.43794	-1.03299	0.0181269	Ariadne Metabolic Pathways	432
Serine and Glycine metabolism	90	106	41	ALAS2, PHGDH, ADH4, SDS, ADH7, AGXT, BHMT2, AMT, SARDH, AGXT2, BHMT, ALDH7A1, SHMT1, PIPOX, CHDH, PSAT1, GRHPR, DMGDH, CTH, CBS, SARS, SHMT2, VPS29, DLD, SRR, GAMT, SARS2, GNMT, PSPH, GLYCTK, GLYCTK, DAO, PDPR, ALAS1, ALAS1, ADH5, ADH5, GLDC, SDSL, GARS, GATM	-0.466067	-1.50511	-1.0514	0.022293	Ariadne Metabolic Pathways	474
Aspartate metabolism	66	77	28	NAT8L, ASRGL1, ADSSL1, ADSL, DDO, GOT2, GOT1L1, ASS1, GAD2, ABAT, GAD1, ASNS, ASPA, ADSS, MDH1, Ccdc92, NIT2, NARS2, ASL, DARS, DARS2, GOT1, CAD, NARS, ASPG, MDH2, GLUL, ACY3	-0.509518	-1.53705	-1.06905	0.0324675	Ariadne Metabolic Pathways	569
Malonate, propanoate and beta-alanine metabolism	99	121	53	AOX1, ACACA, Acss3, Acss3, Aldh1a7, SRM, ALDH7A1, DPYS, AOC3, CNDP1, SMS, SMS, SMOX, ACADSB, GAD2, ACAA2, Aoc2, ABAT, GAD1, ACAT1, MCEE, EIF5A, Ccdc92, HADHB, ECHS1, MLYCD, Acaa1b, ACAT2, ACSS2, DHPS, EHHADH, CARNS1, PCCA, PCCA, ALDH6A1, SUCLG2, UPB1, DOHH, SUCLA2, ACACB, ACADM, ALDH1B1, SUCLG1, DPYD, HIBCH, MUT, ACSS1, ALDH3A2, PCCB, HADHA, ALDH2, ALDH9A1, GLUL	-0.437497	-1.4852	-1.05729	0.0326409	Ariadne Metabolic Pathways	570
Alanine metabolism	42	48	13	AGXT, AGXT2, PDHB, GPT, CRAT, DLD, AARS, DLAT, AARS2, GPT2, PDHA2, PDHA1, PDHA1	-0.648538	-1.58898	-1.0084	0.0346021	Ariadne Metabolic Pathways	588
Bile acids metabolism	75	96	32	ADH4, SRD5A1, C1QTNF3, C1QTNF3, BAAT, ADH7, ACOX2, Aldh1a7, SLC27A5, ALDH7A1, CYP7A1, NSUN2, CYP27A1, CYP2R1, HSD17B10, SRD5A3, Akr1c14, HADH, HSD17B4, CYP8B1, EHHADH, SRD5A2, AMACR, ALDH1B1, ADH5, ADH5, ALDH3A2, SCP2, AKR1D1, ALDH2, ALDH9A1, HSD3B7	-0.46892	-1.43465	-1.05143	0.0473373	Ariadne Metabolic Pathways	691
Pyrimidine metabolism	105	184	110	TK1, TK1, POLD2, CMPK2, POLN, Nme4, ENTPD3, DCTD, APOB, POLE, POLR3H, DPYS, DUT, DUT, RRM2B, ENPP3, POLR2L, POLR2L, Nt5c1b, Nt5c1b, NME1, CTPS2, DTYMK, POLD1, POLK, NT5C2, UPRT, PNP, UPP1, PAPD7, PRIM1, PRIM1, POLR2E, POLR1B, UCK2, POLB, REV3L, ENTPD1, POLI, POLE2, PNPT1, DHODH, POLM, CDA, ITPA, RRM2, UCKL1, AICDA, NUDT2, POLA1, POLA1, POLG2, POLR1A, ENTPD5, CTPS, TYMP, UPP2, AK3, POLG, NT5C3, NM…	-0.357727	-1.3675	-1.03429	0.0473684	Ariadne Metabolic Pathways	692
CCR1 -> STAT signaling	15	15	10	CCL8, CCL5, CCL4, CCL2, CCL7, CCR1, JAK1, STAT3, STAT1, CCL3	-0.799139	-1.80661	-1.13569	0	Ariadne Receptor Signaling Pathways	170
CCR2/5 -> STAT signaling	20	20	15	CCL8, CCL5, CCL11, CCL4, CCL2, CCL7, CXCL11, JAK2, CCL26, STAT3, CCR2, STAT1, CCR5, STAT5A, CCL3	-0.753655	-1.88527	-1.10096	0.00337838	Ariadne Receptor Signaling Pathways	229
CCR5 -> TP53 signaling	17	17	11	CCL8, CCL5, CCL11, CCL4, CCL2, CCL7, CXCL11, MAPK14, JAK2, CCR5, CCL3	-0.786588	-1.80043	-1.37363	0.00369004	Ariadne Receptor Signaling Pathways	248
AngiopoietinR -> STAT signaling	8	8	8	TEK, ANGPTL1, ANGPT1, STAT3, ANGPT2, LCK, ANGPT4, STAT5A	-0.769146	-1.67027	-1.05198	0.0152091	Ariadne Receptor Signaling Pathways	389
EGFR/ERBB2 -> CTNNB signaling	13	13	13	HBEGF, BTC, AREG, EGFR, EGF, TGFA, ERBB2, SRC, CTNNB1, SHC1, NRG3, NRG1, EREG	0.603119	1.58417	1.14739	0.030837	Ariadne Receptor Signaling Pathways	551
LeptinR -> STAT signaling	7	7	7	LEP, LEPR, JAK2, STAT3, STAT1, STAT5B, STAT5A	-0.768649	-1.6105	-1.05873	0.0315789	Ariadne Receptor Signaling Pathways	561
EGFR -> CTNND signaling	12	12	12	HBEGF, BTC, CTNND1, AREG, EGFR, EGF, TGFA, SRC, SHC1, NRG3, NRG1, EREG	0.656876	1.70094	1.16363	0.0341463	Ariadne Receptor Signaling Pathways	586
SomatostatinR -> ATF1/TP53 signaling	8	26	23	PRKAR1B, PRKAR2B, ADCY5, SST, ADCY7, ADCY2, PRKX, ATF1, ADCY10, PRKACB, PKIA, ADCY4, ADCY3, ADCY9, ADCY9, PRKAR2A, ADCY6, PRKAR1A, ADCY1, GNAI1, PRKACA, SSTR3, ADCY8	-0.535028	-1.47246	-1.14255	0.0420712	Ariadne Receptor Signaling Pathways	646
CD2 -> NFATC1 signaling	15	142	23	CD8A, TRAV12-1, CD3D, CD2, ITK, PPP3CC, FYN, ZAP70, CD4, NFATC1, PPP3CA, PPP3R2, LAT, CD3G, ITPR1, PTPRC, PPP3R1, PLCG1, VAV1, LCK, PPP3CB, CD3E, LCP2	-0.519947	-1.48021	-1.11882	0.0465116	Ariadne Receptor Signaling Pathways	688
response to virus	171	171	135	Tgtp2, CCL8, DEFA3, Defa1, IFIT2, CCL5, IFITM3, Klra8, CCL11, IFIT1, CHRM2, CCL19, IFITM1, IFI44, CCL4, ISG15, IRAK3, IFNGR1, IFITM2, HSPB1, FOSL1, APOB, TNF, DUOX2, IFNA5, IFNA2, POLR3H, IFNA7, CDK6, ACTA2, ELMOD2, RPS15A, Dclk1, Dclk1, IFNA1, Mx2, Mx2, EEF1G, IVNS1ABP, CXCL12, IFNAR2, BCL3, LCN2, IFNB1, IFNA13, XPR1, TRIM56, Gm13275, ITCH, Gm13272, IFNA14, PLSCR1, Trim65, IFNG, POLR3E, XCL1, ST…	-0.445049	-1.75177	-1.03781	0	biological_process	1
defense response to bacterium	205	205	113	SLC11A1, DEFA3, DEFA3, Defa1, Defa1, LTF, Wfdc12, Wfdc12, Gm15292, Defa26, PPBP, Gm6696, Defa2, STAB2, Defb4, Defb4, Irgm2, NOD2, SPN, TLR4, Lyz2, LBP, Defb6, NOS2, SERPINB9, TNF, TLR2, PGLYRP3, HIST1H2BC, BPI, FCER1G, FCER1G, STAB1, SPAG11A, IL10, Lyz1, IFNA1, S100A14, ABO, BCL3, IFNB1, DEFB1, DEFB1, PRG2, TLR5, Defb30, Hamp2, Raet1b, CAMP, LYST, IRF8, Defb34, LALBA, IFNG, CFP, TLR3, ANXA3, NCF1…	-0.494138	-1.90942	-1.06829	0	biological_process	2
defense response to Gram-positive bacterium	52	52	45	DEFA3, Defa1, CD36, GBP4, C5ar1, C5ar1, Defa2, GBP6, GBP2, MPO, NOD2, Lyz2, MYO1F, LBP, TNF, LTA, TLR2, PGLYRP3, GBP7, Lyz1, IL27RA, Defa-rs4, P2RX7, CAMP, Mbl1, CTSG, ACP5, ACP5, NCF1, NOD1, PGLYRP2, PLD1, PGLYRP1, TBK1, HCK, MMP7, RIPK2, PGLYRP4, CARD9, SPACA3, MYD88, IL6, PLA2G2A, FGR, TIRAP	-0.59984	-1.94415	-1.09044	0	biological_process	3
cell adhesion	686	686	595	PCDHB3, GPNMB, SPON1, VTN, ADAM22, CD36, Klra2, PCDH19, BCAN, CX3CR1, MMRN1, PTPRT, TNXB, ADAM17, CTNND2, AEBP1, COL6A6, MYBPC2, DPT, SPP1, PCDH11X, CDH18, CDH18, Klra8, LAMA4, NELL1, COL4A6, CCL11, CHL1, Glycam1, CD84, CDH13, FEZ1, OMD, PCDH17, CNTNAP2, CNTN4, CNTN4, CD226, PARVG, VCAM1, PVRL4, ISLR, CD47, IGSF11, TGFBI, TGFBI, RHOB, STAB2, EMILIN1, PCDH20, CCL4, TRIP6, ITGAL, PCDHA8, LAMA2, LAM…	-0.383624	-1.71179	-1.05132	0	biological_process	4
viral transcription	87	87	78	Rpl3l, RPS8, RPS15A, RPSA, RPS2, RPL12, RPL3, RPL23, RPS13, RPS19, RPL28, RPL26, RPL22, RPS15, RPS6, RPS18, RPL13, Rpl29, RPS11, RPS9, RPL8, RPL27, RPL36, RPS10, RPL6, RPL15, RPS26, RPS4X, RPL21, RPS17, RPLP0, RPL27A, RPL10A, RPL39, RPL35, RPL17, RPS23, RPLP2, RPS16, RPS25, RPL19, RPL13A, RPL14, RPL36A, RPS29, RPL37A, RPL31, RPL7A, RPL5, RPL18A, RPL30, RPS3, RPS28, RPL10, RPS24, RPS5, RPL32, UBA5…	-0.525041	-1.88047	-1.08479	0	biological_process	5
positive regulation of type I interferon-mediated signaling pathway	5	5	5	NLRC5, NLRC5, WNT5A, MAVS, FADD	-0.900083	-1.72903	-1.12141	0	biological_process	6
cell surface receptor linked signaling pathway	259	259	230	KLRD1, CD36, CD8A, INHBA, FCGR2B, FZD2, HS1BP3, LIFR, GPR115, LEPR, IFITM1, GALR2, ITGAL, CLEC1B, FZD3, LPHN1, NCAM1, NFAM1, GPR126, GPR110, SPN, GPR182, BAI3, FZD7, EDN1, CELSR2, CCL2, GPR133, CD3D, PTH1R, CRHR1, CD2, FZD4, GPR114, TRPV1, RTN4RL1, CCKBR, SYK, SST, FCER1G, FCER1G, IL7R, IFNA2, DTX1, LPHN2, GPR97, AGER, ADCYAP1R1, PIK3CD, FYN, EDN2, OSMR, STC2, CYSLTR1, CLEC2D, CCL25, LY96, PTH2R,…	-0.372463	-1.54002	-1.05146	0	biological_process	7
pattern recognition receptor signaling pathway	14	14	11	CLEC7A, CD36, PTAFR, TLR2, PGLYRP3, SCARB1, PGLYRP1, COLEC12, PGLYRP4, MARCO, DMBT1	-0.782437	-1.88215	-1.26654	0	biological_process	8
G-protein coupled receptor protein signaling pathway	2183	2183	1267	Olfr1013, CXCL9, Olfr1471, Csprs, Olfr893, Olfr1417, C3, Vmn1r179, Olfr488, RGS5, Olfr374, APOE, CX3CR1, Olfr1118, Olfr873, Olfr525, RAMP2, Vmn1r226, Olfr1289, Olfr285, Olfr1062, Olfr495, GNGT1, MAS1, Olfr466, P2RY12, Olfr390, GPRC5B, Olfr630, Gm5127, C5ar1, C5ar1, GPR87, SUCNR1, Olfr766, FZD2, OPRM1, PTGFR, P2RY13, Olfr792, RGS13, Olfr281, GPR173, Olfr672, GPR65, CNR1, NPR3, Olfr54, CYSLTR2, Olf…	0.263496	1.41112	1.01912	0	biological_process	9
Wnt receptor signaling pathway	168	168	150	RSPO1, CXXC4, KRT6A, WNT9A, APCDD1, DKK2, FZD2, WNT10A, SFRP2, CDK14, FZD3, FZD3, DACT1, WNT7A, SFRP1, WNT16, FZD7, CELSR2, SOST, DIXDC1, FZD4, NKD2, CCND1, SOSTDC1, KREMEN1, AXIN2, SOX17, CCDC88C, TCF7L2, CPZ, CD44, HHEX, WISP1, BTRC, WNT2B, CTNND1, TCF7, WNT4, TGFB1I1, FRZB, PITX2, DKK3, WNT7B, CSNK2A2, COL18A1, STRN, DKK4, FZD9, LDB1, DVL2, SMO, TLE1, NXN, TLE2, HMGXB4, SENP2, Mcc, WNT3, CSNK1…	-0.403294	-1.58503	-1.04831	0	biological_process	10
G-protein signaling, coupled to cGMP nucleotide second messenger	14	14	14	FZD2, FZD3, FZD3, FZD7, NOS2, GKAP1, TBL3, HRH1, GNAT1, FZD6, AGTR2, AGT, FZD1, GNAT2	-0.707703	-1.83692	-1.1423	0	biological_process	11
adiponectin-mediated signaling pathway	5	5	5	ADIPOQ, ACSL1, ADIPOR1, SLC27A1, CSNK2B	-0.854094	-1.60982	-1.04492	0	biological_process	12
epidermal growth factor receptor signaling pathway	82	82	76	TDGF1, TGFB1, ADAM17, NRG2, HBEGF, REPS2, CDK1, EFEMP1, BTC, STAM2, NCK2, AREG, EGFR, ADAM10, CLTC, UBC, EGF, NRAS, EPS8, GRB7, SH3KBP1, CDC42, SOS1, TGFA, ERBB2, SOCS5, STAM, PIK3CA, SHC3, PAG1, SRC, CSK, HRAS, AP2M1, GAB1, UBB, PXN, AP2B1, VIL1, KIF16B, MAPK1, ARHGEF7, SPRY1, DGKD, ERBB2IP, PLCE1, AP2S1, PLCG1, ADAM12, CLTA, MAP2K2, EPS15L1, EPS15, MAP2K1, UBA52, KRAS, CBL, PTPN11, MAPK3, ARF4,…	0.416534	1.68279	1.07242	0	biological_process	13
negative regulation of gluconeogenesis	11	11	6	ADIPOQ, Mup3, IL6, Mup19, Mup4, GCK	-0.925341	-1.89003	1.00657	0	biological_process	14
negative regulation of proteolysis	28	28	22	SPINK5, PLAT, SERPINA5, TIMP2, SERPINE2, TIMP3, RAB23, SERPINB10, WFIKKN1, IDE, CLN3, BAG6, Spink12, CLN8, NR1H3, SERPINE1, Kng1, HDAC6, F2, PIK3R1, NR1H2, DNAJC1	-0.668729	-1.8692	-1.03249	0	biological_process	15
negative regulation of complement activation	10	10	7	MASP1, MASP1, CD46, CD55, CD55, CR1L, CR1L	0.965443	2.09653	1.02426	0	biological_process	16
positive regulation of cellular protein metabolic process	16	16	9	ADIPOQ, TGFB1, CSF1, NFKBIA, AKT1, NR1H3, PLA2G10, AGT, NR1H2	-0.81957	-1.85374	-1.08476	0	biological_process	17
positive regulation of protein dephosphorylation	6	6	6	DLC1, DLC1, TGFB1, ADORA1, PPP2R4, PPP2R5A	-0.878432	-1.75964	-1.25782	0	biological_process	18
positive regulation of adenylate cyclase activity	9	9	5	CALCB, TIMP2, CALCA, NF1, CALCR	-0.88588	-1.69122	-1.13721	0	biological_process	19
negative regulation of cell adhesion	43	43	38	ADAM22, MMP2, CDH13, ARHGDIB, ARHGDIG, SRCIN1, Cml5, TGFBI, TNR, PODXL, SPN, MYO1F, NAT8, ERBB3, PDE3B, JAM2, ADAM10, TNC, MIA3, DSCAM, ACP5, ACP5, RASA1, HSPG2, ADAMDEC1, DAB1, Cml1, RND1, CBLL1, Kng1, Kng1, SIPA1, ST8SIA4, DSCAML1, Cml2, ARHGDIA, ACVRL1, CD164	-0.583149	-1.85531	-1.0922	0	biological_process	20
negative regulation of cell proliferation	399	399	363	GPNMB, NOS3, IGF1, DLC1, DLC1, RARRES1, GJA1, HYAL1, INHBA, TGFB1, WNT9A, NOX4, IGFBP6, IFITM3, TIMP2, DPT, FGF10, OPRM1, IL1B, TGFB2, CDH13, MEG3, EMP3, SFRP2, GJB6, ZBTB16, SLIT3, LEPREL2, IFITM1, IL1A, IGFBP3, FABP7, WT1, FOXO4, ADAMTS1, GML, WISP2, ZEB1, SOX7, SERPINE2, ADORA2A, GATA3, GPC3, PTGS2, CDC6, UMOD, SFRP1, PTH1R, FOXO6, GAS1, PAX6, CAV1, FABP6, ALDH1A2, AIF1, LEPRE1, FOSL1, TRIM35,…	-0.4217	-1.81962	-1.03613	0	biological_process	21
negative regulation of fat cell differentiation	24	24	23	ADIPOQ, TRIB2, TGFB1, WWTR1, TRIB3, TCF7L2, TNF, TGFB1I1, SIRT1, WNT3, INSIG1, WNT5A, NCOR2, ENPP1, LRP6, AXIN1, IL6, SOD2, WNT1, WNT10B, JAG1, ID4, CCDC85B	-0.665369	-1.90261	-1.0476	0	biological_process	22
negative regulation of phagocytosis	8	8	7	ADIPOQ, TGFB1, FCGR2B, SFTPD, CNN2, PTEN, GNB2L1	-0.900305	-1.86957	-1.10251	0	biological_process	23
positive regulation of epithelial cell proliferation	64	64	55	IGF1, TGFB1, OSR1, FGF10, OSR2, NOG, NOTCH1, KDR, KDR, NOD2, LAMC1, SFRP1, CCND2, GAS1, TACR1, TCF7L2, FGFR2, CYP7B1, FGF2, FOXP2, SOX9, LAMB1, EGFR, DLX6, DLX6, SMO, NME1, VEGFC, IHH, ERBB4, TGFA, ERBB2, MMP12, VEGFA, MAP2K5, FGF1, HRAS, BAD, PAX2, WNT5A, TBX18, FOXP1, Ccdc92, NME2, FGF7, DLX5, BMPR1A, FGF9, EPGN, IL6, GRN, PRL, HRH3, FOXE3, GLUL	-0.511937	-1.7549	-1.12042	0	biological_process	24
regulation of norepinephrine secretion	7	7	5	ADORA2A, CHRNA7, ADORA3, AGT, HRH3	0.905594	1.74637	1.37755	0	biological_process	25
regulation of fat cell differentiation	12	12	9	LPIN1, ALMS1, PPARG, TAF8, PTPRQ, WNT10B, PPARD, DLK2, HES1	-0.774785	-1.8098	-1.02321	0	biological_process	26
cell differentiation	735	735	618	TDGF1, KRTDAP, KRTDAP, DMKN, FIGF, DAPL1, CHRDL1, CHRDL1, NAV1, KRT6A, SMOC1, CYLC1, GAP43, INHBA, LGALS7, IGSF10, FGF10, SPP1, SPATA24, SPATA24, MYF5, TNFAIP2, ZIC3, JAG2, AXL, CENPF, BMP6, MORC1, MGP, HIP1, CHL1, SFRP2, NANOS2, SEMA5B, MYT1L, SLIT3, TLL1, PRMT7, ZIC1, DUSP6, RHOB, HAND1, NDRG4, FOXO4, SRPK2, NOG, EID2, SRD5A1, TWIST2, PAX8, TMEM176B, BEX1, RXFP1, NOTCH1, CREM, ONECUT1, SERPINE2…	-0.324173	-1.45271	-1.03191	0	biological_process	27
glial cell differentiation	27	27	18	IGF1, GAP43, KLF15, TSPAN2, NOTCH1, DNER, FGF2, DTX1, METRN, PHOX2B, ERBB2, RELN, PLP1, PAX2, ASCL1, BBC3, POU3F1, NRG1	-0.635062	-1.72299	-1.14422	0	biological_process	28
hemopoietic progenitor cell differentiation	11	11	9	FST, INHBA, TGFB1, SFRP1, FSTL3, BMP4, PSEN1, PLEK, PSEN2	-0.854212	-1.94154	-1.12818	0	biological_process	29
endothelial cell differentiation	17	17	11	SCUBE1, S1PR1, HOXB5, KDR, KDR, MESP1, PROX1, EDF1, LAMA5, NOTCH4, JAG1	-0.782875	-1.89093	-1.12387	0	biological_process	30
brown fat cell differentiation	35	35	31	ADIPOQ, MRAP, FABP4, MB, LAMA4, RARRES2, PTGS2, SH2B2, LRG1, ADRB3, RGS2, ERO1L, PRDM16, ADRB2, PEX11A, ADIG, CEBPB, ITGA6, BNIP3, BNIP3, PPARGC1A, SLC2A4, ADRB1, SELENBP1, ARL4A, ALDH6A1, PPARG, UCP1, NUDT7, LAMB3, CEBPA	-0.677007	-1.97581	-1.11474	0	biological_process	31
platelet activation	242	242	231	CFD, NOS3, FIGF, PRKG2, CD36, IGF1, MMRN1, SERPING1, TGFB1, P2RY12, AXL, PRKG1, TGFB2, GUCY1A2, PPBP, ATP2B4, PF4, RHOB, PDE1A, KCNMB1, GNA14, SPARC, RASGRP2, PDE10A, VAV3, KCNMB4, DGKK, COL1A2, MGLL, PTGIR, KCNMB3, F2RL2, ITGB3, LYN, APOB, SRGN, NOS2, SYK, ITPR2, PRKCB, F2RL3, DGKB, TRPC3, GNA12, DGKH, GUCY1B3, FCER1G, ORAI1, GNG2, PDE5A, F2R, TBXA2R, TGFB3, VWF, PDE3A, FYN, TYRO3, PRKCQ, SCG3, …	-0.443798	-1.85363	-1.03862	0	biological_process	32
synaptic vesicle exocytosis	25	25	23	SYT1, PCLO, LPHN1, SV2B, RPH3A, APBA1, CPLX2, STXBP2, RAB3A, SPTBN2, CPLX1, P2RX7, VAMP2, Rims1, SYT3, TRIM9, SYT2, DOC2A, SNAPIN, STX7, OTOF, CPLX3, APBA2	-0.645372	-1.81942	-1.19798	0	biological_process	33
drug metabolic process	32	32	12	CYP2E1, FMO2, AOX1, FMO3, SULT2A1, UGT1A10, DCK, SULT1A1, EPHX2, CYP1A1, CAD, CBR1	-0.764909	-1.88016	-1.07586	0	biological_process	34
cellular amino acid biosynthetic process	50	50	35	PHGDH, OTC, MTHFD1, ALDH18A1, MTRR, GPT, BCAT1, GOT2, ASS1, ADI1, GLS2, PSAT1, MRI1, APIP, ASNS, NAGS, CTH, CBS, BCAT2, MTR, CCBL1, ASL, PYCRL, PYCR1, PSPH, GOT1, GLUD1, ENOPH1, GLS, OAT, GPT2, ASNSD1, MTHFD2L, GLUL, PYCR2	-0.600842	-1.88779	-1.13933	0	biological_process	35
translational elongation	189	189	132	Rpl3l, Rpl3l, EEF1A2, GFM1, TCEA2, TCEAL5, TCEAL3, RPS8, RPS15A, RPSA, EEF1G, HBS1L, RPS2, RPL12, RPL12, TCEAL7, EEF2K, RPL3, RPL23, RPS13, RPS13, RPS19, RPL28, VARS, Gm6402, Tsfm, RPL26, RPL22, RPS15, RPS15, RPS6, RPS18, RPL13, RPL13, Rpl29, Rpl29, RPS11, RPS9, RPL8, RPL8, RPL27, Eftud1, RPL36, RPL36, EEF1D, RPS10, RPL6, RPL15, RPL15, RPS26, RPS4X, TUFM, RPL21, RPL21, EIF5A, RPS17, RPS17, RPLP0,…	-0.454045	-1.76491	-1.08174	0	biological_process	36
triglyceride biosynthetic process	36	36	32	LPL, ELOVL4, LPIN1, GPAM, ACSL3, ACACA, ACSL1, AGPAT9, PNPLA3, ACSL6, ELOVL3, LPIN2, GPD1, AGPAT1, DGAT2, ACLY, AGPAT2, ELOVL6, FASN, FASN, GPAT2, TECR, ACSL5, ELOVL1, ELOVL5, SLC25A1, HSD17B12, AGPAT6, DGAT1, MOGAT2, ACSL4, ELOVL7	-0.583954	-1.78348	-1.11561	0	biological_process	37
fatty acid catabolic process	15	15	9	LPIN1, LEP, FAAH, ACOT7, PCCA, CEL, PLA2G15, PCCB, PPARD	-0.741727	-1.69632	-1.02041	0	biological_process	38
rRNA processing	131	131	115	RRP1B, GSTCD, UTP18, FBL, NOP56, PDCD11, Utp14b, UTP14A, Fbll1, Fbll1, NOP14, DKC1, DKC1, PA2G4, PES1, SIRT1, NHP2, FRG1, MPHOSPH10, RRP9, EXOSC3, UTP23, FTSJ3, DDX56, TBL3, UTP6, RPF1, UTP15, RPS19, NOL6, RCL1, Gm6402, RRP8, NPM3, RRP1, RPL26, RPS15, RPS15, RPS6, WDR36, WDR36, UTP20, C1D, RBFA, EXOSC8, EXOSC5, NOP2, IMP3, SUV39H1, Tsr2, GEMIN4, NOL9, NSA2, EXOSC4, PIN4, RPS17, RPS17, Fcf1, Fcf1,…	-0.421648	-1.61968	-1.08399	0	biological_process	39
protein dephosphorylation	166	166	144	NCEH1, PPEF2, PTPRT, DUSP4, PTPN22, EYA2, DUSP22, DUSP6, DUSP9, DUSP2, DUSP10, DUSP1, DAPP1, PTPN13, PPEF1, PPM1E, PTPRU, DUSP11, DUSP14, BTRC, DUSP26, PPP1R12A, DUSP18, DUSP27, PTPRE, DUSP8, PTPRN2, PTPRJ, PDP1, Ppp2r3d, PTPN7, PPAP2A, MTM1, DUSP15, DUSP19, PTPRR, PTPRG, PTP4A1, PTP4A1, CTDSP2, CTDSP2, PPM1L, PPM1J, PTP4A2, PTP4A2, PPP3CA, PTPRB, PTPN12, PTPN1, PTPRS, PTPN2, PDP2, CDC14B, RNGTT,…	0.31282	1.40142	1.05676	0	biological_process	40
triglyceride metabolic process	46	46	39	CYP2E1, LPL, CD36, APOE, TNXB, GPAM, APOC1, LIPC, CAV1, APOA2, ACSL1, ALMS1, ACSL6, ANGPTL3, PNLIPRP2, G6PC, LIPF, INSIG1, DBI, PCSK9, APOC3, APOC3, NKX2-3, APOBR, CAV3, CAT, APOA5, SLC37A4, APOH, INSIG2, AGPAT6, MTTP, CEL, CPT1A, PTPN11, DGAT1, GPX1, ACSL4, SLC22A4	-0.595025	-1.90878	-1.03301	0	biological_process	41
amino acid transmembrane transport	69	69	65	SLC7A2, SLC7A10, SLC1A3, SLC16A2, SLC7A14, SLC36A2, SLC6A13, SLC6A19, SLC7A8, Nat3, SLC38A3, SLC13A3, SLC38A4, SLC7A6, Slc7a15, SLC43A1, Slco1a5, SLC6A1, SLCO4A1, SLC1A2, SLC17A8, SLC6A12, SLC6A14, SLC7A1, SLC3A1, Slc6a20b, SLC7A5, SLC17A6, SLC7A3, SLC6A11, CTNS, SLC38A1, SLC16A10, SLC6A6, SLC25A12, SLC25A22, SLC25A26, SLC38A2, SLC43A2, SLC7A11, SLC1A5, SLC1A4, ABCC1, Slc7a12, SLC36A1, SLC6A9, SL…	-0.552294	-1.94929	-1.05125	0	biological_process	42
neuron migration	95	95	89	NAV1, GJA1, APBB1, AXL, CHL1, PRKG1, PRKG1, TUBB2B, FZD3, FZD3, CELSR2, NTN1, PAX6, NRCAM, DNER, NDE1, NDE1, TWIST1, MAPT, FYN, VAX1, CNTN2, CCK, Dclk1, Dclk1, CCKAR, CXCL12, PHOX2B, NDN, PEX5, PEX5, ATOH1, MNX1, MYH10, LMX1B, DCX, NR4A2, FKTN, MET, GAD1, PCNT, CELSR3, Prrxl1, ESR2, NR2F1, DYX1C1, KATNA1, RELN, CDK5R1, NTRK3, TUBB3, TLX3, BARHL1, PAFAH1B1, PTK2, DCC, ASCL1, CELSR1, PEX2, BAX, HSP…	-0.46976	-1.72406	-1.03018	0	biological_process	43
heterophilic cell-cell adhesion	29	29	24	LGALS7, VCAM1, ITGAL, ITGA4, MCAM, CDH4, ICAM1, LGALS1, Reg3a, CADM3, SCARF2, PVRL1, AMIGO3, Cd24a, ITGA5, L1CAM, SELP, CDH2, AMIGO1, AMIGO2, TMEM102, CADM1, CD164, COLEC10	-0.690315	-1.94156	-1.2173	0	biological_process	44
cellular calcium ion homeostasis	94	94	82	CALCB, APOE, TGFB1, TRDN, CCL11, ATP2B4, DRD3, CCL19, CACNA1C, RYR1, BANK1, PLN, PLN, RYR2, RYR2, CACNB4, CHRNA7, ITGB3, ITGB3, CCL2, PTH1R, CAV1, DRD4, SLC24A2, CCL7, PRKCB, PGM5, CSRP3, SYPL2, TNNI3, CXCL12, GPR12, STC1, CTRC, SLC30A1, NDN, ITGAV, ANXA7, NUCB2, S100B, PIK3CB, PRKCA, TRPV4, HERPUD1, RGN, ITGB1, PYGM, CACNA1F, SV2A, PGM1, ATP2B2, SLC37A4, TRPV5, HEXB, BCL2, GRIK2, EFHC1, STIM2, F…	-0.496727	-1.78343	-1.10231	0	biological_process	45
vacuolar acidification	6	6	5	SLC11A1, ATP6V0C, ATP6V1B2, ATP6V1H, ATP6V0E2	-0.924311	-1.76333	1.00137	0	biological_process	46
cellular response to glucagon stimulus	42	42	41	ARG1, PRKAR1B, PRKAR2B, GNG8, ADCY5, GNB4, GCG, GNG3, GNG2, GNG2, ADCY7, ADCY2, GNG4, GNB3, PRKACB, ASS1, ADCY4, ADCY3, GNG11, ADCY9, PRKAR2A, GNG13, GNG12, GNG7, GNG10, ADCY6, GNG5, GNG5, ASL, CPS1, GNB1, PRKAR1A, PRKAR1A, ADCY1, PRKACA, GNAS, GNAS, GNAS, GNB2, GCGR, ADCY8	-0.582152	-1.89265	-1.11022	0	biological_process	47
cellular response to insulin stimulus	83	83	78	ADIPOQ, CD36, DLC1, DLC1, LPIN1, SGK1, AKT3, GPAM, SRD5A1, FBP1, PPAT, INHBB, CCND2, TRIB3, AKAP1, ERBB3, ACSL6, PARP1, INSR, HMGCS2, HSD3B2, PDE3B, WDTC1, VLDLR, SLC29A2, APOBEC1, PLA2G1B, IRS1, IRS2, UCHL3, PRKCZ, CAPN10, CAPN10, PDPK1, INSIG1, STAR, GHR, GHRHR, PCSK9, GFPT1, AHSG, SRC, AKT2, GSTP1, GSTP1, UBE2B, UCP2, CDK2, KAT2B, SREBF1, MUC4, HDAC9, HDAC9, ACSL5, PRKDC, AKT1, Ptprv, ENPP1, H…	-0.530022	-1.9234	-1.06109	0	biological_process	48
cellular response to interferon-beta	15	15	11	Gm4951, Igtp, GBP4, GBP6, GBP2, IFIT3, PYHIN1, Iigp1, AIM2, TREX1, TLR3	-0.814612	-1.9164	-1.51999	0	biological_process	49
cytolysis	31	31	20	GZMB, GZMB, C7, MMD2, MMD, Lyz2, C8B, Gzmc, C6, Lyz1, FGL2, GZMM, P2RX7, C8G, Serpinb9b, PRF1, C8A, GZMA, C9, TSTA3	-0.636269	-1.75259	-1.20053	0	biological_process	50
muscle filament sliding	41	41	39	TMOD1, MYBPC2, MYL1, TCAP, TNNC2, VIM, TPM2, TNNT2, DES, MYH8, ACTN3, ACTA1, DMD, NEB, TNNT3, MYH6, MYL3, MYBPC1, TNNI3, TTN, ACTN2, TNNI1, ACTC1, MYL2, MYH2, TNNI2, MYL6, Tpm3, MYH3, MYL4, TPM1, TPM1, MYBPC3, MYL6B, TNNC1, MYH7, TNNT1, MYH4, TPM4	-0.626199	-1.9958	-1.18339	0	biological_process	51
nucleosome assembly	186	186	96	HIST1H1D, HIST1H1D, Gm14484, NAP1L5, Gm14483, Hist1h4i, TSPYL5, 1700012L04Rik, Hils1, NAP1L1, HIST1H2BM, HIST1H1T, HIST1H1C, HIST2H2AB, HIST1H2BC, CENPQ, MIS18A, HIST1H2BA, HIST1H2BA, HIST1H1B, ITGB3BP, Hist1h4m, HIST1H2BB, Gm16501, CENPH, TSPYL4, SHPRH, HIST1H3A, MCM2, H1FX, 1700024P04Rik, 1700054O13Rik, Hist1h2bq, H1F0, H2afb1, H2afb1, BC085271, CENPO, Gm4906, HJURP, Gm5382, MIS18BP1, H3F3B, H2…	0.391084	1.65971	1.01241	0	biological_process	52
translational termination	95	95	85	Rpl3l, RPS8, RPS15A, RPSA, GSPT1, RPS2, RPL12, RPL3, RPL23, RPS13, RPS19, RPL28, GSPT2, RPL26, RPL22, RPS15, RPS6, RPS18, RPL13, Rpl29, RPS11, RPS9, RPL8, RPL27, RPL36, RPS10, RPL6, RPL15, RPS26, RPS4X, RPL21, RPS17, RPLP0, RPL27A, RPL10A, RPL39, RPL35, RPL17, RPS23, 2810006K23Rik, RPLP2, RPS16, RPS25, RPL19, RPL13A, RPL14, RPL36A, RPS29, RPL37A, RPL31, RPL7A, RPL5, RPL18A, RPL30, RPS3, RPS28, RP…	-0.475374	-1.73688	-1.08039	0	biological_process	53
cytoskeleton organization	118	118	98	ABI2, DLC1, DLC1, APOE, KRT71, PACSIN1, FLG, KRT4, PCLO, SGCD, PMFBP1, DES, Cap2, Cap2, FGD6, SVIL, SGCB, LSP1, PLD2, FGD5, PFN2, SGCZ, SGCZ, CDC42BPA, GAN, FGD1, FGD4, Tmsb15l, ABLIM1, ROCK1, NEDD9, STRADB, MARK1, PFN1, FGD2, OBSL1, ABLIM3, KRT7, BFSP2, DOCK2, THY1, MICAL1, KRT76, NCKIPSD, SIRPA, ZAK, ZAK, BSN, TAGLN, ARHGAP4, AVIL, AVIL, MAST1, PXN, ARAP3, VIL1, ANK1, PFN3, CNN2, PALLD, RAC1, C…	-0.434615	-1.60929	-1.05379	0	biological_process	54
extracellular matrix organization	109	109	98	SPINK5, VTN, SMOC1, GFAP, TNXB, CCDC80, APBB1, MYF5, COL4A6, TGFB2, CSGALNACT1, VIT, OLFML2A, TMPRSS6, TGFBI, TGFBI, EMILIN1, LAMA2, OLFML2B, RECK, TNR, RXFP1, NID1, COL6A2, FBLN1, CRISPLD2, COL14A1, ECM2, VWA1, TNFRSF11B, TNF, ABI3BP, NPNT, SOX9, PDGFRA, Nepn, COL4A2, FBLN5, COL18A1, COMP, COMP, BCL3, COL5A3, MPZL3, APLP1, MMP9, NOX1, NOX1, B4GALT1, FOXF1, COL19A1, COL19A1, ADAMTSL4, VHL, ELF3, …	-0.489755	-1.86529	-1.09311	0	biological_process	55
collagen fibril organization	33	33	31	TNXB, DPT, TGFB2, SFRP2, FOXC1, ADAMTS2, P4HA1, COL1A2, ADAMTS3, LUM, COL14A1, FOXC2, ADAMTS14, LOX, COL5A3, LMX1B, TGFBR1, COL11A1, ATP7A, COL5A1, COL1A1, COL12A1, COL5A2, ANXA2, COL11A2, SERPINH1, FOXS1, ACAN, NF1, PLOD3, COL3A1	-0.573081	-1.75043	-1.13967	0	biological_process	56
multicellular organismal development	1146	1146	1022	PHC2, NNAT, Ifi204, FIGF, CHRDL1, CHRDL1, ANGPTL2, NAV1, CYLC1, OLFM1, GAP43, WNT9A, EBF1, SHH, HOXD10, BST1, CCBE1, CTNND2, CHST2, IGSF10, FLG, SPATA24, SPATA24, MYF5, EBF2, EYA2, HOXD11, TNFAIP2, CFC1, CFC1, PAK3, JAG2, CENPF, BMP6, MORC1, MGP, DKK2, FZD2, CHL1, FANCD2, LMO1, TRERF1, DUSP22, WNT10A, SFRP2, NANOS2, GPR65, SEMA5B, SEMA5B, MFNG, ARHGDIB, MYT1L, SLIT3, TLL1, LEPR, ZIC1, NKX2-4, MXD…	-0.311364	-1.43236	-1.02083	0	biological_process	57
positive regulation of angiogenesis	69	69	64	NOS3, FIGF, C3, CCL5, CX3CR1, TEK, C5ar1, C5ar1, CCL11, IL1B, SFRP2, IL1A, RHOB, ECM1, KDR, KDR, CHRNA7, AQP1, FGF2, ETS1, UTS2, TBXA2R, CMA1, ANGPTL3, C6, GATA2, THBS1, THBS1, SPHK1, UTS2R, MMP9, C3AR1, CAMP, CCL24, BTG1, GATA6, CCR3, ANXA3, VEGFA, TNFSF12, CX3CL1, ERAP1, FGF1, WNT5A, RUNX1, RUNX1, F3, DDAH1, HIF1A, PLCG1, SERPINE1, AGGF1, HMOX1, TNFRSF1A, ANGPT2, ANGPTL4, MTDH, ANGPT4, GATA4, N…	-0.452202	-1.60229	-1.04541	0	biological_process	58
regulation of smooth muscle contraction	20	20	15	ATP1A2, KCNB2, CHRM2, NMS, NMU, CAV1, TNNI3, CALD1, CNN1, NMUR2, FLT1, PLCE1, CHRNA3, CHRNB4, P2RX1	-0.730753	-1.86132	-1.27236	0	biological_process	59
blood vessel remodeling	39	39	36	NOS3, TBX1, IGF1, FGF10, AXL, TGFB2, FGF8, FOXC1, ITGA4, NOS2, TGM2, MEF2C, CSRP3, HOXA3, ACE, AHR, FOXC2, LIF, ATP7A, VEGFA, CBS, ATG5, ATG5, ADRA1B, BAX, BAK1, BGN, EPAS1, CCR2, SEMA3C, ANGPT2, ELN, AGTR2, AGT, FOXS1, DBH	-0.605721	-1.9116	-1.07235	0	biological_process	60
sensory perception of smell	1253	1253	698	Olfr1013, Olfr1471, Olfr893, Olfr1417, Olfr488, Olfr374, Olfr873, Olfr525, Olfr1289, Olfr285, Olfr1062, Olfr495, Olfr466, Olfr390, Olfr630, Olfr766, FZD2, Olfr792, Olfr281, Olfr672, Olfr54, Olfr1458, Olfr102, Olfr8, Olfr772, Olfr1276, Olfr53, Olfr470, Olfr606, Olfr981, Olfr1328, Olfr1362, Olfr255, Olfr535, Olfr49, Olfr829, Olfr617, Olfr769, Olfr399, Olfr1136, Olfr1048, Olfr33, Olfr918, Olfr307, O…	0.337479	1.76106	1.04037	0	biological_process	61
visual learning	37	37	31	ATP1A2, APBB1, SGK1, DRD3, CACNA1C, ATP1A3, NETO1, CRHR1, NLGN3, GRIN2A, ADAM2, ATXN1, SYNGAP1, CACNA1E, PPP1R1B, APP, RGS14, ADRA1B, KIT, GHRL, CHRNB2, HMGCR, CDK5, GRIN1, DRD2, HTT, KRAS, NF1, MECP2, PDE1B, DBH	-0.586678	-1.8361	-1.08565	0	biological_process	62
muscle contraction	126	126	117	GJA1, TRDN, MYBPC2, MYL1, SGCA, GLRA1, GALR2, KCNE2, MYH11, MYH1, RYR1, TPM2, TNNT2, DES, MYH8, ACTN3, ACTA1, SORBS3, TNNT3, CHRNB1, P2RX6, MYH6, MYLK, CRYAB, MYOM1, UTS2, CACNG1, MYLPF, MYL3, MYBPC1, MYBPC1, MYOT, ACTA2, ACTA2, ANKRD2, SSPN, ASPH, TTN, MYL9, MYL9, CALD1, CALD1, CHRNG, TRIM63, ACTN2, STBD1, ITGA1, CACNA1S, VCL, KCNH2, SCN5A, GNAO1, MYH2, FLII, ACTG2, ACTG2, MYL6, SCN7A, CACNA1H, …	-0.516729	-2.0048	-1.09496	0	biological_process	63
ovulation from ovarian follicle	16	16	14	NOS3, MMP2, LEP, LEPR, ADAMTS1, NOS2, SIRT1, FOXO3, MMP19, Oas1d, PGR, PLA2G4A, AFP, CBR1	-0.728441	-1.84586	-1.07594	0	biological_process	64
blood coagulation	477	477	441	CFD, NOS3, SCUBE1, FIGF, PRKG2, SLC7A10, C3, PLAT, CD36, IGF1, MMRN1, SERPING1, TGFB1, SHH, KIF5A, SERPINB2, P2RY12, TEK, F13B, CD84, PRKG1, TGFB2, KLKB1, PRKAR1B, GUCY1A2, PPBP, ATP2B4, PF4, PRKAR2B, IRF1, F11, CD47, RHOB, PDE1A, ITGAL, ZFPM2, KCNMB1, GNA14, SPARC, RASGRP2, PDE10A, MAFF, VAV3, SERPINC1, KCNMB4, SERPINE2, ADORA2A, ATP1B2, DGKK, COL1A2, SLC7A8, GATA3, APBB1IP, F7, MGLL, SPN, ITGA4…	-0.377008	-1.66499	-1.01079	0	biological_process	65
anagen	13	13	10	SPINK5, NOTCH1, PTGS2, MREG, AKT1, DSG4, MYO5A, PSEN1, PPARD, PSEN2	-0.811145	-1.84332	-1.07129	0	biological_process	66
immune response	523	523	326	CD74, Tgtp2, CXCL9, VTN, C3, CCL8, CCL8, Defa1, CCL5, CD8A, ENDOU, IFITM3, CXCL5, FCGR2B, C5ar1, BMP6, OPRM1, CCL11, IL1B, C7, TGFBR3, GPR65, IL2RG, CYSLTR2, ARHGDIB, IL1R2, PPBP, PF4, CCL19, CHIT1, IL1A, ENPP2, CCL4, H2-M10.1, CIITA, IL4, H2-M1, IL18, GBP2, C1QC, NOTCH1, ZEB1, MR1, PTAFR, SPN, TLR4, CD276, H2-M2, IFITM2, IGJ, CCL2, C8B, CRHR1, SAMHD1, VPREB1, VPREB1, CYP11B1, H60c, IL17B, CCL7, …	-0.382191	-1.64397	-1.04642	0	biological_process	67
complement activation, alternative pathway	13	13	11	CFD, C3, C7, C8B, CFH, VSIG4, CFP, CFB, C8G, C8A, C9	-0.748744	-1.82506	-1.15779	0	biological_process	68
complement activation, classical pathway	59	59	27	C3, SERPING1, C7, C1QA, C1QC, C2, C8B, C4B, C6, CRP, C4bp, Mbl1, C1QB, MASP2, C1RL, C8G, CR2, CLU, Daf2, CD46, CFI, CD55, CD55, CR1L, CR1L, C8A, C9	-0.600806	-1.77352	-1.01831	0	biological_process	69
negative regulation of immune response	16	16	10	SPINK5, TGFB1, FCGR2B, TGFB2, AMBP, INPP5D, IL2RA, COL3A1, CTLA4, FOXP3	-0.878685	-2.05648	-1.09935	0	biological_process	70
positive regulation of innate immune response	20	20	15	CD74, CCL5, NOD2, IFNB1, XCL1, POLR3D, CARD9, TLR8, IFNK, POLR3F, POLR3B, POLR3C, TIRAP, EREG, POLR3G	-0.716922	-1.80736	-1.02581	0	biological_process	71
antigen processing and presentation of exogenous peptide antigen via MHC class II	14	14	8	CD74, FCGR2B, FCER1G, FCER1G, IFI30, UNC93B1, CTSE, TRAF6	-0.786973	-1.70845	-1.18207	0	biological_process	72
positive regulation of dendritic cell antigen processing and presentation	7	7	6	CD74, SLC11A1, CCL19, NOD2, NOD1, CCR7	-0.89419	-1.85006	-1.47137	0	biological_process	73
cell proliferation in forebrain	12	12	9	FGF8, FABP7, WNT7A, WNT7B, NCOR2, ZEB2, LHX5, DISC1, ARX	0.779074	1.83335	1.0032	0	biological_process	74
response to biotic stimulus	38	38	19	TUSC5, IFITM3, Prrt2, Prrt2, IFITM1, IFITM1, TMEM91, IFITM2, PRRT1, IFITM5, IFITM5, ASS1, BTK, Ifitm7, Ifitm7, 2200002J24Rik, Ifitm6, TMEM233, ACR	-0.707842	-1.95978	-1.28939	0	biological_process	75
chemotaxis	153	153	114	CXCL9, C3, CCL8, CCL8, Defa1, Ear2, CCL5, CX3CR1, CXCL5, FGF10, C5ar1, C5ar1, S100A9, CCL11, PPBP, PF4, CCL19, ENPP2, S100A8, FPR3, CCL4, IL4, PTAFR, SPN, CCL2, FOSL1, LSP1, Cmtm2a, CCL7, CXCL16, FGF2, CYSLTR1, CXCL14, CCL25, CCR6, CCR8, CXCL12, CKLF, ECSCR, HMGB1, HMGB1, CCR10, DEFB1, ROBO1, CMTM3, C3AR1, CCL28, PIK3CB, CXCL11, CMTM1, ROBO2, CMTM6, CCL24, CMTM4, CXCR1, MAPK14, DOCK2, LTB4R2, XCL…	-0.419672	-1.61921	-1.0539	0	biological_process	76
response to nutrient	135	135	127	ADIPOQ, CD36, ALDH3A1, PRSS1, MGP, IL1B, SLC6A19, CP, SFRP2, CNR1, VCAM1, IL4, PRSS2, SERPINC1, ACSL3, C2, RYR2, RYR2, KLK1, CAV1, ACSL1, TNFRSF11B, BRCA1, LTA, SST, ADSL, ACSL6, APAF1, MAPT, TBXA2R, DAD1, SOAT2, HMGCS2, FADS1, STC2, BRCA2, CCKAR, LCT, VLDLR, TFRC, GIPR, CYBB, Agtr1b, STC1, IL6ST, A2M, OXCT1, TXN2, ABCG8, TTPA, ASS1, ADIPOR2, MMP9, CCL28, TULP4, ARG2, BDH1, ALOX5, SSTR1, EPO, BCK…	-0.42679	-1.65886	-1.06916	0	biological_process	77
response to drug	484	484	446	ADIPOQ, CYP2E1, LPL, FABP4, NOS3, ARG1, DEFA3, Defa1, CD36, SLC1A3, HP, ALDH3A1, CCL5, MMP2, TGFB1, GPX3, MAP1B, GRIA1, ADAM17, TIMP2, GSTA3, MAS1, APOD, CENPF, IL1B, TGFB2, NNMT, SFRP2, ALAS2, MTHFR, DUSP6, FOS, OTC, Defa2, DRD3, FGF8, ABCC2, ABCC2, IL4, SRD5A1, FZD3, ENO2, VAV3, LIPC, Bmyc, CAPN3, CYP19A1, PDXK, ADORA2A, ACACA, KDR, GATA3, RYR2, RYR2, PTGS2, ATP1A3, SFRP1, ALDH1A1, AQP1, EDN1, …	-0.368286	-1.61978	-1.03249	0	biological_process	78
detection of calcium ion	9	9	9	SYT1, KCNMB4, RYR2, KCNMB3, KCNIP1, KCNMB2, STIM1, KCNIP2, CASR	-0.768458	-1.73512	-1.43054	0	biological_process	79
response to hypoxia	241	241	228	ADIPOQ, NOS3, FIGF, SCNN1G, PLAT, HP, ALDH3A1, MMP2, TGFB1, NOX4, SHH, LEP, RAMP2, ADAM17, MB, TEK, JAG2, IL1B, TGFB2, TGFBR3, ALAS2, VCAM1, MMP3, IL1A, SOX4, IL18, LIPC, RYR1, KDR, KDR, RYR2, CHRNA7, TLR4, GPR182, EDN1, SOCS3, BDNF, CCL2, SCNN1B, CRHR1, CAV1, NOS2, PTGIS, PLD2, ITPR2, TNF, ANGPT1, LTA, NOL3, TLR2, SOD3, CRYAB, ADSL, ETS1, ACSL6, APAF1, ICAM1, UTS2, PDE5A, CRYAA, CRYAA, PDIA2, TG…	-0.400822	-1.65337	-1.05609	0	biological_process	80
detection of chemical stimulus involved in sensory perception of smell	1100	1100	470	Olfr1013, Olfr893, Olfr1118, Olfr525, Olfr285, Olfr1062, Olfr466, Olfr390, Olfr630, Olfr766, Olfr792, Olfr281, Olfr672, Olfr102, Olfr1276, Olfr53, Olfr606, Olfr49, Olfr829, Olfr617, Olfr769, Olfr399, Olfr1136, Olfr33, Olfr307, Olfr154, Olfr1351, Olfr700, Olfr1, Olfr995, Olfr181, Olfr247, Olfr1037, Olfr510, Olfr481, Olfr381, Olfr38, Olfr1000, Olfr616, Olfr670, Olfr5, Olfr898, Olfr761, Olfr550, Olf…	0.352908	1.82713	1.04547	0	biological_process	81
response to peptidoglycan	12	12	9	C5ar1, C5ar1, IRAK3, NOD2, TLR2, IRAK1, CARD9, MYD88, IL6	-0.817354	-1.8536	-1.3572	0	biological_process	82
response to glucocorticoid stimulus	134	134	122	ADIPOQ, FABP4, C3, PLAT, HP, ALDH3A1, IGF1, CCL5, BMP6, MGP, IL1B, HNMT, SPARC, LIPC, OXT, PTGS2, SERPINF1, AGXT, TLR4, SLC9A3, SOCS3, CCL2, CAV1, DUSP1, APOA2, AIF1, CCND1, TNF, PTPRU, TAT, CDO1, CRYAA, INSR, HMGCS2, IL10, H19, GPR83, CCKAR, PNLIPRP1, LCAT, WNT7B, A2M, ACSBG1, ABCG2, AREG, HMGB1, HMGB1, ASS1, PNLIPRP2, NGF, MDK, MSTN, RHOC, ADM, SFTPC, HSD11B2, BCKDHB, MIF, PAM, GHR, UCP3, GHRHR…	-0.416798	-1.6341	-1.01152	0	biological_process	83
induction of positive chemotaxis	19	19	16	CXCL9, FIGF, FGF10, AGER, CXCL12, VEGFB, VEGFB, HMGB1, HMGB1, PRKCA, VEGFC, ARTN, VEGFA, SCG2, IL16, CREB3	-0.725413	-1.93091	-1.242	0	biological_process	84
defense response	204	204	118	CD74, CXCL9, NLRC5, Ifi47, HP, Defa-rs2, INHBA, TGFB1, TAP1, FCGR2B, CD84, Gm15292, Defa26, Gm6696, RARRES2, CLEC1B, Defb4, KCNN4, MPO, INHBB, RNASE6, NOD2, GATA3, SP140, IDO1, LSP1, Defb6, TNF, IFNA5, APAF1, IFNA2, CD48, Gm14851, IFNA7, CYSLTR1, IFNA1, Mx2, AY761184, ANKRD1, IFNB1, IFNA13, DEFB1, SOCS6, Defa-rs4, Defb30, Gm13275, Gm13272, IFNA14, PPP3R2, CAMP, NLRP10, MALT1, Defb34, Gm7849, 9230…	-0.489092	-1.86345	-1.0048	0	biological_process	85
inflammatory response	316	316	259	CXCL9, CALCB, SCUBE1, CLEC7A, SLC11A1, C3, CCL8, CCL8, LY86, CCL5, CD8A, TGFB1, NOX4, CHST2, AFAP1L2, SPP1, C5ar1, S100A9, AXL, BMP6, CCL11, IL1B, KLKB1, FOS, PLA2G2D, CCL19, IL1A, AOX1, S100A8, Tlr12, CCL4, ITGAL, CIITA, IL4, SIGLEC1, AOAH, BDKRB1, ADORA2A, REG3G, NFAM1, NOD2, PTAFR, PTGS2, AI182371, MGLL, TLR4, Mug1, CCL2, PDPN, AIF1, IDO1, ORM1, TACR1, IL17B, NOS2, C4B, ADORA3, MMP25, CCL7, TN…	-0.406182	-1.72853	-1.04352	0	biological_process	86
positive regulation of cholesterol efflux	9	9	9	ADIPOQ, APOE, PON1, NFKBIA, ABCA1, NR1H3, LRP1, NR1H2, ABCG1	-0.850204	-1.87784	-1.11477	0	biological_process	87
positive regulation of cholesterol storage	6	6	6	LPL, CD36, MSR1, APOB, SCARB1, EHD1	-0.872109	-1.72037	-1.3886	0	biological_process	88
activation of phospholipase C activity	60	60	57	DLC1, DLC1, CAMK4, C5ar1, PRKAR1B, PRKAR2B, PDE1A, ARHGAP6, ADCY5, NMUR1, ITPR2, ADCY7, ADCYAP1R1, ADCY2, LPAR2, AVPR1A, PRKACB, EGFR, PDE1C, ADCY4, ADCY3, NGF, MS4A2, PRKCA, PRKCE, PRKCG, GPR55, ADCY9, PRKAR2A, AVPR1B, ITPR1, S1PR4, CREB1, ADCY6, ITPR3, GNAQ, CALM3, NTRK1, PLCG1, LPAR1, PLCB2, FRS2, PRKAR1A, ADRBK1, ANG, ADCY1, GNA15, AGT, EDNRA, RASGRP4, PRKCD, PRKACA, CALM1, CALCR, PDE1B, ADRA…	-0.47459	-1.60363	-1.04281	0	biological_process	89
negative regulation of peptidase activity	114	114	95	SPINK5, Serpina3c, Pbp2, SERPING1, SERPINA5, SERPINB2, Wfdc12, Stfa1, Serpina3f, Serpina3a, Stfa2l1, RECK, ECM1, SERPINB12, SERPINA10, SERPINC1, SERPINE2, SERPINB10, GPC3, Mug1, CD109, PI16, Gm4758, Stfa3, SERPINB11, WFIKKN1, PAPLN, Mug2, WFIKKN2, 8030411F24Rik, SERPINI1, COL7A1, TFPI, Serpina1f, A2M, SPINT2, SPINK8, Serpinb1c, Serpina3m, PEBP1, Cst12, Serpina3g, BIRC5, APP, Wap, SERPINB13, ITIH5…	-0.467097	-1.71894	-1.02657	0	biological_process	90
negative regulation of endopeptidase activity	166	166	138	SPINK5, VTN, Serpina3c, C3, Pbp2, SERPING1, SERPINA5, TIMP2, Serpinb9e, SERPINB2, Wfdc12, Stfa1, Serpina3f, Serpina3a, SERPINA6, Stfa2l1, RECK, SERPINB12, SERPINA10, SERPINC1, SERPINE2, TIMP3, SERPINB10, SERPINF1, Mug1, TNFAIP8, SPP2, CD109, Gm4758, Stfa3, FETUB, SERPINB11, SERPINB9, WFIKKN1, PAPLN, Mug2, WFIKKN2, 8030411F24Rik, SERPINI1, COL7A1, TFPI, CD27, Serpina1f, A2M, SPINT2, SPINK8, Serpin…	-0.440738	-1.7421	-1.03218	0	biological_process	91
prostate gland epithelium morphogenesis	16	16	12	IGF1, MMP2, AR, NOTCH1, CYP7B1, RARG, TNC, TNC, ESR2, FOXA1, IGF1R, STAT5A	-0.753101	-1.82207	-1.19621	0	biological_process	92
viral infectious cycle	91	91	86	TGFB1, Rpl3l, RPS8, RPS15A, RPSA, RPS2, RPL12, RPL3, RPL23, RPS13, RPS19, RPL28, RPL26, RPL22, RPS15, RPS6, RPS18, KPNA1, RPL13, Rpl29, RPS11, PABPN1, RPS9, RPL8, RPL27, RPL36, CPSF4, RPS10, RPL6, RPL15, RPS26, RPS4X, RPL21, RPS17, RPLP0, RPL27A, RPL10A, RPL39, RPL35, RPL17, RPS23, RPLP2, RPS16, RPS25, RPL19, RPL13A, RPL14, RPL36A, RPS29, XPO1, RPL37A, RPL31, RPL7A, RPL5, KPNB1, RPL18A, RPL30, RP…	-0.498442	-1.85195	-1.08399	0	biological_process	93
aging	178	178	162	CALCB, NOS3, ARG1, ALDH3A1, CCL5, APOE, MMP2, TGFB1, NOX4, TIMP2, GSTA3, DCN, APOD, IL1B, TGFB2, CP, SLC34A2, CNR1, VCAM1, FOS, LOXL2, SULT2A1, MPO, NCAM1, TIMP3, SERPINF1, SOCS3, PTH1R, APEX1, NOS2, GSTM1, CRYAB, APAF1, JUN, TGFB3, FADS1, PRKCQ, CASP12, AOC3, ADRB3, CTSC, TFRC, CYP27B1, CYP27B1, PTGS1, NOS1, ASS1, MMP9, TOP2A, CASP7, PEBP1, SLC18A2, IL15, PRKCA, CD86, MSRA, FOXG1, JUND, FOSL2, A…	-0.403264	-1.62375	-1.01323	0	biological_process	94
keratinization	59	59	48	Lce1d, LCE3A, LCE3B, CNFN, LCE1B, LCE3E, KRT6A, SPRR3, SPRR3, SPRR1B, Lce1e, Lce1c, LOR, SPRR2D, SPRR2D, TGM1, PPL, IL1A, SPRR2B, SPRR2B, Sprr2a2, Sprr2i, LCE3C, SPRR4, Lce1f, Sprr2e, Sprr2e, TCHH, IVL, IVL, Sprr2g, SPRR2F, SPRR2F, Sprr2h, Hrnr, Hrnr, TGM3, GPRC5D, KAZN, CDC42, PPHLN1, SHARPIN, LCE3D, KRT2, KRT17, SPRR1A, SPRR1A, EVPL	-0.637466	-2.11759	-1.27719	0	biological_process	95
angiogenesis	200	200	184	NOS3, FIGF, TBX1, MMP2, PLXDC1, SHH, CCBE1, FGF10, TEK, TNFAIP2, TGFB2, LEPR, TMPRSS6, TGFBI, RHOB, STAB2, HAND1, MEOX2, SRPK2, S1PR1, ECM1, IL18, VAV3, FGFR1, EFNA1, KDR, KDR, EMCN, CTGF, CCL2, COL4A1, NRCAM, HBEGF, MFGE8, SOX17, CSPG4, FGFR2, ANGPT1, ADAM8, ID1, HEY1, FGF2, SAT1, COL8A1, JUN, NCL, NCL, EGFL7, EGFL7, HOXA3, ZC3H12A, PROK1, COL4A2, HOXA9, COL18A1, NRP1, HS6ST1, GREM1, ECSCR, MEIS…	-0.408725	-1.65774	-1.06438	0	biological_process	96
forebrain development	87	87	75	DLC1, DLC1, SHH, PRKG1, PRKG1, NOG, NOTCH1, ZEB1, PCDH9, PAX6, ALDH1A2, SOX2, NDE1, NDE1, GLI3, GLI3, APAF1, HHEX, FYN, OTX2, NUMBL, Dclk1, Dclk1, NFIB, NFIB, CCKAR, APLP1, DYNC2H1, NOTCH3, IKZF1, IKZF1, FOXG1, RFX4, SSTR1, GNAO1, NR2F1, SMARCA4, ATRX, LRP2, SRC, APP, NCOR2, NDST1, NUMB, MAPK8IP3, CTNNB1, POU3F1, MECOM, SSTR2, TWSG1, CDK5, DRD2, FRS2, E2F1, BMP4, HTRA2, TOP2B, TOP2B, SFRP5, STIL,…	-0.491329	-1.74047	-1.05682	0	biological_process	97
neural tube development	35	35	33	SFRP2, GDF7, Akp3, PHGDH, NOG, NOTCH1, SFRP1, SALL2, ALDH1A2, GLI2, TCF7L2, GLI3, GLI3, TULP3, TCF7, SALL1, PLXNA2, C2CD3, EPHA2, PAX3, PROX1, WNT5A, DVL1, SALL4, SEMA3C, LRP6, FKBP8, AMBRA1, STIL, NF1, PLOD3, HES5, HES1	-0.55805	-1.74526	-1.07808	0	biological_process	98
lung development	121	121	111	NOS3, ARG1, IGF1, TGFB1, SHH, FGF10, MGP, TGFB2, CP, MYCN, FGF8, ZFPM2, ADAMTS2, RBP4, SPARC, IL18, HSD11B1, NOTCH1, FGFR1, KDR, KDR, GPC3, CRISPLD2, CTGF, PDPN, ALDH1A2, GLI2, TBX5, CFTR, FGFR2, GLI3, GLI3, FGF2, FOXP2, TSHZ3, TGFB3, AGER, PDGFRA, HMGCS2, SP3, HHIP, RAB3A, SMAD2, LHX3, NFIB, NFIB, PITX2, WNT7B, ASAH1, LIF, TIMELESS, HMGB1, HMGB1, LOX, MMP14, THRA, ACVR2B, ARG2, CUX1, GLI1, FOXF1…	-0.514934	-1.95869	-1.11037	0	biological_process	99
muscle organ development	115	115	108	TBX1, IGF1, MAPK12, AEBP1, MYF5, CENPF, SGCE, MYL1, SGCA, TAGLN3, FOXO4, LAMA2, ACHE, EID2, SGCD, MUSK, CAPN3, SCN8A, DES, MKX, MYOD1, FAM65B, DMD, DMD, NEB, HBEGF, SGCB, GAA, KREMEN1, ETV1, TWIST1, CRYAB, TCF23, SPEG, ITGB1BP2, MEF2C, KY, LBX1, HIST1H1B, CSRP3, ANKRD2, SIRT1, SRPK3, ITGA11, EVC, POU6F1, MYOG, MTM1, JPH1, BVES, CTF1, EGR3, TCF15, MKL2, TRIM72, MOV10L1, USP2, MSTN, FKTN, COL19A1, …	-0.473651	-1.79474	-1.13078	0	biological_process	100
eye development	37	37	33	SMOC1, BMP6, TGFB2, FOXC1, RBP4, INHBB, SFRP1, RPE65, PAX6, SOX2, CRYGC, GDF3, HMGB1, HMGB1, WNT8A, BMP7, CRYGD, WNT8B, CRYGA, CRYGA, MEIS2, BMPR1B, BMPR1B, SIX3, CST3, BMP4, BLOC1S3, SFRP5, Crygf, SH3PXD2B, HSF4, CRYGB, FOXE3	-0.589681	-1.90331	-1.07182	0	biological_process	101
embryonic digestive tract development	19	19	18	PCSK5, FGF10, TGFB2, RARRES2, ALDH1A2, GLI2, TNF, GLI3, GLI3, SALL1, FOXF1, RARB, RARB, ADA, FOXF2, FGF9, PKDCC, MYB	-0.70639	-1.89611	-1.1898	0	biological_process	102
epidermis development	102	102	88	KRTDAP, KRTDAP, KRT1, SPRR3, SPRR1B, COL17A1, FLG, FLG, FGF10, SPRR2D, SPRR2D, KRT15, SPRR2B, SPRR2B, CST6, KRT5, NOTCH1, KLK7, UGCG, CTGF, KRT14, CDSN, EDA2R, GJB5, KLK5, CRABP2, DSP, BNC1, PTCH2, Sprr2e, POU3F2, COL7A1, FABP5, LAMA3, ALOX12B, Sprr2g, SPRR2F, Sprr2h, KRT13, EGFR, SCEL, EDAR, GRHL3, TGM3, PPARA, ELF3, NTF3, KRT10, AGPAT2, KRT34, OVOL1, PTHLH, LAMC2, KRT83, KRT32, GAB1, KRT85, POU…	-0.50817	-1.88261	-1.05379	0	biological_process	103
forebrain morphogenesis	8	8	8	GDF7, FGF8, HESX1, GSX2, NF1, UCHL5, SLIT1, IFT88	0.838364	1.87734	1.18283	0	biological_process	104
embryonic skeletal system morphogenesis	60	60	55	WNT9A, HOXD10, MYF5, OSR2, MYCN, CHST11, HOXB5, ZEB1, MDFI, MDFI, HOXD4, HOXB6, TBX15, TWIST1, GLI3, GLI3, HOXB4, HOXB7, HOXA3, PRRX1, HOXB2, HOXA9, PCGF2, HOXA4, HOXA4, HOXC9, HOXC9, HOXB8, FOXC2, PRRX2, HOXA7, DLG1, SIX2, SIX4, HOXB3, HOXD9, COL11A1, SIX1, HSPG2, ALX3, WNT9B, Fuz, Fuz, HOXA6, BMI1, ALX4, HOXC6, HOXB1, SATB2, HOXA5, DSCAML1, MEN1, HOXD3, HOXA2, EYA1	-0.57357	-1.95203	-1.22837	0	biological_process	105
amino acid transport	69	69	48	SLC7A2, SLC7A10, SLC7A14, SLC36A2, SLC6A19, XK, SLC7A8, SLC38A3, PDPN, SLC38A4, SLC7A6, Slc7a15, SLC43A1, SLC6A12, SLC6A14, CLN3, SLC7A1, SLC3A1, Slc6a20b, SLC7A5, SLC7A3, SLC6A7, SLC38A1, SLC16A10, SLC16A10, SLC6A6, SLC38A2, SLC43A2, SLC7A11, SLC1A5, SLC38A8, SLC1A4, SLC38A9, SLC36A4, Slc7a12, SLC36A1, SLC6A9, SLC7A9, SLC38A7, SLC6A18, SLC6A15, SLC3A2, SLC38A6, SLC38A11, SLC7A7, SLC38A5, SLC38A1…	-0.518563	-1.74127	-1.06569	0	biological_process	106
regulation of blood pressure	75	75	64	TAC4, TAC4, CALCB, NOS3, ATP1A2, LEP, NPR3, CACNA1C, P2RX4, COL1A2, PTGS2, EDN1, CYP11B1, TACR1, NOS2, MYH6, UTS2, EDN2, AOC3, TAC1, NPPC, ACE, GNB3, CACNA1B, GCH1, PTGS1, NPPA, C3AR1, NOX1, NPY1R, NPY1R, ACTG2, RENBP, CHGA, ATP1A1, CALCA, ERAP1, EDNRB, NISCH, SULT1A1, EPHX2, GUCY1A3, PPARG, POMC, NPY, HMOX1, ACSM3, NPPB, NPPB, NPR2, AGTR2, AGT, P2RX1, AGTRAP, EDNRA, CYBA, SOD2, SOD1, ACVRL1, NRG…	-0.524283	-1.86354	-1.05917	0	biological_process	107
oxidation-reduction process	840	840	611	CYP2E1, Svs1, NOS3, FMO5, CYP4B1, FMO2, ALDH3A1, NOX4, GPX3, FAR2, Dhrs7c, Dhrs7c, VAT1L, LOXL1, ME1, 4833423E24Rik, CP, ALOX12, MTHFR, PHGDH, LEPREL2, DUOX1, KDM5D, Cyp2c44, AOX1, FMO3, KDM4A, BCO2, Akr1b7, CYP26B1, PRODH, TET1, FOXRED2, ADH4, ALOXE3, SRD5A1, P4HA1, TET3, KCNAB1, MOXD1, LOXL2, HSD11B1, GPX8, MPO, HSD17B13, RSAD1, CYP19A1, DHDH, HAO2, Cyp2b9, Scd3, PTGS2, FADS6, CYBRD1, ADH7, GAP…	-0.298676	-1.34921	-1.02508	0.00214133	biological_process	183
negative regulation of transcription from RNA polymerase II promoter	506	506	445	FST, CD36, TGFB1, WNT9A, LPIN1, SHH, LEP, EGR1, MYOCD, WNT10A, ZBTB16, DRD3, HAND1, WT1, FOXC1, ZFPM2, DNAJB5, FOXO4, CIITA, POU4F2, EID2, HMGA2, WWTR1, TWIST2, WNT7A, ZEB1, FGFR1, ST18, GLIS3, PER1, EFNA1, FOXQ1, HOPX, TSC22D3, TSC22D3, NRIP2, NFIC, NFIX, WNT16, MDFI, MDFI, FOXD1, EDN1, PER3, FOXN2, SALL2, FOXO6, JDP2, EID1, SORBS3, HEY2, CAV1, GLIS2, NR1D1, TFCP2L1, GLI2, BHLHE41, FOSB, SOX15, …	-0.319924	-1.41916	-1.01626	0.00226244	biological_process	185
positive regulation of GTPase activity	188	188	181	CHN2, RIN1, RGS22, RGS5, DLC1, RASAL3, ARHGEF15, STARD8, RGS12, RGS13, ARHGDIB, ARHGDIG, ARHGAP15, ARHGAP25, ARHGAP6, RGS8, Arhgap23, AMPH, GARNL3, ARHGAP9, ASAP1, CHML, RABGAP1, AXIN2, RGS6, TBCD, BIN1, TBC1D4, RASA2, USP6NL, ADAP2, ARHGAP8, ELMOD2, RGS4, RGS2, SRGAP1, SRGAP2, SYDE1, ASAP3, RGS17, RGS16, RGS21, SRGAP3, TBC1D24, RASA3, HMHA1, ARHGAP30, PLXNB1, DAB2IP, CHN1, FAM13B, TBC1D10C, RGS1…	-0.380384	-1.53341	-1.01671	0.00254453	biological_process	191
cell-cell adhesion	143	143	116	CLEC7A, TNXB, TEK, CDH13, VCAM1, PVRL4, ITGAL, SIGLEC1, PKHD1, PKHD1, CDH7, TTYH1, CLDN5, PPAP2B, COL6A2, EMCN, CDH20, COL14A1, NTN1, CDSN, NRCAM, CD2, PDPN, CYFIP2, NPHP1, FNDC3A, ADAM8, PTPRU, CRISP2, ICAM2, CD34, CD44, ICAM1, DSP, CTNNA2, CTNND1, ASTN1, ASTN1, LAMA3, RPSA, COL13A1, JAM2, ANXA9, EGFR, CDH9, CDH1, PVRL1, BOC, ITGAD, DLG1, ZAN, EFR3A, Cd24a, VEZT, FOXF1, COL19A1, ESAM, NPHP4, CDH…	-0.452467	-1.74753	-1.06755	0.0026455	biological_process	193
cytokine-mediated signaling pathway	228	228	166	CD74, IFIT2, IL2RB, IL2RB, CX3CR1, IL22RA2, USP18, IFITM3, EGR1, IL1B, LIFR, IL2RG, IFIT1, IL1R2, IRF4, LEPR, VCAM1, DUOX1, PF4, IRF1, IFITM1, IL1A, CIITA, CAMK2A, ISG15, GBP2, IFIT3, IRAK3, NCAM1, PTAFR, IFNGR1, GFRA4, SH2B2, IFITM2, SOCS3, CCL2, Iigp1, IRF5, IL1RL1, IL1RL1, EBI3, DUOX2, IFNA5, CD44, ICAM1, IL7R, IFNA2, XAF1, EDN2, IFNA7, OSMR, NUMBL, CSF2RB, Mx2, JAK3, IFNAR2, STAT4, IRAK1, IL6…	-0.390977	-1.53449	-1.04281	0.00269542	biological_process	196
response to ethanol	135	135	126	ADIPOQ, CYP2E1, NOS3, APOE, SHH, S100A9, OPRM1, CNR1, DRD3, S100A8, RBP4, IL4, SPARC, GATA3, ADH7, CHRNA7, TLR4, ALDH1A1, CCL2, CCND2, CCND1, TACR1, CDK1, PRKCB, GNRH1, ICAM1, CDO1, PHB, HTR1B, ADCYAP1R1, FYN, INSR, HMGCS2, HSD3B2, ATP5G1, CASP12, NPPC, LCT, CD27, CACNA1B, GRIN2B, GOT2, GGH, APOBEC1, OXCT1, NOS1, GRIN2A, MGMT, MMP9, ADCYAP1, ACTC1, PEBP1, PRKCA, TNC, BDH1, TJP1, MSTN, RHOC, ABAT,…	-0.42184	-1.63352	-1.03249	0.00269542	biological_process	197
response to estradiol stimulus	143	143	137	NOS3, C3, CD36, TGFB1, SHH, MAP1B, RAMP2, GRIA1, ESR1, Sprr2a1, FGF10, SPRR2D, IL1B, TGFB2, SLC34A2, MMP3, SPRR2B, SRD5A1, ENO2, WNT7A, OXT, CYP19A1, PTGS2, DHH, ALDH1A1, CTGF, SOCS3, CCND2, DUSP1, ALDH1A2, CCND1, NOS2, PRDM2, BRCA1, TFF1, CRYAB, ETS1, ADCYAP1R1, INSR, PDGFRA, CD38, HSD3B2, Sprr2e, WNT4, SLC6A1, NTM, BRCA2, Sprr2g, SPRR2F, AHR, PDGFRB, AREG, IGF2, ASS1, PDGFA, MMP9, GC, PRKCA, BD…	-0.389095	-1.5225	-1.04111	0.00269542	biological_process	198
platelet degranulation	80	80	77	CFD, FIGF, CD36, IGF1, MMRN1, SERPING1, TGFB1, TGFB2, PPBP, PF4, SPARC, ITGB3, SRGN, TGFB3, VWF, SCG3, THBS1, TTN, F5, ACTN2, A2M, VEGFB, BRPF3, F13A1, PDGFA, EGF, VCL, VEGFC, HRG, PFN1, ABCC4, PDGFB, CD9, HABP4, ACTN4, LAMP2, VEGFA, SELP, ITGA2B, TLN1, FGB, F8, HSPA5, APP, PECAM1, APOA1, FLNA, CD63, FGG, STXBP1, HGF, FN1, TMSB4X, CALM3, PLG, ALB, TUBA4A, CLU, SERPINE1, SERPINF2, ACTN1, TIMP1, Kn…	-0.488049	-1.77764	-1.02041	0.00282486	biological_process	202
liver development	109	109	99	ARG1, HP, CFC1, MEG3, CP, TGFBR3, OTC, TK1, SRD5A1, LIPC, NOTCH1, ONECUT1, BAAT, EPHX1, ALDH1A1, CCND2, SLCO2B1, ALDH1A2, CCND1, HHEX, JUN, VWF, HMGCS2, SP3, WNT4, RPGRIP1L, H19, NAT2, AHR, GNPNAT1, ASS1, HLX, MKL2, FPGS, THRA, IGF2R, ICMT, BDH1, MET, ASNS, HNF1A, ATG7, FOXM1, RB1CC1, GATA6, PCSK9, EP300, HNF1B, ERBB2, SMARCA4, SMAD3, ARF6, RARA, HDAC3, ACAT1, PROX1, HMGCL, AACS, CTNNB1, HGF, MED…	-0.402401	-1.52688	-1.04158	0.00284091	biological_process	204
cell-matrix adhesion	100	100	81	VTN, TNXB, COL17A1, TEK, SGCE, RAPH1, PARVG, SIGLEC1, EPDR1, NID1, LYPD3, ITGA4, CTGF, ITGB3, ITGB3, ITGB7, ECM2, JAM3, ADAM8, ITGB8, CD44, NPNT, BCAM, ANGPTL3, CNTN2, THBS3, ITGA2, COL13A1, FBLN5, ITGA11, Itgb2l, ITGBL1, ITGAV, COL5A3, PPFIA2, ITGA1, VCL, ITGAD, EDA, TSC1, BCL2L11, ADAMTS13, ITGB1, ILK, ITGB6, ITGA7, ITGA2B, SIRPA, NID2, ITGA10, ITGA6, ADAM9, ITGB4, TECTA, PXN, MIA, ADAM15, ITGA…	-0.455646	-1.65842	-1.08848	0.002849	biological_process	205
xenobiotic metabolic process	152	152	98	CYP2E1, NCEH1, CYP4B1, FMO2, GSTA3, Gsta4, Gsta4, NNMT, SULT4A1, SULT1E1, AOX1, FMO3, CYP26B1, ADH4, SULT2A1, CYP19A1, PTGS2, ADH7, EPHX1, ALDH1A1, GSTA2, CYP11B1, FMO1, PTGIS, GSTM1, CYP7B1, ACSM1, MGST1, GSTM4, GCLC, NR1I2, NAT2, MAT1A, AHR, SULT1B1, CYP27B1, COMT, CYP1B1, PTGS1, SMOX, SULT1C2, GLYAT, CYP7A1, MGST3, AHRR, MAT2A, CYP2W1, GCLM, HNF4A, PAOX, NAT1, CYP39A1, SLC35D1, CYP11B2, CYP27A…	-0.427821	-1.60244	-1.07586	0.00294985	biological_process	207
cell growth	64	64	56	MMP2, TGFB1, ESR1, TGFB2, EMP3, TGFBR3, AR, NDRG4, FGFR1, ACTA1, EDN1, LEPRE1, NUPR1, CACNA1A, FGFR2, NOTCH2, IL7R, TGFB3, MMP9, LEFTY1, MTPN, WHSC1L1, LAMTOR2, ENOX2, PDGFB, SOCS5, XRN2, NPM1, CAV3, DDX5, ENTPD5, NUBP1, BCL2, ADRA1B, RRAGC, SLC9A1, DGKD, ERBB2IP, SGMS1, TMPRSS13, TNN, LAMTOR1, FGFR3, RASGRP4, RPTOR, NOP58, MTOR, IL6, SLC3A2, EMP1, HPN, LEFTY2, ADRA1A, CCNG1, FHL1, ATP6V0E2	-0.486098	-1.66353	-1.02224	0.003003	biological_process	208
hemopoiesis	92	92	79	KIRREL3, TEK, TGFB2, ZBTB16, CRIP2, AHSP, AHSP, TAL1, KDR, KDR, CSF1, SFRP1, VPREB1, VPREB1, fut10, ANGPT1, NOTCH2, ZBTB32, HOXB4, HHEX, IL20, CDK6, IL10, BRCA2, DLL1, KLF11, PDGFRB, SH2B3, SH2B3, MEIS1, PGM3, SPTA1, TIPARP, IKZF1, IKZF1, ADD2, PICALM, PDGFB, MYO1E, Cxcl15, NKX2-5, RBPJ, RBPJ, BCL11A, FLT3, AHCTF1, BCL2, CDK13, KIT, CNN2, CTNNB1, RUNX1, RUNX1, RPA1, ROGDI, BMI1, TWSG1, TACC3, EPA…	-0.426613	-1.58433	-1.06823	0.003003	biological_process	209
organ regeneration	87	87	80	HP, TGFB1, LPIN1, TEK, C5ar1, AXL, NNMT, LIFR, TGFBR3, NOTCH1, PPAT, NCAM1, BAAT, F7, SOCS3, CCL2, APOA2, CCND1, ORM1, CDK4, CDK1, ANGPT1, LCP1, PTPRU, PHB, Slco1a5, CCKAR, CXCL12, ATIC, LIF, HTR2C, FPGS, IGF2R, ADM, TGFBR1, TGFBR2, AHSG, LEF1, ANXA3, LRP2, DDR1, CDKN1A, PRPS1, SOCS1, FLT3, GSTP1, GSTP1, APOA5, PDX1, HSPG2, TOP1, APOA1, APOA1, NR0B2, HMBS, CDK2, HGF, PFKFB1, Slco1a6, NRF1, NR4A3,…	-0.434737	-1.59943	-1.05198	0.003003	biological_process	210
lipid transport	110	110	79	APOE, SPNS2, SPNS2, APOD, PLTP, APOC1, Apol9b, PITPNC1, Apol9a, Apol9a, APOA2, LBP, CHKA, CRABP2, Apol11b, Apol10b, SORL1, VLDLR, SCARB1, GLTP, GOT2, OSBP2, SPNS3, OSBPL3, STARD6, OSBPL6, APOF, OSBPL1A, OSBPL1A, STARD4, OSBPL7, APOC4, STAR, APOC3, APOC3, STARD5, OSBPL8, APOLD1, APOBR, PCTP, RFT1, SIGMAR1, APOA5, SLCO2A1, APOA1, APOM, OSBP, OSBPL11, HDLBP, STARD3, CLN8, ABCA12, APOO, APOC2, Atp8b5…	-0.437254	-1.56526	-1.00762	0.00307692	biological_process	212
negative regulation of angiogenesis	53	53	47	SPINK5, Serpina3c, CD36, TIE1, CX3CR1, PF4, FOXO4, ADAMTS1, SERPINF1, BAI3, FOXO6, STAB1, HHEX, Cd59a, THBS1, THBS1, COL4A2, TNMD, LIF, BAI1, CRHR2, VASH1, Prl7d1, THBS2, PML, CXCL10, IL17F, KRIT1, PTPRM, GHRL, BAI2, THBS4, LECT1, WISP3, PLG, APOH, CCR2, ANGPT2, NPPB, HOXA5, NF1, AIMP1, ANGPT4, COL4A3, AMOT, GDF2, NPR1	-0.524491	-1.74285	-1.07072	0.00315457	biological_process	214
T cell differentiation	42	42	32	TGFB1, PTPN22, EGR1, JAG2, HS1BP3, SOX4, CACNB4, RAG2, CORO1A, GIMAP5, IL7R, SP3, ZAP70, CD4, CHD7, IKZF1, IKZF1, SSTR1, IL2, BCL11A, NHEJ1, BCL2, PTPRC, CTNNB1, WWP1, PATZ1, ITPKB, PKNOX1, VAV1, LCK, PPP3CB, RHOH	-0.542488	-1.67168	-1.14286	0.0031746	biological_process	215
positive regulation of caspase activity	24	24	21	ALOX12, SOX7, FOXQ1, CTGF, F2R, CASP12, HMGB1, HMGB1, HMGB1, RHOC, MAPK9, FOXL2, BAD, NLRP2, NLRP3, UACA, UACA, RHOA, PYCARD, CYR61, MEN1	-0.62461	-1.78268	-1.17529	0.00322581	biological_process	218
neutral amino acid transport	24	24	15	SLC7A10, SLC6A19, SLC7A8, SLC43A1, SLC7A5, SLC38A1, SLC1A5, SLC1A4, SLC36A1, SLC7A9, SLC6A15, SLC3A2, Slc6a17, Slc6a17, SLC38A5	-0.658007	-1.70171	-1.03103	0.00323625	biological_process	219
defense response to protozoan	16	16	14	CLEC7A, SLC11A1, GBP4, GBP6, GBP2, Irgm2, Iigp1, GBP7, BCL3, LYST, IRF8, IFNG, IL12B, IL6	-0.731469	-1.87891	-1.31537	0.00324675	biological_process	220
cellular response to estradiol stimulus	10	10	10	MMP2, SRD5A1, HSD11B1, SFRP1, IL10, WNT4, SSTR1, SSTR2, MSX2, SSTR3	-0.779369	-1.82111	-1.30351	0.00328947	biological_process	222
middle ear morphogenesis	20	20	19	TBX1, OSR1, OSR2, NOG, FGFR1, EDN1, GAS1, PRRX1, PRRX2, SIX2, INSIG1, PRKRA, NAGLU, INSIG2, TSHZ1, MYC, NKX3-2, HOXA2, EYA1	-0.626201	-1.72148	-1.03649	0.00328947	biological_process	223
positive regulation of cell-substrate adhesion	35	35	32	VTN, SMOC1, CCDC80, SPP1, VIT, EMILIN1, EDIL3, FBLN2, NID1, ECM2, ABI3BP, COL8A1, NPNT, VWC2, THBS1, THBS1, FOXF1, ITGA5, PRKCE, RELL2, ITGB1, ARL2, DMP1, ITGA6, SMOC2, JAK2, SPOCK2, EGFLAM, HSD17B12, EGFL6, CYR61, ITGA3	-0.574759	-1.75963	-1.16237	0.00333333	biological_process	225
keratinocyte proliferation	17	17	13	FST, KLK8, FGF10, CDH13, WNT16, SFN, FERMT1, IRF6, PTCH1, KRT2, SDR16C5, PPARD, EREG	-0.721729	-1.81099	-1.01549	0.00334448	biological_process	227
negative regulation of ossification	13	13	12	CALCB, TGFB1, SFRP1, GFRA4, SOST, ADRB2, BCL2, SMURF1, ENPP1, P2RY2, CALCR, PTK2B	-0.68156	-1.66077	-1.09958	0.00337838	biological_process	228
apoptotic cell clearance	16	16	13	CD36, AXL, CCL2, TGM2, TYRO3, ITGAV, RARA, NR1H3, CCR2, LRP1, MERTK, JMJD6, GAS6	-0.672837	-1.679	-1.06644	0.00338983	biological_process	230
positive regulation of macrophage derived foam cell differentiation	13	13	12	LPL, CD36, PF4, MSR1, CSF1, APOB, CSF2, NFKB1, MAPK9, PLA2G10, AGT, PLA2G2A	-0.786179	-1.88678	-1.31426	0.00341297	biological_process	231
negative regulation of microtubule depolymerization	21	21	19	MAP1B, STMN2, MAP2, MAP1A, MAPT, MAPT, MID1, CLASP2, APC, MAP6D1, MID1IP1, CLIP2, ARHGEF2, TRIM54, HDAC6, KATNB1, MAP4, CLASP1, CLASP1	-0.59109	-1.66233	-1.02321	0.00342466	biological_process	232
white fat cell differentiation	14	14	12	1100001G20Rik, FABP4, FGF10, SIRT1, PRDM16, ADIG, NCOR2, AACS, PPARG, CTBP2, CEBPA, CTBP1	-0.750386	-1.794	-1.06109	0.00344828	biological_process	233
neurotransmitter uptake	14	14	7	ATP1A2, SLC1A3, SV2B, SLC17A6, SLC38A1, SNAP25, GLUL	-0.796784	-1.67693	-1.01788	0.00348432	biological_process	235
negative regulation of stress fiber assembly	10	10	9	DLC1, DLC1, S1PR1, ARHGAP6, KANK3, Tmsb15l, KANK2, KANK4, ARAP1	-0.785083	-1.76773	-1.27489	0.00355872	biological_process	238
negative regulation of appetite	8	8	8	LEP, CRHR1, GCG, CCK, CARTPT, PPARA, NPFF, NPFF	-0.797603	-1.75644	-1.25322	0.00358423	biological_process	240
regulation of macrophage activation	8	8	6	CD74, SLC7A2, RORA, MIF, SNCA, PLA2G10	-0.855651	-1.7362	-1.17999	0.00359712	biological_process	242
pyridoxine biosynthetic process	7	7	5	PDXK, PDXK, PNPO, PNPO, PSAT1	-0.839849	-1.58981	-1.31313	0.00361011	biological_process	243
positive regulation of G-protein coupled receptor protein signaling pathway	12	12	9	KLK6, KLK14, TMOD2, KLK5, PDE5A, PDE6H, PDE6G, ECE1, DRD2	-0.756843	-1.73848	-1.32803	0.00363636	biological_process	244
defense response to Gram-negative bacterium	25	25	19	SLC11A1, DEFA3, Defa1, Defa2, TLR4, Lyz2, LBP, Iigp1, Defb6, NOS2, Lyz1, Defa-rs4, CAMP, SELP, IL12B, MMP7, SERPINE1, IL6, IL23A	-0.636559	-1.75764	-1.19452	0.00364964	biological_process	245
visceral serous pericardium development	8	8	8	TGFBR3, VCAM1, WT1, ITGA4, PDPN, EPO, EPOR, RXRA	-0.852297	-1.8172	-1.40456	0.003663	biological_process	246
adhesion to symbiont	8	8	7	GBP4, GBP6, GBP2, ICAM1, GBP7, SCARB1, PVRL2	-0.844304	-1.77318	-1.33711	0.00374532	biological_process	249
response to sucrose stimulus	10	10	9	ADIPOQ, OXT, FADS1, SLC6A1, LCT, GFPT1, ACSL5, KHK, ERCC1	-0.791427	-1.8089	-1.27764	0.0037594	biological_process	250
stem cell development	5	5	5	SHH, WNT7A, FGF2, WNT7B, MSI2	0.873591	1.7431	1.34258	0.00406504	biological_process	251
activation of Rac GTPase activity	8	8	8	RASGRF1, RASGRF1, EPHA2, DOCK7, RHOG, SCRIB, ARHGEF16, PTK2B	0.804206	1.8699	1.09802	0.00444444	biological_process	253
fear response	9	9	8	BDNF, DRD4, GRIN2B, ADRA2A, ADRA2A, CACNA1E, ADRB1, DBH	0.753487	1.7528	1.22977	0.00452489	biological_process	254
lipid metabolic process	372	372	325	PLIN1, LPL, THRSP, FABP4, CD36, PLCL1, PLCL1, APOE, TNXB, LPIN1, LEP, FAR2, PSAPL1, PLCB4, APOD, 4833423E24Rik, SULT4A1, Lipm, Lipm, PON1, PLTP, APOC1, PLA1A, SRD5A1, LIPC, HSD11B1, SULT2A1, Lipo4, ACSL3, AOAH, BAAT, ACACA, FADS6, PPAP2B, MGLL, UGCG, PLCB1, PNLIP, LIPN, OCRL, ACOX2, FABP6, APOA2, ACSL1, TRPV1, APOB, ALMS1, PTGIS, BMP1, LIPT1, CHKA, CYP7B1, ACSM1, PNPLA3, ACSL6, GDPD2, SLC27A5, GD…	-0.332103	-1.43987	-1.00381	0.00475059	biological_process	256
endosome to lysosome transport	27	27	23	RHOB, MTM1, CHMP5, HOOK3, HMGXB4, SNX16, HOOK1, FAM160A2, ADRB2, VAMP7, SORT1, KIF13A, TSG101, M6PR, SCYL2, HOOK2, TRAK1, RILP, STX7, HGS, AKTIP, STX8, MGRN1	0.531359	1.60454	1.0975	0.00529101	biological_process	260
long-term memory	24	24	21	RASGRF1, GRIA1, GRIA1, SGK1, TACR1, CHST10, TAC1, GRIN2B, SRF, PRKCZ, RGS14, RPS6KB1, GRIN1, DRD2, GLUD1, ADCY1, MECP2, SNAP25, ADCY8, SLC17A7, SLC17A7	0.563178	1.72585	1.00434	0.00531915	biological_process	261
I-kappaB kinase-NF-kappaB cascade	49	49	41	IRF1, AVPR2, TLR4, TANK, IRAK2, IKBKG, LY96, BCL3, UBC, MALT1, TAB3, BCL10, AZI2, EDARADD, TIFA, REL, TICAM1, BTK, UBB, PTPLAD1, TAB1, TBK1, NKIRAS1, MAP3K14, TAB2, NKIRAS2, TNIP2, CARD9, STAT1, RIPK3, MAP3K7, TLR8, UBA52, TRAF6, IRAK1BP1, CSNK2B, FAIM, RPS27A, TIRAP, NLRC3, SNIP1	0.531	1.88367	1.09408	0.00534759	biological_process	262
DNA replication	179	179	160	IGF1, CENPF, NASP, ACHE, TK1, TK1, POLD2, MCM3, RAD9B, POLN, MCM6, CDC6, POLA2, NFIC, NFIX, CTGF, NAP1L1, ORC1, BRCA1, POLE, MCM5, RNASEH2A, BTC, PHB, PHB, CHAF1B, DUT, NFIA, NFIB, NFIB, SIRT1, RRM2B, LIN9, DBF4, FHIT, ADRA2A, ADRA2A, ATR, ATR, EGF, MCM2, TOP2A, POLD1, TREX1, CINP, POLK, CHAF1A, PAPD7, PRIM1, PRIM1, PDGFB, KRT7, Nup98, Nup98, LIG3, SET, POLB, CCDC88A, RAD9A, REV3L, RAD17, NCOA6, …	-0.373465	-1.50319	-1.05811	0.00543478	biological_process	263
regulation of gene expression	99	99	79	APOE, Plagl1, Plagl1, SHH, FGF10, IL2RG, PHGDH, AR, IRF1, NOTCH1, FGFR1, PAX6, APBA1, CDK4, SOX2, GNRH1, GLI3, GLI3, NGFR, RARG, CSF2, CDK6, IL10, AHR, CLN3, IRS1, MKL2, SMO, G6PC, NPAT, DNMT1, IRX5, PPARA, TGFBR1, UBXN2A, ATP7A, RBPJ, RBPJ, MITF, PTHLH, APP, POU5F1, PROX1, SORT1, BCL2, ASCL1, IL7, TOB2, FOXA2, MAPK8IP3, HINFP, PLCG2, FOXA1, NANOG, ALKBH1, ALKBH1, BMI1, PATZ1, HIF1A, CDKN2A, PRDM…	-0.456778	-1.64526	-1.05969	0.00589971	biological_process	265
regulation of cell growth	92	92	80	TGFB1, IGFBP6, TGFB2, CDH13, ABTB2, IGFBP3, RASGRP2, WISP2, CD320, CTGF, SOCS3, PRKCDBP, IGFBPL1, S100A10, HTRA4, HTRA1, PAPPA2, CD44, WISP1, LTBP4, PRKCQ, FBLN5, IGFBP5, NDN, Pot1b, MAD2L2, MAD2L2, IGFBP7, WNT3, ITCH, CSNK2A1, FXYD2, FXYD2, SOCS2, CAMK2D, HRASLS, FOXM1, TMEM97, CHPT1, ILK, IGFBP4, HTRA3, DDR1, FAM107A, TSG101, OGFR, FGFRL1, WFDC1, EBAG9, ESM1, WISP3, WISP3, PLCE1, TAOK2, BLZF1, …	-0.42279	-1.56615	-1.03118	0.00593472	biological_process	266
canonical Wnt receptor signaling pathway	84	84	66	RSPO1, WNT9A, SHH, FZD2, WNT10A, SOX4, FZD3, FZD3, WNT7A, PPAP2B, SFRP1, WNT16, FZD7, FZD7, DIXDC1, FZD4, CCND1, TCF7L2, PTPRU, RARG, WNT2B, WNT4, WNT7B, FZD9, DVL2, HOXB9, SMO, WNT3, WNT8A, FZD10, CDC42, LEF1, WNT8B, APC, UBE2B, CHD8, WNT5A, CTNNB1, WNT9B, TBL1XR1, GSK3B, FZD6, SDC1, PTEN, PROP1, DVL1, WNT11, FZD8, FZD5, LRP6, PTK7, SNAI2, SNAI2, DVL3, SFRP5, AXIN1, WNT6, STK11, DISC1, RSPO3, WN…	-0.465253	-1.64351	-1.05161	0.00593472	biological_process	267
response to activity	43	43	41	CD36, IGF1, CCL5, MMP2, MAS1, GPAM, SULT2A1, ZEB1, OXT, TLR4, CCL2, CDK1, TNF, INSR, HSD3B2, IL10, OXCT1, PRKAA1, PEBP1, MYH2, STAR, UCP3, ITGB1, ALAD, PCK1, PRKAA2, NCF2, UQCRC1, HADH, RTN4, ANGPT2, BGLAP, PNMT, NR3C1, TPH2, SOD2, HSD17B3, PPARD, SMTNL1, TH, MYH4	-0.495429	-1.57146	-1.0888	0.00606061	biological_process	268
keratinocyte differentiation	56	56	49	SPRR3, SPRR1B, LOR, FLG, SPRR2D, SPRR2D, TGM1, SPRR2B, SPRR2B, NOTCH1, PTGS2, WNT16, CDSN, PAX6, DSP, CTNND1, Sprr2e, IVL, IVL, Sprr2g, SPRR2F, Sprr2h, PTGS1, SCEL, TGM3, SFN, UBN1, MADCAM1, SMARCA4, RBPJ, RBPJ, ADAM9, WNT5A, IRF6, POU2F3, TSG101, POU3F1, TXNIP, CLIC4, DSG4, CASP3, MAP2K1, ANXA1, SPRR1A, SPRR1A, FOXN1, JAG1, EVPL, EREG	-0.505621	-1.67511	-1.06243	0.00607903	biological_process	269
regulation of immune response	132	132	64	KLRD1, CRTAM, C3, CD8A, FCGR2B, Glycam1, CD226, VCAM1, IFITM1, ITGAL, TYROBP, IL4, SPN, ITGA4, CD276, SH2B2, CD3D, CD200R1, ITGB7, SYK, ICAM2, CD34, FCER1G, FCER1G, ICAM1, KIR3DL1, CXADR, ULBP1, AMICA1, CD200, CDH1, CARD11, TNFSF13B, IFNG, ITGB1, MADCAM1, SMAD3, KLRG1, CD40, CD3G, BCL6, CD96, CLEC12A, SLA2, PVR, HCST, TBX21, PVRL2, FKBP1A, TNFRSF13C, KLRC1, CD160, CD247, ICAM4, CD40LG, KIR3DL2, B…	-0.498631	-1.72216	-1.05592	0.00609756	biological_process	270
positive regulation of osteoblast differentiation	46	46	44	Ifi204, IGF1, GDF10, Mnda, BMP6, SFRP2, CD276, RUNX2, HEY1, GLI3, FGF2, PDLIM7, PDLIM7, WNT4, BMP2, ACVR2A, NPPC, WNT7B, IL6ST, SMAD5, ACVR2B, JUND, BMPR2, FBN2, BMP7, ILK, CTNNBIP1, ACVR1, CTNNB1, SMAD1, BMPR1B, BMPR1B, BMP4, DLX5, BMPR1A, IL6, CYR61, GNAS, GNAS, GNAS, MEN1, WNT10B, GDF2, ID4	-0.504916	-1.63699	-1.02531	0.00615385	biological_process	272
neuroprotection	40	40	38	CCL5, ESR1, RILPL1, C5ar1, C5ar1, KDR, KDR, CRHR1, GRM7, ADAM10, PARK7, AKT1S1, GLP1R, MDK, EPO, GHR, ESR2, TGFA, ATP7A, REL, GRIK5, ADAM9, NMNAT3, JAK2, ALKBH1, ALKBH1, CNTF, ADNP, GRM8, ABCC1, Gh, GABRB3, GRM4, DHCR24, UCN, IL6, NMNAT1, GABRB2	-0.514676	-1.57648	-1.06934	0.00617284	biological_process	273
regulation of heart contraction	48	48	41	CALCB, GJA1, CHRM2, KCNE2, TNNT2, DES, HOPX, HBEGF, HSPB7, NOS2, ADORA3, CELF2, MYH6, DMPK, CACNA1B, NOS1, GLP1R, KCNH2, THRA, SCN5A, KCNG2, GNAO1, SRI, KCNE1L, CACNA1H, CAV3, FOXN4, THRB, KCNJ12, KCNQ1, S100A1, GNAI3, TPM1, MYBPC3, HCN4, KCNE1, KCNIP2, SP4, HRC, TH, GNAI2	-0.48451	-1.58522	-1.11429	0.00619195	biological_process	275
cardiac muscle contraction	33	33	30	MYL1, TCAP, TNNT2, RYR2, GAA, MYL3, MAP2K6, ANK2, TNNI3, SMAD5, VEGFB, VEGFB, ACTC1, CAMK2D, MYL2, NKX2-5, SRSF1, PPP1R13L, MYL4, MYL4, MYLK2, CXCR4, TPM1, TPM1, TAZ, ADRBK1, MYBPC3, MAP2K3, TNNC1, PSEN2	-0.552799	-1.658	-1.07058	0.00630915	biological_process	277
cytosolic calcium ion homeostasis	20	20	18	CALCB, RYR1, RYR2, RYR2, CAV1, TRPC1, ASPH, CLN3, PDE6B, TGFA, CALCA, ATP2B2, CUL5, F2, PDE6A, RYR3, PTGDR, CDH23	-0.62089	-1.6541	-1.03885	0.00634921	biological_process	278
positive regulation of protein secretion	21	21	17	TGFB1, APBB1, TGFB2, KCNN4, ACHE, ADORA2A, ADAM8, TGFB3, PRKCQ, PLA2G1B, P2RX7, VEGFC, EP300, ADAM9, PCSK1, ANG, RPH3AL	-0.670904	-1.76879	-1.25016	0.00636943	biological_process	279
peptide cross-linking	30	30	24	SPRR3, SPRR3, SPRR1B, LOR, TGM1, SPRR4, TGM2, DSP, IVL, IVL, THBS1, THBS1, TGM7, F13A1, TGM3, TGM4, FN1, TGM6, TGM5, ANXA1, COL3A1, SPRR1A, SPRR1A, EVPL	-0.583889	-1.70688	-1.06177	0.00638978	biological_process	280
positive regulation of receptor-mediated endocytosis	17	17	15	VTN, HIP1, SGIP1, CCL19, PLD2, SYNE1, SYNJ1, APOA5, BICD1, PPT1, HNRNPK, KIF3A, SERPINE1, LDLRAP1, CBL	-0.683203	-1.7947	1.04792	0.00643087	biological_process	281
organic acid metabolic process	14	14	8	FMO2, FMO1, HSD3B2, STAR, ACADM, CYP11A1, HSD17B3, CYP17A1	-0.733427	-1.59538	-1.03608	0.00660066	biological_process	283
regulation of blood vessel size	25	25	21	NOS3, TGFBR3, FOXC1, EDN1, NTS, EDN2, NPPC, GCLC, AHR, FOXC2, NPPA, GCLM, EDN3, CBS, AVP, Kng1, NPPB, NPPB, AGT, FOXS1, NPR1	-0.629984	-1.76487	-1.19666	0.00660066	biological_process	284
positive regulation of tumor necrosis factor production	31	31	30	CLEC7A, CD36, PF4, CCL19, IL18, NOD2, TLR4, SASH3, LBP, TLR2, FCER1G, FCER1G, IFNG, TLR3, CD14, NOD1, TICAM1, IL12B, JAK2, MAVS, RIPK2, TLR9, TLR9, CARD9, RIPK1, MYD88, CCR5, IL23A, TIRAP, FADD	-0.571582	-1.7192	-1.07965	0.00666667	biological_process	285
negative regulation of T cell activation	13	13	10	TGFB1, PTPN22, SPN, GIMAP5, LAX1, LAG3, PAG1, VTCN1, DUSP3, TIGIT	-0.728635	-1.67508	-1.15726	0.00682594	biological_process	287
response to selenium ion	13	13	13	ARG1, GPX3, APOB, GIP, SEPW1, ARG2, ALAD, MAOB, SOD2, GPX1, SEPP1, TXNRD2, RXRA	-0.706006	-1.81069	-1.04324	0.00701754	biological_process	289
phagocytosis, recognition	14	14	7	CLEC7A, CD36, MFGE8, SCARB1, SIRPA, COLEC12, Cd209b	-0.78169	-1.69131	-1.26654	0.00711744	biological_process	291
cellular aromatic compound metabolic process	23	23	7	CYP4B1, EPHX1, CYP1B1, ANPEP, ENPEP, CLYBL, SQLE	-0.767861	-1.59112	-1.23209	0.00719424	biological_process	292
arginine catabolic process	10	10	8	NOS3, ARG1, NOS2, FAH, DDAH2, NOS1, ASL, DDAH1	-0.745631	-1.64675	-1.26743	0.00727273	biological_process	293
innate immune response	285	285	219	CFD, MASP1, MASP1, NLRC5, NLRC5, CLEC7A, C3, LY86, SERPING1, DUSP4, IFITM3, CLEC4D, C7, C1QA, DUSP6, FOS, IFITM1, Tlr12, SRPK2, CLEC10A, C1QC, C2, NOD2, TLR4, IFITM2, C8B, SAMHD1, LBP, TBKBP1, Iigp1, CDK1, TNFAIP8L2, C4B, CORO1A, TLR2, IL1RL1, IL1RL1, PGLYRP3, JUN, MEF2C, AGER, MAP2K6, POLR3H, TOLLIP, C6, IRAK2, Mx2, IKBKG, MAPK8, LY96, ATF1, IRAK1, CYBB, LCN2, SPON2, CFH, IL18RAP, PELI2, HMGB1, …	-0.337055	-1.40923	1.00304	0.00733496	biological_process	295
phagocytosis, engulfment	21	21	12	CLEC7A, FCGR2B, MFGE8, FCER1G, FCER1G, ELMO1, VAMP7, SIRPA, ABCA1, GULP1, DOCK1, HAVCR1	-0.677601	-1.64218	-1.14108	0.00740741	biological_process	297
phosphatidylethanolamine biosynthetic process	7	7	7	ETNK2, ETNK2, CHKA, PCYT2, ETNK1, SLC27A1, CHKB	-0.820129	-1.69927	-1.3078	0.00754717	biological_process	298
cellular response to dsRNA	8	8	6	GRIA1, IRF1, GRIN2B, GRIN2A, TLR3, IRF3	0.811726	1.68205	1.26604	0.00816327	biological_process	302
plasminogen activation	8	8	5	KLKB1, F11, HIST1H2BA, APOH, DHCR24	0.858358	1.66436	1.30988	0.00869565	biological_process	305
response to wounding	86	86	80	ARG1, SLC1A3, KLK8, KLK6, GAP43, GFAP, CX3CR1, TGFB1, MAP1B, PATE4, PATE4, TGFB2, ACHE, SERPINE2, CTGF, F2RL2, PAX6, ADORA3, SOX2, F2RL3, TFF1, LCP1, ERBB3, ETS1, NGFR, HHEX, F2R, AGER, VWF, FABP5, H19, SLC1A2, NRP1, A2M, GRIN2A, PDGFA, SMO, PEBP1, MDK, TNC, TNC, B4GALT1, ADM, MET, SCN3A, PDGFB, CCR1, GRIN2C, POU5F1, PDX1, RPS6KB1, BAX, FGFR1OP2, LYVE1, PLLP, FGF7, RAC1, ABHD2, FN1, F3, VCAN, CTS…	-0.45848	-1.6562	-1.07072	0.00877193	biological_process	306
Notch signaling pathway	70	70	59	CFD, ADAM17, JAG2, MAML3, FOXC1, NOTCH1, MAML2, NLE1, HEY2, DNER, NOTCH2, HEY1, DTX1, DTX3, BMP2, DLL1, EFNB2, APH1B, FOXC2, ADAM10, AKT1S1, NOTCH3, DLL3, SEL1L, DTX2, HES7, MESP2, RBPJ, RBPJ, MESP1, APP, NKAP, MAML1, BMP10, ASCL1, WDR12, CNTN6, DTX4, NCSTN, APH1A, APH1A, HEYL, CNTN1, FURIN, FBXW7, NOTCH4, PSENEN, POFUT1, PSEN1, FOXS1, MIB2, DLL4, NRG1, MIB1, JAG1, HOXD3, PSEN2, SPEN, HES1	-0.443896	-1.5462	-1.00769	0.00903614	biological_process	309
response to estrogen stimulus	102	102	92	CCL5, MMP2, TEK, TGFB2, SLC34A2, LEPR, ABCC2, SRD5A1, WNT7A, CYP19A1, TIMP3, GATA3, F7, DHH, AQP1, CAV1, APOA2, MFGE8, CCND1, TNFRSF11B, CFTR, BRCA1, ANGPT1, GLI3, TGFB3, PDGFRA, BRCA2, LCT, PDGFRB, CYP27B1, CYP27B1, Agtr1b, GSTM3, GSTM3, NOS1, MMP14, Cd24a, MSTN, EPO, TGFBR1, SMAD6, STAR, CITED4, PDGFB, TGFBR2, GHRHR, GATA6, EP300, RGS9, CTNNA1, CITED1, KCNMA1, TRIM25, APOA1, BCL2, ADRA1B, MMP13…	-0.405623	-1.5134	-1.01716	0.00911854	biological_process	310
negative regulation of epithelial cell proliferation	47	47	42	TGFB1, KRT4, TGFB2, SFRP2, TGFBR3, AR, GPC3, SFRP1, GAS1, PAX6, SOX2, FGFR2, SOX9, SOX9, CDK6, CDKN2B, DAB2IP, TSC2, Mcc, Mcc, DLG1, ESR2, TINF2, CDKN1B, NKX3-1, APC, WNT5A, MAGED1, WFDC1, RB1, PTEN, PTCH1, BMP4, LRP6, FGFR3, PLA2G2A, PLA2G2A, CDKN1C, RUNX3, WNT10B, PPARD, EREG	-0.495476	-1.60407	-1.04179	0.00928793	biological_process	314
ephrin receptor signaling pathway	13	13	13	EFNA1, TIAM1, EPHA2, EPHA5, EPHA5, EFNA2, PTK2, EFNB3, EFNA3, EFNB1, EPHB2, PTPN11, SS18	0.62319	1.6876	1.12046	0.00930233	biological_process	315
fever generation	8	8	6	IL1B, IL1A, TRPV1, PTGER3, IL1RN, EPHA3	0.793723	1.66525	1.39398	0.00934579	biological_process	316
negative regulation of osteoblast differentiation	29	29	28	NOG, TWIST2, NOTCH1, FGFR1, SFRP1, AXIN2, SOX2, TWIST1, ID1, CDK6, IGFBP5, AREG, UCMA, SMAD3, CITED1, ID2, SKI, OSTN, TWSG1, CHRD, TOB1, HDAC4, MEN1, FGF23, LRP5, HDAC5, HDAC7, ID3	-0.55178	-1.62778	1.00222	0.00943396	biological_process	317
regulation of protein localization	40	40	31	NNAT, SGK1, ARHGDIG, CEP120, TEX15, CDH1, MYO5B, DLG1, WNT8A, PICALM, CDH2, SYCP1, SLC26A4, BCL2, NCKAP1, RABGAP1L, AKT1, RAB8A, WDPCP, MYCBP2, PTCH1, CNPY4, RSL1D1, RSL1D1, DDX4, TBC1D1, ARHGDIA, MYO1A, RAB14, GNB2L1, SUMO1	-0.492792	-1.56887	-1.01615	0.00943396	biological_process	318
cellular response to starvation	31	31	22	SRD5A1, INHBB, MYOD1, SFRP1, CAV1, FADS1, SIRT1, SPHK1, CARTPT, FOXA3, BMPR2, PCSK9, MAX, SREBF1, TNRC6A, ALB, EIF2AK4, ANGPTL4, WRN, GAS6, MYH13, FBXO22	-0.549901	-1.54393	-1.05188	0.00983607	biological_process	321
negative regulation of cAMP biosynthetic process	13	13	12	NPY2R, EDN1, DRD4, GRM7, HTR1B, ADRA2A, ADRA2A, APLP1, GALR3, GRM8, PALM, EDNRA	0.679752	1.71692	1.22977	0.00990099	biological_process	322
tissue regeneration	35	35	32	KLK6, GAP43, IGSF10, FGF10, APOD, AXL, MUSTN1, SERPINA10, NOTCH1, TIMP3, NOTCH2, VWF, PRKCQ, INA, CCNB1, NOTCH3, PTPN12, NINJ1, TEC, APOA5, ADAM15, UCN2, NINJ2, PLG, TM4SF4, SERPINE1, GSN, FGA, IGFBP1, DMBT1, GAS6, GATM	-0.544275	-1.68062	-1.04899	0.00996678	biological_process	323
negative regulation of granulocyte differentiation	8	8	7	ADIPOQ, C1QC, PRDM16, RARA, INPP5D, RUNX1, RUNX1	-0.772193	-1.62445	-1.09917	0.01	biological_process	324
positive regulation of neutrophil chemotaxis	16	16	14	CD74, C5ar1, C5ar1, CCL19, EDN1, LBP, C3AR1, NCKAP1L, XCL1, THBS4, EDNRA, CCR7, IL23A, TIRAP	-0.686532	-1.71038	-1.16259	0.01	biological_process	325
regulation of glucose import	8	8	6	HK2, APPL1, APPL1, RPS6KB1, PRKAG2, ASPSCR1	0.756092	1.57278	1.33298	0.01	biological_process	326
cytokine production	50	50	16	FABP4, CD226, MAF, PTAFR, CD4, REL, SLC37A4, NFATC2IP, IRAK4, ZCCHC11, S1PR3, NFATC2, DBH, NFAT5, LIPA, FOXP3	-0.663032	-1.73418	1.00879	0.010101	biological_process	327
fatty acid oxidation	22	22	16	ADIPOQ, CD36, ALOX12, ACSM1, ADIPOR2, PRKAA1, ALOX15, GCDH, MAPK14, ACOX1, POR, PPARGC1A, ADIPOR1, MLYCD, PPARG, PPARD	-0.628379	-1.65774	-1.09022	0.0101351	biological_process	328
response to organic cyclic compound	234	234	205	NOS3, Pbp2, HP, ALDH3A1, IGF1, CCL5, TGFB1, GPX3, GRIA1, TRDN, FGF10, IL1B, DUSP6, FOS, AK4, IL1A, FGF8, IL4, SRD5A1, ENO2, LIPC, ACSL3, OXT, CYP19A1, TIMP3, ACACA, PTGS2, F7, EPHX1, SFRP1, ALDH1A1, CTGF, RXRG, SOCS3, LUM, CCND2, LYN, CCND1, ACSL1, FOSL1, ORM1, TACR1, CDK1, PLIN2, GSTM1, PLD2, TAT, CD44, ICAM1, JUN, HMGCS2, HSD3B2, FADS1, PRKCQ, SLC6A1, BTG2, ITGA2, NFIA, AHR, PDGFRB, ATF1, CACNA…	-0.33686	-1.3951	-1.032	0.0102302	biological_process	329
chronic inflammatory response	17	17	12	CCL5, S100A9, CCL11, VCAM1, S100A8, SPN, BDNF, THBS1, THBS1, VNN1, CXCL13, PTGES	-0.688	-1.70033	-1.07167	0.0102389	biological_process	330
negative regulation of androgen receptor signaling pathway	9	9	9	IGF1, SFRP1, PHB, PHB, TCF21, HDAC1, ESR2, SMARCA4, PIAS2	-0.776019	-1.77273	-1.26308	0.0103806	biological_process	332
low-density lipoprotein particle clearance	9	9	7	ADIPOQ, CD36, LIPC, APOB, LDLR, HMOX1, EHD1	-0.780989	-1.67065	-1.05609	0.0104895	biological_process	334
mesenchymal to epithelial transition	9	9	7	WT1, FZD7, FZD7, WNT4, H19, CITED1, PAX2	-0.757162	-1.6511	-1.30351	0.0105634	biological_process	335
negative regulation of interferon-gamma production	15	15	13	NOD2, PRNP, TLR4, IL20RB, GIMAP5, IL1RL1, IL1RL1, IL33, IL10, XCL1, RARA, SCGB1A1, FOXP3	-0.677397	-1.69802	-1.33561	0.0106007	biological_process	336
Wnt receptor signaling pathway involved in somitogenesis	6	6	5	SFRP2, SFRP1, AXIN2, LRP6, AXIN1	-0.846778	-1.6371	-1.38105	0.0107527	biological_process	337
positive regulation of endopeptidase activity	9	9	8	SFRP2, SFRP1, PSME1, PSME3, SFRP5, ADRM1, ELP2, PSMD14	-0.750687	-1.66426	-1.02301	0.0107914	biological_process	339
viral genome replication	18	18	10	CCL4, CCL2, HTATSF1, NFIA, UBP1, OPRK1, CXCR6, CTBP2, DEK, CTBP1	-0.712455	-1.68714	-1.05343	0.0108696	biological_process	340
secretion by cell	18	18	9	AXL, PCSK6, SERPINE2, AQP1, TYRO3, CKLF, FURIN, MERTK, USE1	-0.738358	-1.68335	-1.30718	0.0109091	biological_process	341
neuron differentiation	136	136	118	NNAT, CHRDL1, PPP2R2B, WNT9A, FZD2, STMN2, TUBB2B, PSD, S1PR1, POU4F2, FZD3, NOTCH1, EFNA1, FZD7, RXRG, BDNF, ALDH1A2, FZD4, LHX2, PTPRU, RTN1, CORIN, MAPT, MEF2C, PIGT, SMARCA1, TLX1, WNT2B, TUBB2A, OTX2, POU3F2, PRKCQ, BTG2, GATA2, WNT7B, PHOX2B, PTPRR, HDAC2, ISL1, ATOH1, LDB1, MNX1, LMX1B, WNT3, MTPN, NR4A2, EPHA2, NRBP2, NRBP2, HDAC1, FZD10, Prrxl1, POU4F1, PCSK9, ADNP2, VHL, EDN3, EN2, COPS…	-0.389616	-1.49097	-1.05242	0.0111111	biological_process	343
leukocyte migration involved in inflammatory response	8	8	5	JAM3, ADAM8, AOC3, Cd24a, ITGB2	-0.814694	-1.55731	-1.29723	0.011236	biological_process	345
hair cell differentiation	5	5	5	SPINK5, TGM3, ERCC3, ERCC2, ERCC2	-0.794464	-1.51859	1.00761	0.0114943	biological_process	346
intracellular signal transduction	388	388	334	STAC2, ARHGEF4, RASGRF1, CHN2, CHN2, Pbp2, PLCL1, PLCL1, LEP, PRKD1, TEK, PLCB4, STMN2, CNIH3, ASB11, GUCY1A2, DCLK2, PRKAR2B, PRKD3, TMPRSS6, Asb17, Asb17, TYROBP, MPDZ, RASGRP2, SPSB4, VAV3, WSB1, WSB1, STMN3, DGKK, NFAM1, NOD2, Asb10, Asb10, PLCB1, ADCY5, CTGF, SH2B2, SOCS3, KSR2, KSR2, DCLK3, LYN, STAC, DUSP1, ASB2, ASB14, ECT2, RGS6, SYK, CSPG4, PRKCB, RASSF5, DGKB, ASB7, DGKH, GUCY1B3, EFS,…	-0.307849	-1.33434	-1.00637	0.0117371	biological_process	348
skeletal muscle tissue development	68	68	60	TGFB1, HOXD10, DCN, MYF5, TGFB2, MEOX2, SIN3B, MYOD1, RXRG, DMD, DMD, CAV1, SVIL, ERBB3, FOXP2, MYLPF, MYL3, MEF2C, CASQ1, METTL8, CSRP3, PDLIM3, PDLIM3, H19, PITX2, SRPK3, MYOG, CSF1R, HLX, CACNA1S, SIX4, COL19A1, COL19A1, MET, MAPK14, HOXD9, MYF6, EP300, MYL6, ERBB2, SKIL, SIX1, VAMP5, VGLL2, FOXP1, RCAN1, CTSB, CDK5, PAX7, TAZ, RHOA, PSMA6, ELN, MYL6B, IGSF8, NF1, NR2F2, MBNL1, FLNB, NPHS1	-0.450214	-1.56272	-1.14484	0.0120482	biological_process	349
sodium ion export	69	69	67	ATP1A2, SLC1A3, SLC6A13, SLC6A19, SLC34A2, SLC10A6, SLC10A4, SLC10A2, ATP1B2, SLC13A1, ATP1A3, SLC20A1, SLC9A3, SLC13A3, SLC28A2, SLC9A8, SLC5A3, SLC5A9, SLC6A1, SLC34A3, ATP1B4, SLC13A5, SLC1A2, SLC1A7, SLC23A2, SLC6A12, SLC6A14, SLC13A2, Slc6a20b, SLC6A11, FXYD2, SLC6A7, SLC10A5, SLC6A6, SLC6A4, ATP1A1, SLC9A2, SLC28A3, SLC10A1, SLC10A7, TRAPPC10, SLC9A1, SLC8A1, SLC5A5, SLC1A5, SLC10A3, SLC1A4…	-0.443951	-1.5767	-1.0565	0.0123457	biological_process	350
lipoprotein metabolic process	62	62	43	LPL, APOE, APOC1, Apol9b, Apol9a, Apol9a, APOA2, APOB, BMP1, Apol11b, Apol10b, LCAT, SCARB1, APOBEC1, PPARA, PCSK9, APOC3, APOC3, APOLD1, APOA5, HSPG2, APOA1, APOA1, APOM, ABCA1, P4HB, CUBN, APOC2, SDC1, Apol7a, ALB, Apol7b, LDLR, LRP1, MTTP, Apol7c, ABCG1, AMN, NPC1L1, NPC1L1, Apoa4, Apoa4, APOL6	-0.49074	-1.58628	-1.01404	0.0125	biological_process	351
positive regulation of peptidyl-tyrosine phosphorylation	70	70	58	ADIPOQ, CD74, TDGF1, VTN, CD36, IGF1, FGF10, IL4, MUSK, EFNA1, NOD2, PPAP2B, TLR4, ITGB3, ITGB3, LYN, SYK, CSPG4, ANGPT1, CD44, CCK, FCER1A, LIF, CD4, VEGFB, VEGFB, Cd24a, CD80, ITGA5, TNFRSF14, MIF, GHR, ITGB1, PAK2, THY1, VEGFA, JAK2, FGF7, THBS4, ADNP, Gh, AGT, FGFR3, TNK2, MTOR, ANGPT4, IL3, IL3, MLST8, IL6, RICTOR, Sh2d1b2, OSM, IL11, EHD4, CD3E, CD81, IL5	-0.466765	-1.59394	-1.02404	0.0126183	biological_process	352
protein polymerization	48	48	23	TUBA8, TUBB2B, TUBA1A, NEFL, TUBB2A, MSTO1, Fhad1, TUBA1B, FGB, TUBB3, MID1IP1, TUBB1, TUBG1, FGG, TUBG2, TUBB6, TUBA1C, TUBA4A, TUBAL3, FGA, ARL6, TUBE1, TUBD1	-0.5931	-1.68162	-1.11632	0.0126582	biological_process	353
organ morphogenesis	180	180	152	TGFB1, FGF10, DCN, TGM1, WNT10A, PRKAR1B, SLIT3, TREH, PRKAR2B, PAX8, WNT7A, TMEM176B, STX2, GPC3, CCL2, PAX6, HEY2, BHLHE41, SYK, TNF, FGFR2, NOTCH2, HEY1, FGF2, HHEX, PAX1, TGFB3, WNT2B, CDX2, INSR, FOXL1, PDGFRA, OTX2, HHIP, HOXA3, ITGA2, BMP2, LHX3, PITX2, DLL1, Gm5294, EFNB2, FGD1, TCF21, COL18A1, NRP1, COMP, GREM1, ABLIM1, IGF2, APLP1, PAX4, PDGFA, TLE1, EPHB4, TLE2, THRA, WNT3, CRX, VEGFC,…	-0.356951	-1.42934	-1.03057	0.0128205	biological_process	355
response to other organism	15	15	5	GRIN2B, GRIN2A, KRT8, PKLR, BECN1	0.823944	1.60258	1.02174	0.0128755	biological_process	356
cellular response to transforming growth factor beta stimulus	21	21	20	NOS3, ARG1, CCL5, CX3CR1, NOX4, WNT10A, WNT7A, ZEB1, SFRP1, APAF1, HSD3B2, WNT4, STAR, XCL1, LIMS1, WNT5A, MUC4, Epb4.1l5, CYP11A1, WNT2	-0.589974	-1.61991	-1.16259	0.0129032	biological_process	357
G-protein coupled purinergic nucleotide receptor signaling pathway	21	21	19	P2RY12, GPR87, SUCNR1, P2RY13, GPR171, P2RY10, LPAR4, P2RY6, P2RY1, GPR183, LPAR5, GPR15, GPR174, GPR17, P2RY4, P2RY14, LPAR6, P2RY2, GPR34	-0.639246	-1.74347	-1.03077	0.012945	biological_process	358
positive regulation of phagocytosis	37	37	25	CLEC7A, SLC11A1, C3, FCGR2B, CD47, NOD2, TUB, TUB, MFGE8, PTX3, FCER1G, FCER1G, GATA2, Mbl1, AHSG, SIRPA, SFTPD, PTK2, ABR, BCR, SPACA3, TULP1, Cd209b, PROS1, CALR	-0.537671	-1.58835	-1.05996	0.0132013	biological_process	360
L-amino acid transport	30	30	26	SLC7A2, SLC1A3, SLC6A13, SLC7A8, Nat3, SLC38A3, SLC13A3, SLC43A1, SLC1A2, SLC17A8, SLC6A12, SLC7A1, SLC7A5, SLC17A6, SLC7A3, SLC6A11, SLC6A7, SLC38A1, SLC25A12, SLC25A22, SLC43A2, SLC1A1, SLC25A13, SLC1A6, SLC15A4, SLC32A1	-0.567334	-1.70396	-1.09743	0.0132013	biological_process	361
killing of cells of other organism	21	21	5	DEFA3, Defa1, Hamp2, HAMP, DEFA4	-0.851693	-1.55895	-1.06829	0.0133333	biological_process	362
focal adhesion assembly	24	24	19	DLC1, DLC1, TRIP6, ARHGAP6, ACTN3, ACTN2, PDPK1, PTPRK, THY1, BCL2, PXN, LAMA5, TESK2, TAOK2, TAOK2, TAOK2, ACTN1, PTK2B, SORBS1	-0.612797	-1.6645	-1.01676	0.0134228	biological_process	364
oxygen transport	14	14	5	NGB, MB, CYGB, Hbb-bh2, IPCEF1	-0.844888	-1.59203	-1.54772	0.0135593	biological_process	366
positive regulation of macrophage chemotaxis	11	11	9	CCL5, C5ar1, C5ar1, RARRES2, THBS1, C3AR1, CMKLR1, CX3CL1, CCR2	-0.719542	-1.60996	-1.21514	0.0138889	biological_process	368
negative regulation of platelet activation	7	7	7	NOS3, APOE, SERPINE2, PDGFA, PDGFB, THBD, F2	-0.751066	-1.57555	-1.16813	0.0141343	biological_process	372
endothelial cell migration	24	24	18	CALCB, NOS3, CDH13, CYP1B1, PLEKHG5, GPR124, TNFSF12, CALCA, PTK2, PTEN, PAXIP1, FAP, SCG2, DPP4, GIPC1, S100A2, S100A2, ITGB2	-0.628655	-1.75	-1.06517	0.0141343	biological_process	373
blood vessel development	64	64	57	TBX1, LAMA4, TGFB2, TGFBR3, FOXC1, COL1A2, PPAP2B, ALDH1A2, FZD4, TCF7L2, MEF2C, EGFL7, EGFL7, CDX2, AHR, Agtr1b, SPHK1, FOXC2, LOX, ITGAV, CHD7, SOX18, CHM, EPHA2, TGFBR2, ESX1, ESX1, ATP7A, VEGFA, COL5A1, COL1A1, GJA5, PTK2, SPHK2, TBX3, PROP1, GATAD2A, FOXH1, DHCR7, BMP4, CITED2, FOXO1, GJA4, RAPGEF1, PSEN1, AGT, JMJD6, FOXS1, COL3A1, MIB1, CRKL, PKD1, PKD1, DLX3, CDX4, CCM2, CCM2	-0.461293	-1.54575	-1.03947	0.014245	biological_process	375
blood vessel maturation	6	6	6	MMP2, RECK, CD44, LYL1, ACVRL1, CDH5	-0.812838	-1.61718	-1.13478	0.0144928	biological_process	379
kidney development	112	112	93	PCSK5, SHH, DCN, BMP6, SULF2, TGFB2, FGF8, WT1, FOXC1, ADAMTS1, FBN1, PKHD1, PKHD1, SERPINF1, ALDH1A1, FOXD1, ALDH1A2, GLI2, SULF1, FOXD3, GLI3, GLI3, HMGCS2, WNT4, SALL1, RPGRIP1L, ACE, RRM2B, PDGFRB, TCF21, Agtr1b, FOXC2, TIMELESS, ARID5B, ASS1, UPK3A, THRA, ACVR2B, TIPARP, TET2, SIX2, TSC1, TGFBR1, BCL2L11, BMP7, PCSK9, HNF1B, MYO1E, LEF1, VEGFA, BAG6, SIX1, APC, ALDH1A3, CITED1, KCNJ8, IRX3, …	-0.387332	-1.45983	-1.09749	0.0145349	biological_process	381
response to retinoic acid	84	84	69	MEST, MMP2, TIE1, SHH, TEK, BMP6, TGFB2, AQP3, GDAP1, RBP4, OXT, SERPINF1, ALDH1A1, RXRG, DUSP1, SOX2, KLF4, ACER2, RARG, CD38, BMP2, TFRC, PDGFRB, ABO, PDGFA, MMP9, IGFBP7, IGF2R, LEFTY1, TRIM16, TRIM16, SFTPC, SYNJ1, MAP7, WNT8A, EP300, LRP2, HSD17B2, WNT8B, RARA, GDAP2, POU5F1, ASCL1, CLK2, RUNX1, RUNX1, SREBF1, WNT9B, NANOG, OVCA2, TMEM161A, Cyp2c29, SP100, SP100, RPL36A, NCOA1, SLC10A3, PTCH…	-0.417148	-1.50132	-1.00173	0.0148368	biological_process	385
biphenyl metabolic process	10	10	8	CYP4B1, CYP19A1, HSD3B2, STAR, SRD5A2, CYP11A1, HSD17B3, CYP17A1	-0.735113	-1.6214	-1.03608	0.0150943	biological_process	387
reduction of cytosolic calcium ion concentration	8	8	8	ATP1A2, IL6ST, GTF2I, NPY1R, NPY1R, KCNA5, DRD2, KCNK3	-0.723723	-1.59125	-1.19586	0.0150943	biological_process	388
binding of sperm to zona pellucida	25	25	21	CLGN, ZPBP, HIST1H1T, SMCP, SMCP, ATP8B3, ZAN, B4GALT1, ZP2, ZP2, ZP3, SPA17, Adam1a, UBAP2L, Adam3, SPAM1, ZPBP2, ARSA, Zp3r, ACR, PCSK4	0.56155	1.73474	1.13892	0.0153061	biological_process	390
regulation of catenin import into nucleus	8	8	5	FZD7, FZD7, AXIN2, GNAQ, AXIN1	-0.816066	-1.56343	-1.38105	0.0153257	biological_process	391
substrate adhesion-dependent cell spreading	24	24	21	AXL, SRCIN1, EFNA1, LAMC1, SFRP1, FZD7, FZD7, FZD4, ANTXR1, BRCA1, TYRO3, BVES, BVES, LAMB1, ILK, PEAK1, RAC1, FN1, VAMP3, LAMA5, MERTK	-0.607335	-1.66134	-1.24405	0.0157729	biological_process	392
female pregnancy	123	123	105	ARG1, IGF1, MMP2, TGFB1, ENDOU, LEP, GPX3, RAMP2, TGFB2, ALAS2, LEPR, SULT1E1, MMP3, Psg25, FOS, Tpbpa, IRF1, IL4, COL16A1, OXT, CLDN4, CRHR1, TFCP2L1, FOSL1, Psg27, IDO1, FOSB, GNRH1, ETS1, TGFB3, Psg18, CD38, CUZD1, LNPEP, Psg21, LIPE, CALD1, GIP, Cyp2d26, COMT, SPHK1, A2M, Psg16, Psg28, ADIPOR2, SLC19A1, CRHBP, ADCYAP1, GC, FOSL2, ADM, HSD11B2, JUNB, CLIC5, Ceacam11, IL1RN, HSPE1, Ceacam9, RAR…	-0.369064	-1.39462	-1.0221	0.016129	biological_process	393
regulation of Wnt receptor signaling pathway	23	23	16	SFRP2, PPAP2B, MDFI, MDFI, AXIN2, FOXL1, MDFIC, Gm5294, SENP2, HNF1A, HNF1B, LEF1, PPP2CA, TCF7L1, STK11, PPP2R1A	-0.643632	-1.65709	-1.17566	0.0161812	biological_process	394
translation	814	814	345	RPL10L, FARSA, EIF4E3, BCO2, Rpl3l, Rpl3l, EIF4G3, EEF1A2, GFM1, RBM3, EIF2S1, DPH1, RPS8, EIF2S2, SEPSECS, BRIX1, RPS15A, RPSA, GSPT1, MRPS18B, EEF1G, AARSD1, HBS1L, PTRH1, RPS2, IARS, EIF4E1B, RPL12, RPL12, EIF2B3, EGFR, EIF4EBP1, EIF4B, PABPC1, EIF3G, RPL3, RPF1, EIF4A2, RPL23, RPS13, Gm2016, RPS19, EIF4E2, EIF4E2, MRPL23, RPL28, EIF3I, VARS, Gm6402, GTF2H3, WARS, MRPS7, EIF3B, CARS2, Tsfm, GS…	-0.318464	-1.37174	-1.05882	0.0162037	biological_process	395
wound healing	102	102	92	SLC11A1, SPRR3, TGFB1, SERPINB2, FGF10, DCN, OPRM1, IL1B, TGFB2, MMP3, IL1A, MUSTN1, S100A8, NOG, SPARC, WNT7A, AQP1, ITGB3, NOS2, fut10, TFF1, ERBB3, NOTCH2, GLI3, FGF2, DSP, TGFB3, PDGFRA, ITGA2, PDGFRB, SCARB1, LOX, F13A1, IL24, PDGFA, SDC2, GRHL3, TNC, B4GALT1, PPARA, DCBLD2, MIF, MIA3, KLF6, ELK3, PDGFB, TGFBR2, TGFA, ERBB2, TFF3, SMAD3, FMOD, P2RY1, ARHGEF19, FGB, CX3CL1, PECAM1, PECAM1, WN…	-0.394821	-1.47152	-1.05989	0.0162162	biological_process	396
response to lead ion	23	23	21	NOS3, HP, ALAS2, SPARC, NCAM1, CDK4, CRYAA, HSD3B2, SLC6A1, LCT, STAR, ALAD, FECH, HMBS, SREBF2, SLC11A2, BCL2L1, QDPR, CPOX, HSD17B3, SLC34A1	-0.591574	-1.65604	-1.10733	0.0162866	biological_process	397
chondrocyte differentiation	27	27	20	TGFB1, CYTL1, TGFBI, FGFR1, RUNX2, PTH1R, MEF2C, WNT2B, CREB3L2, PRKCA, SIX2, MAPK14, MEF2D, HSPG2, COL11A2, COL9A1, FGF9, WNT10B, WNT5B, AMELX	-0.583625	-1.6535	-1.05579	0.0163934	biological_process	398
negative regulation of tumor necrosis factor production	25	25	24	ADIPOQ, AXL, TWIST2, IRAK3, NOD2, CHRNA7, TLR4, LBP, TWIST1, BPI, IL10, TNFAIP3, ACP5, ACP5, RARA, CIDEA, GSTP1, GSTP1, TSPO, ARRB2, POMC, MC1R, FOXP3, HSF1	-0.611503	-1.7763	-1.10444	0.0163934	biological_process	399
response to tumor necrosis factor	28	28	26	ADIPOQ, 1100001G20Rik, CCL5, MMP3, NOS2, CXCL16, INSR, CYP27B1, CYP27B1, GCH1, ADAM10, MMP9, ADAMTS13, CASP8, NUB1, TRIM32, RPS6KB1, ADAM9, GGT1, ENDOG, TNFRSF11A, CASP3, UBD, RIPK1, IGBP1, GSS	-0.553064	-1.61789	1.06285	0.0163934	biological_process	400
brain development	245	245	228	NNAT, PPP2R2B, APOD, JAG2, FZD2, SFRP2, CNTNAP2, CNTN4, CNTN4, HNMT, SLIT3, PHGDH, ZIC1, FOXC1, HESX1, S1PR1, NOG, TSPAN2, FZD3, LPHN1, FGFR1, ACSL3, CKB, HAP1, EFNA5, SYNJ2, SFRP1, FZD7, PAX6, RPH3A, UNC5C, FZD4, LHX2, BRCA1, GLI3, GLI3, APAF1, PPP3CC, SYNE1, LPHN2, AGER, SMARCA1, FOXL1, TULP3, HMGCS2, CTNND1, VAX1, COX17, ATM, Dclk1, Dclk1, RPGRIP1L, BRCA2, FRZB, Macrod2, Gm5294, CXCL12, POU6F1…	-0.338137	-1.42318	-1.01525	0.0165485	biological_process	402
transmembrane receptor protein tyrosine kinase signaling pathway	109	109	92	CD8A, PTPRT, TEK, EPHA7, ALK, ALK, DDR2, ROR1, MUSK, ADORA2A, KDR, GFRA4, CD3EAP, ANGPTL1, CSPG4, CD7, ANGPT1, ERBB3, CLNK, ADCYAP1R1, INSR, PDGFRA, PDGFRB, EPHA1, CSF1R, DOK2, CD4, PTPRG, NTRK2, EGFR, IRS1, NGF, ADCYAP1, EPHA4, EPHB4, RET, EPHA10, EPHA10, LAT, MET, EPHA2, EPHA5, EPHA5, GAB2, ERBB4, ERBB2, SHC3, NRTN, EPHB6, DDR1, TRAT1, EPHA3, NTRK3, ABI1, BLNK, FLT3, CNKSR1, GFRA1, FLT1, KIT, S…	-0.394358	-1.45814	-1.02233	0.0166667	biological_process	403
S phase of mitotic cell cycle	120	120	113	POLD2, MCM3, MCM6, CDC6, POLA2, WEE1, CCND1, ORC1, CDK4, PSMB9, POLE, MCM5, ANP32B, CDK7, UBC, MCM2, POLD1, PSMD10, PRIM1, SKP2, PSMB8, CDKN1B, RFC4, CDKN1A, ORC4, POLE2, RPA2, POLA1, POLA1, CDK2AP1, PSME4, UBB, PSMB2, CDC25A, ORC5, CCNH, CDK2, GINS4, MCM7, RPA1, PSMB11, LSM11, PSMA4, PSMD7, RB1, PRIM2, CDT1, PSMC5, GIGYF2, PSMC1, PSME1, PSMD1, POLD3, RFC5, PSMC2, PSMC3, MCM4, PSMD12, PSMD9, TFDP…	-0.390389	-1.49036	-1.04564	0.0167131	biological_process	404
morphogenesis of an epithelial sheet	8	8	7	NOTCH2, HOXB4, HOXB2, LAMA1, CHUK, JAG1, DAG1	-0.770086	-1.61394	-1.07228	0.0168919	biological_process	407
negative regulation of mitotic cell cycle	19	19	17	TGFB1, TIMP2, FOXC1, GAS1, TRIM35, EGFR, DLG1, HNF4A, SMAD3, PML, BCL2, SCRIB, BTG4, BTG3, PTPN3, PTPN3, DGKZ	-0.616176	-1.64327	-1.04188	0.0169492	biological_process	408
positive regulation of canonical Wnt receptor signaling pathway	38	38	35	RSPO1, FGF10, DKK2, SFRP2, WNT7A, SFRP1, CAV1, DIXDC1, FGFR2, WNT2B, WNT4, NRARP, NFKB1, EDA, CSNK1E, CAPRIN2, RSPO2, ILK, SMAD3, SRC, COL1A1, SFRP4, UBR5, DVL1, JUP, DLX5, LRP6, FGF9, CSNK1D, FGFR3, TRPM4, ROR2, WNT10B, WNT2, WLS	-0.480415	-1.50752	-1.04571	0.0169492	biological_process	409
positive regulation of survival gene product expression	15	15	15	IL2RB, IL2RB, ESR1, CDH13, MEF2C, CSF2, PTPRJ, TGFBR1, TNFSF13B, ESR2, NKX2-5, STAT5B, IL3, IL3, STAT5A	-0.654785	-1.65473	-1.16955	0.0169492	biological_process	410
cell-cell signaling	281	281	232	CXCL9, CCL8, CCL5, GJA1, INHBA, WNT9A, PCSK5, SHH, CXCL5, FGF10, TEK, S100A9, FZD2, IL1B, TGFB2, WNT10A, SFRP2, C1QA, FGF12, AR, CCL4, IL18, ISG15, WNT7A, WISP2, ADORA2A, GRAP, EFNA1, EFNA5, GDF15, PTGIR, DHH, EDN1, ADRA1D, FGF13, IL17B, CCL7, TBX5, FGFR2, LTA, GNRH1, GAL3ST4, GRAP2, IL17A, SST, TSPAN32, IFNA2, STAB1, WISP1, WNT2B, TOLLIP, IFNA7, IL10, FADS1, GJA3, WNT4, STC2, LNPEP, CXCL14, BMP2…	-0.320575	-1.35061	-1.01716	0.0171569	biological_process	411
germ cell migration	10	10	10	TGFB1, FOXC1, PPAP2B, CXCL12, PPAP2A, TGFBR1, ITGB1, KIT, HMGCR, CXCR4	-0.695232	-1.60734	-1.18745	0.0171821	biological_process	412
triglyceride catabolic process	24	24	19	PLIN1, LPL, FABP4, LIPC, MGLL, APOB, PNPLA3, LIPE, PRKACB, ABHD5, APOC3, APOC3, PPP1CB, APOA5, CPS1, PPP1CC, PNPLA2, PRKACA, PPP1CA	-0.622432	-1.70121	1.03187	0.0171821	biological_process	413
positive regulation of blood pressure	29	29	26	ADIPOQ, CNR1, AVPR2, OXT, TACR1, UTS2, TBXA2R, AVPR1A, ADORA1, CARTPT, UTS2R, GLP1R, CYP11B2, ID2, AVPR1B, NCF2, OXTR, QRFP, EPHX2, ADRA2B, Ren2, TACR3, ADH5, ADH5, NPFF, NPFF	-0.529114	-1.56306	1.02222	0.0171821	biological_process	414
gland development	17	17	6	RARG, AHR, TCF21, IKZF1, IKZF1, PROP1	-0.759807	-1.50364	-1.19732	0.017301	biological_process	415
immunoglobulin mediated immune response	32	32	13	CD74, FCGR2B, TLR4, LY9, FCER1G, FCER1G, CD27, BCL10, INPP5D, IRF7, TLR8, MYD88, PRKCD	-0.639275	-1.61728	-1.07407	0.0173611	biological_process	416
ovarian follicle development	57	57	48	MMP2, INHBA, FOXC1, INHBB, KDR, KDR, CCND2, NOBOX, ANGPT1, ICAM1, PHB, DMC1, AHR, MMP14, ADCYAP1, INHA, ZFX, UBE3A, FOXL2, ESR2, ERMP1, SOHLH1, VEGFA, MMP19, CTNNA1, Oas1d, CAPN5, BCL2, EIF2B4, TOX2, BAX, VGF, LFNG, FGF7, EIF2B5, FSHB, EIF2B2, BCL2L1, BMP4, FANCG, ANG, MSH4, IMMP2L, SOD1, ACVR1C, PCYT1B, ADRM1, SPO11	-0.441709	-1.50082	-1.07578	0.0174419	biological_process	418
neurotransmitter secretion	73	73	66	SYT4, SLC6A13, SYT1, WNT7A, SLC5A7, DDC, STX1A, SYN3, NRXN1, SLC6A1, RAB3A, CLTB, CACNA1B, RAB3C, SLC6A12, CPLX1, SLC18A3, GLS2, SLC18A2, SYN1, RAB15, GAD2, VAMP2, SLC6A11, ABAT, GAD1, NRXN2, NSF, CACNA1F, NOS1AP, Ppfia3, DNAJC5, UNC13A, PPT1, AP2B1, VAMP1, Rims1, STXBP1, LIN7B, SLC38A2, DVL1, HSPA8, SNAP91, SYT2, SYN2, SNAPIN, BAIAP3, SLC22A2, ALDH5A1, GRM4, GLS, LIN7C, NRXN3, AP3M2, MAOA, GRM2,…	-0.43667	-1.54383	-1.04037	0.0174927	biological_process	419
epidermal growth factor receptor transactivation by G-protein coupled receptor signaling pathway	5	5	5	ADAM17, ADRA2A, ADRA2A, ADRA2B, ADRA2C	0.81751	1.64729	1.22977	0.0175439	biological_process	420
mesonephros development	12	12	11	OSR1, FGF10, OSR2, ZBTB16, FGF8, WT1, PAX8, GATA3, BMP7, PAX2, BMP4	-0.667831	-1.58446	-1.4708	0.0175439	biological_process	421
cellular response to lipopolysaccharide	64	64	55	ARG1, DEFA3, Defa1, CD36, CCL5, CX3CR1, Defa2, GBP6, IL18, GBP2, CMPK2, TLR4, CCL2, LBP, NR1D1, NOS2, ICAM1, HMGCS2, VLDLR, IRAK1, LCN2, CFH, TNFAIP3, ASS1, CD86, ARG2, Raet1b, CAMP, IRF8, MAPK9, STAR, CD14, SRC, RARA, GSTP1, GSTP1, EDNRB, IL12B, WNT5A, ABCA1, TSPO, RIPK2, SGMS1, Raet1a, BYSL, NR1H3, SERPINE1, LTC4S, RELA, CYP11A1, Raet1c, P2RY2, CEBPE, HMGB2, CYP17A1	-0.469719	-1.6108	-1.12186	0.0176991	biological_process	423
positive regulation of myeloid cell differentiation	8	8	5	LEP, HMGB1, HMGB1, HOXA5, JAG1	-0.812824	-1.60425	-1.242	0.0177936	biological_process	424
membrane hyperpolarization	7	7	6	ADIPOQ, CACNG2, PARK7, PRKCZ, KCNJ10, CNTF	-0.778665	-1.58439	1.08849	0.0178571	biological_process	425
regulation of cell-cell adhesion	16	16	7	ITGAL, CELSR2, ADAM8, WNT4, NRARP, Cd24a, LEF1	-0.782087	-1.69788	-1.30351	0.0179211	biological_process	427
bone remodeling	18	18	15	Gm12253, LTBP3, LTBP3, SPP2, NOTCH2, HTR1B, MITF, TPH1, Ptprv, ENPP1, LRP6, TRAF6, IL6, SLC34A1, LRP5	-0.644623	-1.62585	-1.03299	0.0180505	biological_process	428
prostate gland growth	10	10	9	IGF1, AR, CYP19A1, UBE3A, PRLR, PTEN, PLAG1, RLN1, PSAP	-0.708621	-1.61893	1.02508	0.0181159	biological_process	431
memory	51	51	46	KLK8, IGF1, IL1B, CNR1, MUSK, OXT, PTGS2, ATP1A3, CHRNA7, PLCB1, NETO1, CRHR1, SLC24A2, CYP7B1, GRM7, VLDLR, GRIN2B, GRIN2A, PDE4D, NGF, S100B, GLP1R, ITGA5, CASP1, IL1RN, RELN, SLC6A4, OXTR, ITGA8, ITGA8, CACNA1D, ADRB1, NQO2, HTR2A, CHRNB2, PTEN, NTAN1, GRIN1, PSEN1, MECP2, DBH, CHAT, HRH3, TH, PSEN2, ITGA3	-0.449176	-1.48913	-1.01433	0.0182371	biological_process	433
DNA strand elongation involved in DNA replication	35	35	32	POLD2, MCM3, MCM6, POLA2, MCM5, MCM2, POLD1, PRIM1, RFC4, RPA2, POLA1, POLA1, GINS4, MCM7, RPA1, PRIM2, POLD3, RFC5, MCM4, MCM8, RFC1, LIG1, RPA3, FEN1, CDC45, PCNA, RFC3, POLD4, DNA2, RFC2, GINS2, GINS1	-0.533395	-1.62907	-1.07356	0.0185759	biological_process	436
negative regulation of neuron differentiation	55	55	51	APBB1, CNTN4, CNTN4, ISL2, BEX1, NOTCH1, PAX6, DIXDC1, SOX2, ASPM, ZHX2, GLI3, DTX1, LBX1, CNTN2, MEIS1, PHOX2B, ISL1, SOX21, NOTCH3, FOXG1, Cd24a, RHOC, BMP7, ITGB1, REST, TTC3, SLC6A4, IRX3, ID2, APP, TLX3, NKX2-2, ASCL1, FOXA2, PRPF19, GDF11, RTN4, RHOA, PBX1, OLIG2, NBN, LMX1A, NR2E1, MIB1, HES5, ID4, CALR, HOXA2, HES1, CIT	-0.460999	-1.53268	-1.10689	0.0189873	biological_process	438
negative regulation of macrophage differentiation	5	5	5	ADIPOQ, INHBA, C1QC, THOC5, INHA	-0.851706	-1.62111	-1.52697	0.0191571	biological_process	439
response to organic substance	163	163	124	Pbp2, HP, IGF1, TGFB1, DUSP4, PRSS1, GPX3, SPP1, TEK, CDH13, AK4, IL1A, DUSP10, TIMP3, PTGS2, GART, UMOD, ANXA5, DUSP1, CCND1, ACSL1, CDK4, APOB, NR0B1, BRCA1, NEFL, JUN, MAPT, CASQ1, PDGFRA, HSD3B2, IL10, FADS1, SLC6A1, BTG2, ACVR2A, CTSC, LCT, TFRC, AVPR1A, ASAH1, SLC6A12, P2RX2, CYP1B1, CDH1, P2RX3, PDGFA, SMO, NGF, MMP9, PEBP1, P2RX7, ADM, SFTPC, PFN1, MAPK9, STAR, ABCC4, PDGFB, TGFBR2, C1QB,…	-0.37824	-1.44737	-1.03781	0.0192837	biological_process	440
positive regulation of gene expression	112	112	103	SLC11A1, CCL5, GJA1, TGFB1, OSR1, SHH, OSR2, WNT10A, ALOX12, IL2RG, SOX8, PF4, FGF8, AVPR2, SRPK2, MUSK, CSF1, WNT16, FOXD1, CTGF, PAX6, ALDH1A2, CDK1, PIAS3, FGF2, CD44, IL7R, SOX9, SOX9, RARG, CSF2, BMP2, TESC, WNT7B, LCN2, WNT3, DNMT1, TNC, TNC, MET, MAPK9, PRDM1, STAR, CDC42, LRRC32, EP300, HNF1B, RELB, LEF1, HCFC1, WNT8B, SRC, RARA, SLC6A4, CITED1, AKT2, MDM2, ID2, PLP1, CTCF, SFRP4, FGF4, T…	-0.382998	-1.43861	-1.0441	0.019337	biological_process	442
response to X-ray	25	25	21	HP, XRCC2, PDXK, CCND1, BRCA2, ERCC8, XRCC4, LRP2, Pmaip1, THBD, IKBIP, IKBIP, CASP3, ERCC6, LIG4, ANXA1, BRCC3, BLM, Xrra1, MSH2, ERCC1	-0.560721	-1.57287	-1.06243	0.0194805	biological_process	443
parturition	13	13	11	MMP2, PTGFR, MAFF, RXFP1, OXT, CRHR1, FGL2, PLA2G4B, HPGD, PRL, PLA2G4C	-0.698979	-1.64022	-1.26425	0.02	biological_process	445
sensory perception	19	19	10	OPRM1, ADORA2A, CCKBR, OPRL1, TRPV2, SCN10A, OPRK1, NTSR2, PNOC, MYO7A	0.713869	1.68611	1.15578	0.020202	biological_process	451
protein maturation by peptide bond cleavage	29	29	22	PCSK5, ASPRV1, PCSK6, ADAMTS2, ADAMTS3, SRGN, CORIN, CPE, CPE, CASP7, PCSK9, PCSK2, PIK3C3, ECE1, PCSK7, FURIN, F12, CASP3, CASP2, PCSK1, PSEN1, PSEN2	-0.541192	-1.52086	-1.06243	0.0202703	biological_process	452
prostate gland morphogenesis	5	5	5	FGFR2, SOX9, SOX9, BMP4, SERPINB5	0.819981	1.63286	1.31987	0.0203252	biological_process	453
coronary vasculature development	5	5	5	WT1, GPC3, VEGFB, VEGFB, PROKR1	-0.815706	-1.57681	-1.24747	0.0205761	biological_process	455
histamine secretion	6	6	5	EDN1, CCKBR, ADCYAP1, ADA, EDNRA	0.773734	1.53835	1.21562	0.0208333	biological_process	457
osteoblast differentiation	61	61	57	GPNMB, IGF1, GDF10, SPP1, BMP6, SOX8, IGFBP3, NOG, WWTR1, TWIST2, IL18, SFRP1, RUNX2, GLI2, SOX2, TWIST1, MEF2C, BMP2, IGFBP5, LRRC17, LRRC17, IGF2, SMO, GLI1, SP7, JUNB, RSPO2, MEF2D, IHH, LEF1, GABBR1, COL1A1, SNAI1, FIGNL1, TMSB4X, AKT1, WNT11, SHOX2, SHOX2, WWOX, FHL2, BMP4, DLX5, CYP24A1, MSX2, SNAI2, SNAI2, SFRP5, FGF9, CHRD, BGLAP, NF1, CYR61, FZD1, AMELX, GDF2, CBFB	-0.456075	-1.54714	-1.06799	0.0208955	biological_process	458
cellular response to nutrient levels	8	8	6	LEPR, ICAM1, LCN2, TXN2, UCN3, RPTOR	-0.795995	-1.60932	-1.23278	0.020979	biological_process	459
positive regulation of viral genome replication	12	12	10	CCL5, IFIT1, SRPK2, TOP2A, NR5A2, RAD23A, TARBP2, SRPK1, VAPB, CD28	-0.699426	-1.6134	-1.10464	0.020979	biological_process	460
elastic fiber assembly	7	7	7	TNXB, MYH11, THSD4, FBLN5, LOX, ATP7A, ELN	-0.765533	-1.58077	-1.27527	0.0211268	biological_process	461
skeletal system development	160	160	148	CLEC3A, IGF1, TGFB1, ADAMTS4, HOXD10, GDF10, AEBP1, HOXD11, JAG2, BMP6, TGFB2, NPR3, PTGER2, ZBTB16, TLL1, ZIC1, PITX1, FOXC1, HOXD13, HOXD12, NOG, FBN1, WNT7A, EXTL1, Clec3b, FGFR1, LTBP3, LTBP3, COL1A2, BMP8B, SPP2, EDN1, RUNX2, PTH1R, HOXC4, GLI2, BMP1, TNFRSF11B, TWIST1, TRAPPC2, PAX1, TRPS1, BMP2, FRZB, EVC, HOXA11, COMP, SUFU, FOXC2, HOXC10, BMP3, GDF3, IGF2, DLX6, DLL3, RAI1, MMP9, CACNA1S…	-0.343263	-1.37283	-1.03409	0.021164	biological_process	462
positive regulation of T cell mediated cytotoxicity	21	21	13	TAP1, IL12RB1, P2RX7, PNP, XCL1, IL12B, PTPRC, ABCB9, Hspa1a, Hspa1a, TAP2, IL23A, B2M	-0.640885	-1.60813	-1.11882	0.0213523	biological_process	463
regulation of protein binding	20	20	12	TGFBR3, PRMT7, SMARCD3, ATR, ATR, TGFBR1, PLK1, PRMT8, LDLRAP1, PSEN1, HDAC4, HDAC5	-0.645857	-1.57418	-1.10688	0.0214286	biological_process	464
leukocyte migration	121	121	105	SLC7A10, TEK, IL1B, CD84, CD47, ITGAL, PODXL, ATP1B2, COL1A2, SLC7A8, SPN, ITGA4, ITGB3, LYN, CAV1, CD2, APOB, JAM3, YES1, SLC7A6, TNF, ANGPT1, CD34, SELPLG, FCER1G, ICAM1, CD48, FYN, CCL25, CXADR, JAM2, DOK2, ROCK1, ITGAV, AMICA1, SLC7A5, NRAS, PIK3CB, B4GALT1, SLC16A8, ITGA5, ESAM, GRB7, SOS1, ITGB1, L1CAM, CD244, PIK3CA, GP6, NKX2-3, SELP, SRC, GRB14, TREM1, SIRPA, COL1A1, PROC, PIK3R2, HRAS, …	-0.381594	-1.45152	-1.03667	0.0215054	biological_process	465
peptide transport	14	14	10	SLC15A2, TAP1, SLC15A1, DISP1, SLC15A3, ABCB9, RPN1, SLC15A5, TAP2, SLC15A4	-0.694817	-1.59735	1.05616	0.0215054	biological_process	466
epithelial cell maturation	9	9	6	GJA1, TFCP2L1, PGR, XBP1, KCNE1, FEM1B	-0.790149	-1.60755	-1.04831	0.0216606	biological_process	467
positive regulation of peptidyl-serine phosphorylation	38	38	36	TGFB1, TEK, SFRP2, CAV1, GCG, TNF, ANGPT1, CD44, LIF, MAD2L2, MAD2L2, MET, MIF, CAPRIN2, CDC42, AKT2, WNT5A, BCL2, DOCK7, BRAF, GSK3B, SNCA, AKT1, ARAF, AVP, AXIN1, PAK1, IL6, SPRY2, PHIP, OSM, IL11, LATS1, ARRB1, RAF1, GSK3A	-0.49023	-1.52099	-1.0476	0.0217391	biological_process	468
xenobiotic catabolic process	10	10	6	GSTA3, ACSL1, GSTM1, GSTM4, GSTM2, CRYZ	-0.792277	-1.58152	-1.28978	0.0217391	biological_process	469
behavior	67	67	42	PENK, PLCL1, PLCL1, OPRM1, CHL1, CNTNAP2, CNR1, ZIC1, ZDHHC8, BDNF, CRHR1, IDO1, TACR1, FOSB, S1PR2, KCNIP3, ZFX, KISS1R, PMCH, ABAT, CHRNA4, VEGFA, Nespas, TAL2, RASD2, GNAQ, CNR2, TRMT1L, HTT, NPY, OPRK1, NPAS3, AGTR2, NPAS1, GLS, NR2E1, MAOA, USP46, EPM2A, EPM2A, GNAS, GNAS	-0.445908	-1.4569	-1.0221	0.0222222	biological_process	473
response to lipopolysaccharide	193	193	173	1100001G20Rik, NOS3, ARG1, SLC11A1, HP, IGF1, CCL5, TRIB1, ADAM17, FGF10, DCN, C5ar1, S100A9, OPRM1, IL1B, CNR1, MMP3, FOS, IL1A, S100A8, SPARC, DUSP10, NOTCH1, IRAK3, MPO, BDKRB1, NOD2, PTAFR, PTGS2, TLR4, EDN1, SOCS3, FMO1, LBP, IRG1, IDO1, ORM1, APOB, NOS2, LTA, TLR2, ICAM1, PDE5A, JUN, F2R, MGST1, IL10, CSF2RB, TAC1, NR1H4, ACE, LY96, CCKAR, VLDLR, ABCC5, STAT4, IRAK1, S100A14, CYP27B1, CYP27…	-0.333952	-1.34673	1.00106	0.0223881	biological_process	476
urogenital system development	12	12	10	OSR1, NOG, SRD5A1, NKX3-1, PAX2, HELLS, ACVR1, PBX1, ACD, LHX1	-0.681754	-1.56656	-1.04831	0.0224719	biological_process	477
cellular zinc ion homeostasis	9	9	7	SLC30A1, SLC30A8, SLC39A4, ATP7B, LCK, SLC30A5, SLC39A5	0.741315	1.67132	1.05265	0.0225225	biological_process	478
nucleobase, nucleoside and nucleotide metabolic process	83	83	75	ADSSL1, TK1, PPAT, AK1, GART, Nme4, DCTD, SLC28A2, ADSL, AGXT2, GMPS, AMPD3, AK5, DPYS, DUT, RRM2B, SLC29A2, ATIC, IMPDH1, SLC29A1, Nt5c1b, NME1, CTPS2, DTYMK, NT5C2, PNP, UPP1, PAICS, PFAS, UCK2, GMPR, SLC29A4, DHODH, CDA, GDA, CAT, RRM2, SLC28A3, CTPS, ADSS, TYMP, UPP2, AMPD2, IMPDH2, NT5C3, NME2, CMPK1, ADK, APRT, NT5C, DCK, NT5M, ADA, AK2, UMPS, UPB1, SLC28A1, SLC29A3, CAD, UCK1, DPYD, DGUOK,…	-0.40806	-1.49261	-1.07151	0.0225352	biological_process	479
blood vessel morphogenesis	26	26	19	PLAT, TBX1, GJA1, FGF10, FGFR1, EDN1, ID1, MEIS1, MKL2, VEGFA, SELP, ITGA7, CDH2, PLAU, ANGPT2, AIMP1, NR2F2, ACVRL1, GDF2	-0.589428	-1.59272	-1.03667	0.0225806	biological_process	480
tachykinin receptor signaling pathway	9	9	8	TAC4, TAC4, TACR1, TAC1, GRK5, TACR2, ADRBK1, TACR3	-0.741716	-1.57372	-1.04513	0.0226415	biological_process	481
positive regulation of adaptive immune response	6	6	5	CD74, SASH3, CD44, IL6ST, MIF	-0.809158	-1.52369	-1.33932	0.0227273	biological_process	484
Sertoli cell development	10	10	10	SOX8, FNDC3A, SOX9, SOX9, MAP7, GATA1, HSD17B4, SDC1, CST3, ADRM1	0.674019	1.61954	1.18407	0.0229358	biological_process	485
hemidesmosome assembly	12	12	12	COL17A1, KRT5, KRT5, LAMC1, KRT14, LAMA3, LAMC2, CD151, ITGA6, ITGB4, LAMB3, PLEC	-0.682259	-1.65472	-1.12375	0.0231788	biological_process	487
sexual reproduction	15	15	12	Svs3a, Svs3b, ACVR2B, HEXB, IL12B, VGF, STAT3, AFP, HEXA, TNP1, TEPP, SEPP1	0.618845	1.56457	1.00878	0.0235849	biological_process	488
positive regulation of Ras GTPase activity	17	17	11	RASGRF1, RASGRF1, S1PR1, RASA2, DAB2IP, IQGAP2, WNT11, MAP2K1, NF1, IQGAP1, HTR2B	0.623056	1.59926	1.03465	0.0238095	biological_process	490
positive regulation of endothelial cell differentiation	7	7	7	BMP6, ALOX12, NOTCH1, BTG1, CTNNB1, BMP4, ACVRL1	-0.774817	-1.5934	-1.05969	0.0238095	biological_process	491
gastrulation	38	38	30	TDGF1, CFC1, CFC1, Cml5, FGF8, NAT8, SMAD2, MIXL1, HIRA, SRF, RPS6, TGFBR2, SMAD3, WNT8B, MESP1, SMAD4, ARFRP1, ACVR1, Cml1, DLD, EOMES, HTT, JUP, CUL3, Cml2, Cml2, NODAL, EXT1, TXNRD1, CER1	0.451956	1.51481	1.06158	0.0239521	biological_process	492
epithelial cell differentiation	65	65	47	SPINK5, FGF10, UPK1B, KRT4, FZD2, GDF7, WT1, STX2, RHCG, FZD7, KRT14, DHRS9, COL4A1, NEUROG3, FGFR2, MSI1, RPSA, TGFB1I1, TCF21, DLX6, DLX6, UPK3A, UPK1A, BMP7, EHF, GATA6, ELF3, KRT10, VEGFA, SIX1, EZR, PTHLH, CD63, UPK2, Muc5ac, PPARG, DLX5, MUC1, FOXJ1, FOXJ1, F11R, BARX1, CBFA2T2, FZD1, DMBT1, PLEC, ID3	-0.457303	-1.52118	-1.03	0.0242424	biological_process	494
potassium ion transmembrane transport	143	143	139	ATP1A2, KCNQ2, KCNE4, KCNB2, KCNJ6, KCNT1, KCNE2, KCNN2, KCNMB1, KCNN4, KCNAB1, KCNJ3, KCNMB4, KCNA10, KCNJ14, ATP1B2, ATP1A3, KCNMB3, AQP1, KCNQ5, KCNIP1, KCTD7, KCNS3, ATP1A4, FXYD4, KCNJ9, SLC9A8, KCNF1, KCNIP4, KCNB1, ATP1B4, KCNA6, Kcnu1, KCNK7, KCNIP3, KCNJ11, KCNH6, KCNV2, KCND2, KCNH2, KCNMB2, KCNJ13, KCNG2, FXYD2, KCNC3, SCN3A, KCNV1, TMEM38B, KCNA3, Kctd3, KCNRG, KCTD21, TMEM38A, KCNJ2,…	-0.349877	-1.38241	-1.04846	0.0242588	biological_process	495
positive regulation of endocytosis	18	18	12	CLIP3, GPC3, AMPH, CAV1, BIN1, NEDD4L, ITGB1, CD63, SNCA, CBLL1, CALY, MIB1	-0.632773	-1.59718	-1.08697	0.0243902	biological_process	496
salivary gland morphogenesis	10	10	10	TGFB1, FGF10, TGFB2, FGFR1, PAX6, TGFB3, CTNND1, EGFR, BMP7, TWSG1	-0.69863	-1.59456	-1.32035	0.0243902	biological_process	497
negative regulation of gene expression	55	55	49	CD36, GJA1, SFRP2, SLIT3, FGFR1, MUSK, UPK3B, SFRP1, HEY2, AIF1, CRYAB, HEY1, CRYAA, CRYAA, FYN, INSR, WNT4, BMP2, VEGFB, VEGFB, CCNB1, CCNB1, MIF, WWP2, KEAP1, CDC42, NDFIP2, WNT8B, RARA, CDKN1A, MDM2, CTCF, MAX, INPPL1, TBK1, HINFP, TGIF1, BAK1, ADNP, NDFIP1, TFAP4, BMP4, CITED2, SLIT2, MAEL, ROS1, NR1H2, PLAUR, PLAUR	-0.440174	-1.46349	-1.05258	0.0247678	biological_process	499
tRNA aminoacylation for protein translation	66	66	44	FARSA, IARS, VARS, WARS, CARS2, EARS2, IARS2, TARS2, SARS, WARS2, PARS2, DALRD3, VARS2, MARS2, NARS2, PPA1, AIMP2, LARS2, MARS, FARSB, CARS, DARS, DARS2, AARS, HARS, SARS2, TARS, QARS, RARS2, FARS2, TARSL2, YARS, AIMP1, AARS2, NARS, HARS2, EEF1E1, PPA2, YARS2, LARS, GARS, RARS, EPRS, KARS	-0.44324	-1.51133	-1.0567	0.0248447	biological_process	500
defense response to virus	47	47	41	CXCL9, NLRC5, NLRC5, CD8A, GPAM, SAMHD1, CD207, APOBEC1, IFNB1, TRIM56, BNIP3L, CD86, LYST, BST2, TLR3, TICAM1, KCNJ8, CD40, CXCL10, ABCC9, IFNAR1, ITGAX, IL12B, BCL2, PTPRC, BNIP3, BNIP3, TLR9, TLR9, TLR7, NLRP3, TMEM173, CARD9, TLR8, RELA, AIMP1, RSAD2, IL6, UNC13D, PRF1, FADD	-0.476401	-1.55036	-1.03667	0.025	biological_process	501
negative regulation of DNA replication	27	27	22	TGFB1, CDC6, TGFB3, NF2, HMGB1, HMGB1, GTPBP4, ATR, ATR, HCRT, TSPYL2, WAPAL, RAD17, GMNN, S100A11, INPPL1, ENPP7, PDS5A, TERF1, MAPK15, HUS1, GDF2	-0.563321	-1.58548	-1.13935	0.0250784	biological_process	502
negative regulation of viral genome replication	10	10	8	CCL5, IFIT1, SRPK2, TNF, IFNB1, PROX1, TNIP1, SRPK1	-0.724256	-1.5901	-1.12387	0.0252708	biological_process	504
T cell activation	51	51	39	CLEC7A, CD8A, TGFB1, IRF4, CHRNA7, CD276, CD3D, CD2, CD7, NCK1, CD48, NCK2, CD4, CD86, DLG1, CD80, SATB1, CBLB, PRLR, DOCK2, SMAD3, CD3G, IFNAR1, HSH2D, KIF13B, SLA2, ADA, WAS, FKBP1A, TNFSF14, HSPD1, DPP4, DDOST, VAV1, TREML2, NLRC3, CD28, CD3E, FOXP3	-0.463115	-1.47385	-1.06268	0.0253165	biological_process	505
negative regulation of lipid transport	7	7	5	ITGB3, ITGB3, ITGAV, NR1H3, NR1H2	0.801938	1.6075	1.23784	0.0253165	biological_process	506
negative regulation of inflammatory response to antigenic stimulus	9	9	7	FCGR2B, NOD2, GPX2, IL12B, PSMA1, GPX1, PSMB4	-0.741072	-1.55729	-1.12186	0.0254545	biological_process	507
lung saccule development	7	7	7	FGF10, LTBP3, LTBP3, GATA6, PTGES3, PTGES3, NKX2-1	-0.742871	-1.60702	1.05852	0.0258303	biological_process	511
artery morphogenesis	19	19	18	TBX1, APOE, FOXC1, APOB, ANGPTL3, SMAD7, PRRX1, FOXC2, PRRX2, TGFBR1, VEGFA, ZMIZ1, HOXA13, WNT11, ENG, ENG, FOXS1, NF1	-0.598411	-1.54918	-1.07805	0.02589	biological_process	512
homeostasis of number of cells within a tissue	22	22	19	CSF1, SASH3, TEX15, IL20RB, CORO1A, CD7, F2R, P2RX7, VPS54, BCL2, IL7, BAX, RPA1, KLHL10, GIGYF2, ADD1, PRDM14, ILDR2, LIPA	-0.582515	-1.57643	-1.09822	0.0260586	biological_process	513
peripheral nervous system axon regeneration	13	13	13	APOE, MMP2, MAP1B, APOD, NCAM1, NEFL, TNC, TNC, APOA1, TSPO, CHST3, CALU, Apoa4	-0.646914	-1.5782	-1.19621	0.0261194	biological_process	514
lipid catabolic process	116	116	99	PLIN1, LPL, NCEH1, PLCB4, PLA2G3, Lipm, Lipm, PLA2G2D, ENPP2, PLA1A, LIPC, ENPP6, MGLL, PLCB1, PNLIP, LIPN, PLA2G12A, APOB, PLD2, PLA2G4E, PNPLA3, PLD6, PLD6, Ddhd2, Ddhd2, PROCA1, LIPE, PLA2G4D, LIPI, ADORA1, PLA2G1B, Plcxd3, Plcxd3, PLA2G4B, PLA2G2C, IRS1, PNLIPRP2, LIPF, LIPG, PLD4, PNPLA8, APOC3, APOC3, OC90, PLBD2, PLCXD2, PLCH2, PLB1, PLD1, PPT1, PAFAH1B1, PLCH1, PNPLA1, PLCD4, PLCZ1, PLCD1…	-0.379853	-1.43588	-1.03175	0.0261628	biological_process	515
leukocyte cell-cell adhesion	32	32	26	CALCB, CCL5, VCAM1, ITGAL, ITGA4, SYK, ICAM1, ROCK1, FERMT3, Cd24a, ITGA5, ITGB1, L1CAM, SELP, EZR, CALCA, PTPRC, CERCAM, MSN, CD40LG, ITGAM, GMDS, ITGB2, Apoa4, Apoa4, TSTA3	-0.542081	-1.58315	-1.10744	0.0262295	biological_process	516
transforming growth factor beta receptor complex assembly	5	5	5	TGFBR3, EID2, ZFYVE9, FMOD, ACVR1C	-0.785724	-1.53476	-1.32444	0.0263158	biological_process	517
positive chemotaxis	26	26	20	FIGF, CCL5, FGF10, FGF8, CORO1A, ANGPT1, PTPRJ, VEGFB, VEGFB, HMGB1, TSC2, VEGFC, MIF, VEGFA, FGF7, SCG2, SCRIB, BMP4, HMGB2, CCL3	-0.588302	-1.62673	-1.17999	0.0263158	biological_process	518
cGMP-mediated signaling	9	9	6	CD36, APOE, NOS2, EDNRB, PDE9A, PDZD3	-0.796624	-1.61094	-1.1252	0.0269231	biological_process	520
heart development	202	202	197	TDGF1, TBX1, GJA1, OSR1, PCSK5, SHH, MB, CENPF, MYOCD, TGFB2, FGF12, VCAM1, SOX4, FGF8, HAND1, WT1, FOXC1, ZFPM2, RBP4, SPARC, FBN1, NOTCH1, OXT, ALPK3, TNNT2, HOPX, ITGA4, RXRG, EDN1, MKKS, GLI2, TBX5, ERBB3, ID1, GLI3, GLI3, RAPGEF4, NRP2, MYLPF, ADAP2, MEF2C, SOX9, SOX9, IRX4, TEAD1, SALL1, COX17, PDLIM3, PDLIM3, SMAD2, ATM, BMP2, PITX2, CXADR, TNNI3, VLDLR, POU6F1, PTPRJ, NRP1, MIXL1, FOXC2, …	-0.327462	-1.33765	-1.00882	0.0273632	biological_process	521
ISG15-protein conjugation	7	7	6	USP18, ISG15, UBE2L6, UBE2E2, UBE2E1, UBA7	-0.767313	-1.52589	-1.09078	0.0274914	biological_process	522
tissue remodeling	17	17	9	MMP2, AXL, CSPG4, MMP14, MMP9, PLG, IL23A, LIPA, GAS6	-0.700644	-1.54215	1.00872	0.0275862	biological_process	524
positive regulation of stress fiber assembly	18	18	18	NOX4, GPR65, SFRP1, SORBS3, TACR1, PRKCQ, TAC1, NF2, KISS1R, PFN1, SMAD3, WNT11, TPM1, TPM1, RHOA, SDC4, MTOR, AMOT	-0.575415	-1.56227	1.03607	0.0276817	biological_process	526
DNA integration	14	14	7	SMARCB1, NYNRIN, GIN1, RLF, SETMAR, PPFIBP2, BANF1	0.747346	1.60188	1.20701	0.0277778	biological_process	527
gland morphogenesis	9	9	6	GDF7, HOXD13, FGFR2, NKX2-3, BCL2, PLAG1	0.754573	1.5705	1.36183	0.0277778	biological_process	528
regulation of neuron differentiation	33	33	24	TIMP2, NOG, S1PR5, CCND2, PAX6, ATOH1, NGF, CDK5RAP1, SIX1, CDK5R1, NUMB, CDK5RAP2, EFNA3, CDK5RAP3, CDK5RAP3, ATN1, CDON, NF1, YWHAH, DPYSL2, YWHAG, EYA1, ZFHX3, NLGN1	-0.520645	-1.48644	-1.00846	0.0279503	biological_process	530
cellular nitrogen compound metabolic process	209	209	187	HAL, SLC7A2, ARG1, SLC7A10, CKM, SLC36A2, SLC6A19, OTC, PRODH, CKB, SLC7A8, AGXT, SLC38A3, DDC, AZIN1, AUH, SLC38A4, IDO1, OAZ3, SLC7A6, TAT, ALDH18A1, ADC, UROC1, BBOX1, PSMB9, AGXT2, SAT1, SRM, SLC43A1, ALDH7A1, FAH, GPT, DIO3, BCAT1, IDO2, SHMT1, SLC6A12, GOT2, AADAT, SLC6A14, SMS, SMOX, ASS1, GLS2, SLC7A1, SLC3A1, TMLHE, SLC7A5, ACADSB, ARG2, HGD, GCDH, GRHPR, SLC7A3, PSMD10, BCKDHB, ASNS, SL…	-0.326701	-1.32695	-1.02955	0.0279898	biological_process	531
lung alveolus development	36	36	35	IGF1, FGF10, MEG3, ERRFI1, KDR, KDR, HOPX, PDPN, SOX2, FGFR2, FOXP2, TGFB3, TCF21, HS6ST1, LIF, PDGFA, FOXF1, BMPR2, ATP7A, VEGFA, SFTPD, PTHLH, MAN1A2, WNT5A, MAPK8IP3, MAN2A1, ADA, BMP4, Gh, TNS3, TNS3, HOXA5, PKDCC, FZD1, PSEN2	-0.491525	-1.52666	-1.05969	0.0282132	biological_process	532
axonogenesis	112	112	97	RTN4R, MAP1B, APBB1, FZD2, UCHL1, CNTN4, POU4F2, MAP2, NOTCH1, ALS2, WNT16, FZD7, NTN1, PAX6, NRCAM, NTNG1, SLITRK4, SLITRK1, FGFR2, ERBB3, MAPT, CTNNA2, CNTN2, CCK, NUMBL, SLITRK3, RAB3A, Dclk1, Dclk1, SLITRK6, CCKAR, WNT7B, NTNG2, NTNG2, BAI1, NDN, S100B, MYH10, PICALM, Prrxl1, POU4F1, STMN1, CACNA1F, KALRN, APC, CNP, AMIGO1, APP, SPTBN4, PARD3, PAX2, BCL2, PARD6B, DCC, ULK1, CREB1, DST, NUMB, …	-0.377373	-1.40235	-1.04996	0.02849	biological_process	533
embryonic skeletal system development	37	37	34	PCSK5, SHH, RBP4, HOXB5, NOG, DLK1, HOXB6, GAS1, SP3, HOXA3, ACVR2A, HOXD1, HOXA9, PCGF2, HOXC9, HOXB9, HOXD9, TAPT1, COL1A1, DEAF1, WNT5A, HOXC5, HOXA6, BMI1, DLX1, WNT11, PAX7, SP1, HOXC6, PBX1, FGF9, HOXA5, DLX2, NKX3-2	-0.474178	-1.47072	-1.07907	0.0286624	biological_process	535
cerebral cortex cell migration	11	11	9	CX3CR1, EGFR, PEX5, PEX5, DAB1, PEX13, NKX2-1, LRP6, PSEN1	0.697762	1.62204	1.0949	0.0290456	biological_process	536
anterior-posterior pattern formation	130	130	115	TBX1, WNT9A, PCSK5, SHH, HOXD10, HOXD11, ZIC3, CFC1, WNT10A, SFRP2, ZBTB16, IFITM1, HOXD13, HOXB5, WNT7A, SFRP1, WNT16, HOXD4, HOXB6, PAX6, ALDH1A2, HOXC4, GLI3, GLI3, HOXB4, HHEX, RARG, NEUROD1, CDX2, OTX2, HOXB7, WNT4, BTG2, HOXA3, SMAD2, ACVR2A, HOXB2, HOXA9, PCGF2, WNT7B, HOXA4, HOXA4, HOXC9, HOXC9, HOXA11, HOXB8, HOXC10, TCF15, MLLT3, MLLT3, HOXB9, HOXA7, ACVR2B, WNT3, TGFBR1, BMPR2, HOXB3, …	-0.358503	-1.35999	-1.03949	0.0293333	biological_process	538
heart morphogenesis	48	48	44	TBX1, DLC1, DLC1, CFC1, TGFB2, TGFBR3, FGF8, HAND1, FOXC1, BAZ1B, ALDH1A2, GAA, INSR, TTN, FOXC2, SMARCD3, ISL1, DVL2, TBX2, MKL2, SMO, CHD7, COL11A1, NKX2-5, VEGFA, ZMIZ1, COL5A1, MESP1, NCOR2, TAB1, HAND2, TBX3, FKBP1A, NIPBL, PTCH1, MYBPC3, BMPR1A, MSX2, DVL3, COL4A3BP, XIRP1, HTR2B, TH, MSX1	-0.458359	-1.48264	-1.06967	0.0295082	biological_process	539
eating behavior	35	35	31	LEP, UCHL1, NPY2R, LEPR, NMU, OXT, ADORA2A, CRHR1, TACR1, CCK, AOC3, ADRB3, ACE, CCKAR, PRLH, TCF15, PEBP1, UCHL3, HCRT, IAPP, P2RY1, OXTR, STAT3, TRH, CPT1A, AGRP, HRH3, TH, PYY, BSX, NPY5R	-0.504056	-1.52855	-1.03938	0.029703	biological_process	541
activation of protein kinase A activity	17	17	16	PRKAR1B, PRKAR2B, ADCY5, ADCY7, ADCY2, PRKACB, ADCY4, ADCY3, ADCY9, PRKAR2A, ADCY6, PRKAR1A, PRKAR1A, ADCY1, PRKACA, ADCY8	-0.597419	-1.55649	-1.12882	0.03	biological_process	542
regulation of activin receptor signaling pathway	7	7	5	INHBA, FGF10, SMAD7, FKBP1A, MEN1	-0.769243	-1.51206	-1.06967	0.0300752	biological_process	543
positive regulation of insulin-like growth factor receptor signaling pathway	13	13	10	IGF1, AR, IGFBP3, IGFBP5, GHRHR, IGFBP4, GHRH, Gh, WNT1, PHIP	-0.695684	-1.58273	-1.14937	0.0301003	biological_process	545
regulation of fibroblast growth factor receptor signaling pathway	7	7	5	DUSP6, RUNX2, FGFR2, OTX2, HHIP	0.777205	1.53128	1.36183	0.0301724	biological_process	546
telomere maintenance via semi-conservative replication	24	24	22	POLD2, POLA2, POLE, POLD1, PRIM1, RFC4, POLE2, RPA2, POLA1, RPA1, PRIM2, POLD3, RFC5, RFC1, LIG1, RPA3, FEN1, PCNA, RFC3, POLD4, DNA2, RFC2	-0.544308	-1.53417	-1.07543	0.0304054	biological_process	547
positive regulation of osteoclast differentiation	21	21	18	CCL5, CSF1, ITGB3, TNF, NOTCH2, IL17A, IL17A, CSF1R, IFNG, KLF10, IL12B, TNFSF11, PPARGC1B, TRAF6, IL23A, GNAS, GNAS, GNAS	-0.561358	-1.50641	-1.11242	0.0306122	biological_process	548
lipid biosynthetic process	128	128	99	THRSP, ELOVL4, FAR2, OLAH, 4833423E24Rik, LSS, ACACA, Scd3, PTGS2, FADS6, MGLL, UGCG, CYB5R3, PTGIS, PTPLAD2, BRCA1, MVD, HMGCS2, FADS1, MVK, ELOVL3, AWAT2, NDUFAB1, PECR, DEGS1, CYB5R1, AGPS, AGPS, CH25H, PTGS1, HPGDS, PRKAA1, OXSM, HSD17B7, HSD17B1, FDFT1, HSD17B11, MECR, ST8SIA1, DGAT2, FADS3, DGAT2L6, FDPS, ACLY, ACBD3, NSDHL, PTGDS, DEGS2, HSD17B2, Scd2, FA2H, FADS2, FAR1, PRKAB2, ELOVL6, HI…	-0.378973	-1.40876	-1.10034	0.0307263	biological_process	549
pituitary gland development	31	31	31	FGF10, PITX1, NOG, SRD5A1, PAX6, ALDH1A2, GLI2, NR0B1, SOX2, TCF7L2, ETS1, SALL1, LHX3, GATA2, PITX2, ISL1, CDH1, TBX19, ADCYAP1, GLI1, RBPJ, RBPJ, ALDH1A3, CREB1, KDM1A, POU1F1, BMP4, NKX2-1, BMPR1A, PCSK1, HES1	-0.498851	-1.50691	-1.06177	0.0308219	biological_process	550
odontogenesis	40	40	33	INHBA, OSR1, SHH, OSR2, TGFB2, WNT10A, AQP3, FGF8, COL1A2, CSF1, AQP6, AQP1, AXIN2, FGFR2, ERBB3, TGFB3, PITX2, WNT7B, LAMB1, TUFT1, ERBB4, AQP5, FMOD, DSPP, SDC1, MYO5A, BMP4, BCOR, BCOR, BGLAP, ENAM, MSX1, ID3	-0.486079	-1.49435	-1.12054	0.0309598	biological_process	553
glycine transport	9	9	8	SLC36A2, SLC36A1, SLC6A9, SLC6A5, Slc6a17, Slc6a17, SLC38A5, SLC32A1	-0.724964	-1.53083	-1.00432	0.0310345	biological_process	554
negative regulation of cell migration	73	73	64	ADIPOQ, DLC1, DLC1, TIE1, CX3CR1, SHH, SFRP2, NOG, SCAI, SFRP1, TBX5, PTPRU, EGFL7, EGFL7, SMAD7, PTPRJ, IGFBP5, NF2, GTPBP4, SRF, MUC2, MUC2, VCL, KISS1R, MIA3, PDGFB, PTPRK, THY1, RAP2A, RAP2A, SLC9A3R1, BMP10, PTK2, BCL2, ARAP3, CNN2, NISCH, RRAS, ABR, ABHD2, PTEN, BCR, WNT11, CLIC4, SERPINE1, DRD2, TPM1, TPM1, CITED2, NKX2-1, RNF20, SLIT2, KISS1, CCR5, CHRD, ACAN, NF1, RAP2C, ACVRL1, RAP2B, R…	-0.403422	-1.41684	1.00403	0.0310734	biological_process	555
positive regulation of macrophage differentiation	8	8	8	CALCB, PF4, CSF1, CSF2, LIF, CALCA, ID2, RB1	-0.691301	-1.50122	-1.13721	0.0314685	biological_process	559
response to nematode	6	6	5	Itlnb, ITLN1, ABO, IL25, CYP1A1	0.754128	1.50821	1.2589	0.0315315	biological_process	560
protein trimerization	11	11	6	Trim6, Trim6, TRIM5, Trim34a, TRIM27, TRIM21	0.762542	1.57711	1.12084	0.0321101	biological_process	564
negative regulation of cell differentiation	55	55	36	FST, SHH, FGF10, NOG, NOTCH1, HOPX, NR0B1, SOX2, TWIST1, GLI3, GLI3, RARG, WNT4, DLL1, NOTCH3, SIX2, IHH, ITGB1, SKIL, RARA, RBPJ, RBPJ, IAPP, POU5F1, BCL6, CTNNB1, SUZ12, MAPK1, TERC, GDF11, NOTCH4, NODAL, JAG1, PRAME, HES1, ID3	-0.460316	-1.45776	1.01343	0.0321637	biological_process	565
vasculature development	33	33	31	CALCB, SHH, FZD2, SFRP2, FZD3, FZD3, SFRP1, FZD7, FRZB, WNT7B, TCF21, FZD9, ZFAND5, SOX18, FZD10, IHH, LEF1, VEGFA, HEG1, CALCA, SFRP4, FZD8, FZD5, BMP4, SFRP5, NODAL, LRP5, SPI1, FZD1, CCM2, CCM2	-0.486563	-1.50035	-1.05969	0.0322581	biological_process	566
bicarbonate transport	16	16	15	SLC26A7, SLC26A6, CFTR, PTGER3, SLC4A5, SLC4A7, SLC4A11, SLC4A9, SLC4A3, SLC4A8, SLC4A4, SLC26A9, SLC4A2, SLC4A1, SLC4A10	0.56826	1.56513	1.06388	0.0324074	biological_process	568
negative regulation of cytokine-mediated signaling pathway	15	15	10	IL1F10, IL1F5, IRAK3, CAV1, IL1F6, IL1RN, SIGIRR, PTPRC, PXDN, PTPRF	-0.663967	-1.54844	-1.11882	0.0328467	biological_process	572
positive regulation of mast cell chemotaxis	6	6	6	FIGF, CCL5, VEGFB, VEGFB, VEGFC, VEGFA	-0.769846	-1.56771	-1.24747	0.0328467	biological_process	573
DNA damage induced protein phosphorylation	7	7	7	MAPK12, MAP2K6, ATM, ABL1, YAP1, YAP1, CHEK1	-0.753255	-1.59164	-1.24582	0.0328947	biological_process	574
positive regulation of cell differentiation	52	52	34	WNT9A, SHH, POU4F2, SOCS3, NEUROG3, FGF2, UTS2, BTC, CDX2, BMP2, PAX4, SRF, GLP1R, JUNB, BMP7, GHR, VHL, APC, NKX2-2, JAK2, SMAD1, SMAD9, EOMES, CLU, BMPR1B, BMPR1B, BMP4, MAP2K1, Gh, FGFR3, CCNE1, CYR61, MEN1, HSF4	0.452183	1.52061	1.05382	0.032967	biological_process	575
regulation of canonical Wnt receptor signaling pathway	11	11	6	CDK14, SOX7, KREMEN1, EMD, CCNY, LRP5	-0.747168	-1.53316	-1.15595	0.0332103	biological_process	576
ER to Golgi vesicle-mediated transport	59	59	53	SEC22A, TRAPPC2, ERGIC1, SEC24B, CREB3L2, SEC31A, STX18, TRAPPC8, GOSR1, SEC24A, SEC23A, ERGIC2, TRAPPC3, LMF1, ZW10, VAMP7, 0610009B22Rik, SEC22C, SCFD1, NRBP1, SEC13, BET1, TRAPPC1, LMAN2L, TRAPPC4, SEC22B, PREB, PREB, VTI1A, ATL2, HINT1, RAB2A, MPPE1, VCP, HTT, TMX1, SEC24C, Atl3, Atl3, SEC24D, ERGIC3, LMAN1, USE1, SAR1A, COG3, SAR1B, GOSR2, TRAPPC2L, GOPC, SEC23B, YKT6, SPAST, SPAST	0.372749	1.39449	1.05988	0.0333333	biological_process	578
collagen catabolic process	27	27	21	KLK6, MMP2, PRSS1, MMP3, ADAMTS2, PRSS2, PRSS2, ADAMTS3, ADAMTS14, MMP14, MMP9, MMP19, ADAM15, MMP13, MMP7, MMP11, PEPD, Mmp1b, MMP10, MMP27, PRTN3	-0.539946	-1.52619	-1.08642	0.03367	biological_process	579
cell death	161	161	144	KLK8, APOE, HYAL1, PPP2R2B, TGFB1, SHH, KIF5A, HIP1, TGFB2, SFRP2, UCHL1, AR, HSPB8, AGTPBP1, ALS2, ADCK3, HSPB1, AXIN2, MAP3K9, CACNA1A, TDP1, SMN1, CYP7B1, IL17A, SYNE1, PTGER3, GAN, ATM, MAP3K10, HSPB3, SPTBN2, CLN3, FGF14, APLP1, PARK7, NEFH, ATXN1, BSCL2, LMX1B, PANK2, P2RX7, FOSL2, TRPV4, TNFRSF1B, TREX1, MFSD8, KCNC3, TARDBP, NIPA1, TTBK2, REEP1, PLEKHG5, FUS, PARP4, BCL10, SLC33A1, ATXN3,…	-0.342037	-1.34909	-1.00381	0.0338542	biological_process	582
phosphatidylcholine metabolic process	14	14	10	CCL5, PON1, LIPC, HSD3B2, PLA2G1B, MECP2, PLA2G15, Apoa4, Apoa4, PNPLA6	-0.642074	-1.51155	-1.00762	0.0340136	biological_process	583
leukocyte tethering or rolling	9	9	8	LEP, VCAM1, TNF, SELPLG, PODXL2, ROCK1, SELP, CHST4	-0.679168	-1.51111	-1.24779	0.0341297	biological_process	584
zinc ion transport	29	29	26	SLC30A10, SLC30A1, SLC39A11, SLC30A8, SLC39A4, SLC30A6, SLC39A13, SLC30A7, SLC39A6, SLC30A4, SLC39A7, SLC39A8, AP3B1, SLC39A12, SLC39A1, SLC30A9, SLC39A10, SLC39A2, SLC30A3, SLC39A14, SLC39A9, SLC30A2, SLC30A5, SLC39A3, SLC39A5, AP3D1	0.468038	1.49744	1.03465	0.0341463	biological_process	585
positive regulation of Ras protein signal transduction	17	17	14	IGF1, FGF10, CSF1, NOTCH2, EPO, ERBB2, HRAS, SHOC2, ITPKB, ARPP19, MAP2K1, DGKI, RASGRP4, NRG1	-0.618936	-1.58146	-1.05057	0.0348432	biological_process	589
chromatin organization	32	32	23	HMGA2, HMGN2, SOX15, SOX2, HMGN1, MUM1, SATB1, ARID1A, SUV39H1, ACTL6B, GPX4, TCF7L1, SMARCA2, SOX1, HMG20A, SAFB, EZH2, HMG20B, HDAC5, HDAC5, HMGB2, HDAC7, LRWD1	-0.538419	-1.54063	-1.00921	0.0350318	biological_process	590
positive regulation of MAPKKK cascade	69	69	60	CD36, LEP, TIMP2, FGF10, BNIP2, LEPR, AR, IGFBP3, NOD2, ITGB3, ITGB3, SORBS3, SOX2, F2R, INSR, ADRB3, LPAR3, LPAR2, LIF, DUSP19, PELI2, ITGAV, IGF2, P2RX7, PRKCE, CDC42, GOLT1A, ERBB2, ITGB1, NENF, ILK, SPAG9, ADRB2, IGFBP4, CDH2, HRAS, PTPRC, GAB1, CTNNB1, CNTF, RYK, TRAF7, LPAR1, CCR2, WWC1, Kng1, LAMTOR1, IGF1R, CDON, FGF9, KISS1, AGT, FGFR3, GRM4, IL6, PRKCD, OSM, IL11, ADRA1A, SSTR4	-0.433509	-1.48481	-1.07072	0.0350877	biological_process	591
regulation of cell shape	76	76	69	SPRR3, DLC1, DLC1, Sprr2a1, ARHGAP15, KDR, KDR, PDPN, FGD6, PALMD, CORO1A, FGD5, GNA12, ICAM1, FYN, GAS2, FGD1, FGD4, BVES, BVES, SPTA1, ANXA7, PLXNB1, MYH14, MYH10, FERMT2, CDC42EP3, FGD2, LST1, LST1, VEGFA, RHOU, ITGA7, SHROOM3, EZR, GAS7, CDC42EP4, PALM2, CDC42SE1, RASA1, RHOJ, GNA13, ARAP3, VIL1, ERMN, FBLIM1, CYFIP1, FN1, CDC42EP1, ATP10A, CDC42SE2, CFDP1, MYH9, ARAP1, FGD3, TAOK2, TAOK2, TA…	-0.403859	-1.43076	-1.03299	0.0350877	biological_process	592
peptide biosynthetic process	11	11	8	PCSK5, DMD, DMD, MRPS26, MRPS35, FURIN, PCSK1, MRPS9	-0.714794	-1.50851	-1.09638	0.0352113	biological_process	593
neuron cell-cell adhesion	11	11	11	CTNND2, CNTN4, TNR, NCAM2, NLGN3, NRXN1, ASTN1, CDK5R1, NLGN2, NINJ2, NLGN1	-0.653105	-1.55789	-1.29986	0.0353357	biological_process	595
lymphangiogenesis	7	7	7	CCBE1, FOXC1, PDPN, FOXC2, SOX18, PROX1, FOXS1	-0.74766	-1.57795	-1.25122	0.0353357	biological_process	596
response to steroid hormone stimulus	53	53	43	ARG1, IGF1, SPP1, ABCC2, OXT, ACTA1, CCND1, GNRH1, SST, ACSL6, H19, MAPK8, CCKAR, LOX, ASS1, ABCA2, GC, HSD11B2, STAR, UCP3, TGFBR2, MGEA5, MDM2, BCL2, ADRA1B, OXTR, IDH1, ASL, CPS1, Abcb1b, SRD5A2, UCP1, MAOB, CCNE1, CYP11A1, SERPINA7, HSD17B3, HMGB2, IGFBP2, TH, TBL1X, CYP17A1, ACR	-0.461415	-1.52404	-1.04111	0.0353698	biological_process	597
intramembranous ossification	7	7	7	MMP2, CTSK, AXIN2, MN1, FGF18, FGF18, COL1A1	-0.763617	-1.60155	-1.25366	0.035461	biological_process	598
nose development	5	5	5	HESX1, RPGRIP1L, CHD7, FOXG1, RDH10	0.776903	1.5171	1.20222	0.0355556	biological_process	600
positive regulation of cell adhesion	42	42	36	CALCB, CCL5, TNXB, TEK, ALOX12, NPY2R, PRSS2, VAV3, PLD2, ANGPT1, ADAM8, TGM2, ITGA2, PTPRJ, ITGAV, LDB1, RHOC, SAA1, SAA2, IFNG, ERBB2, SELP, SRC, APC, CX3CL1, FGF1, IL12B, PTK2, CD63, TPM1, TPM1, RHOA, VAV1, CHRD, NRG1, CYTH3	-0.481472	-1.49236	1.04232	0.0355987	biological_process	601
regulation of the force of heart contraction	21	21	20	ATP1A2, PLN, PLN, GAA, MYH6, PDE5A, MYL3, CSRP3, PEBP1, PRKCA, ADM, IFNG, ATP1A1, APLN, SLC8A1, MYL4, MYL4, ADRBK1, ATP2A2, GLRX3	-0.53387	-1.48182	-1.08284	0.0357143	biological_process	603
nucleosome positioning	7	7	7	HIST1H1D, HIST1H1D, HIST1H1C, HIST1H1E, SMARCA5, CTCF, RSF1	0.715338	1.56588	1.13956	0.0358744	biological_process	605
cGMP biosynthetic process	26	26	21	GUCY1A2, AQP1, GUCY1B3, GUCA2B, NPPC, NPPA, HTR2C, TRAPPC3, GUCY1B2, Gucy2d, GUCY2F, GUCY1A3, TRAPPC5, NPPB, NPPB, NPR2, TRAPPC6B, GUCY2C, TRAPPC6A, HTR2B, NPR1	-0.551701	-1.54815	-1.04869	0.0365449	biological_process	608
hair follicle morphogenesis	30	30	24	FST, SHH, KRT71, FGF10, TGFB2, WNT10A, KRT25, NOTCH1, FOXQ1, FGFR2, NGFR, KRT27, IGFBP5, TGM3, CDC42, ATP7A, Gsdma3, BCL2, SNAI1, CTNNB1, FGF7, FOXE1, RUNX3, FOXE3	-0.559437	-1.5898	-1.11258	0.0365854	biological_process	609
epidermal cell differentiation	14	14	8	SPINK5, FLG, FLG, GLI2, KLF4, HDAC2, GLI1, HDAC1	-0.713834	-1.59476	-1.2433	0.0367647	biological_process	611
positive regulation of ERK1 and ERK2 cascade	60	60	53	CD74, C3, NOX4, ESR1, FGF10, TEK, IL1B, CCL19, IL1A, NOD2, TLR4, ITGB3, ITGB3, BMPER, GCG, ST5, TNF, FGFR2, ANGPT1, FGF2, CD44, PDGFRB, VEGFB, VEGFB, PDGFA, SEMA7A, MIF, FGF18, FGF18, ESR2, PDGFB, GPR55, NOD1, SRC, RARA, FGF4, HRAS, DCC, BRAF, RIPK2, ARRB2, DRD2, BMP4, EDNRA, CCR7, IL6, TIRAP, SPRY2, FGF23, ARRB1, ADRA1A, GAS6, FGF20	-0.436789	-1.46315	-1.03872	0.0368098	biological_process	612
protein localization at cell surface	21	21	18	MRAP, FGF10, MRAP2, SLC28A2, ANGPT1, PTPRU, ANK2, FBLN5, VCL, PTPRK, ARF6, FLNA, MESDC2, CTNNB1, SMURF1, USP4, FGF7, WNT11	-0.562343	-1.52582	-1.09958	0.037415	biological_process	614
negative regulation of cartilage development	9	9	9	WNT9A, LEP, NOG, RARG, FRZB, RARB, RARB, RARA, WNT11	-0.691875	-1.55764	-1.28459	0.0376712	biological_process	615
soft palate development	5	5	5	TBX1, FOXE1, COL11A2, TSHZ1, FOXE3	-0.796182	-1.56161	-1.03649	0.037931	biological_process	619
regulation of synaptic transmission	54	54	34	GRIA1, GRIA1, PATE4, PATE4, Ces1c, ACHE, TNR, CES4A, DRD4, NLGN3, GRIA4, Ces2a, GRIN2A, Ces2b, PPP3CA, Ces1a, CES5A, NTF3, Ces1f, GRIN2C, TG, GRIK2, NLGN2, PARK2, DRD2, Ces2g, HCN4, CEL, PRKACA, CSPG5, GRM3, GRM3, PXK, NLGN1	0.414162	1.41838	1.00896	0.0384615	biological_process	620
regulation of Rac GTPase activity	7	7	6	STMN3, BVES, BVES, MTOR, MLST8, RICTOR	-0.758901	-1.53742	1.02707	0.0387324	biological_process	621
heart trabecula formation	11	11	11	TGFBR3, RBP4, ADAMTS1, SMARCA4, NKX2-5, BMP10, EGLN1, EGLN1, FKBP1A, FHL2, OVOL2	-0.626335	-1.51784	-1.08638	0.0387324	biological_process	622
positive regulation of interleukin-4 production	8	8	7	GATA3, SASH3, IL20RB, IL33, ZP3, RARA, CD3E	-0.727622	-1.52037	-1.33561	0.0392857	biological_process	626
behavioral response to ethanol	6	6	5	CHRNA7, DRD4, EPS8, DRD2, DBH	0.774497	1.53393	1.19355	0.039823	biological_process	629
regulation of organ growth	12	12	7	FOXC1, CACNA1C, FOXC2, BCL2L11, MAEL, FOXS1, SOD1	-0.720795	-1.52296	-1.17632	0.0407407	biological_process	635
regulation of muscle contraction	32	32	26	ATP1A2, PPP1R12B, TNNC2, RYR1, TNNT2, ANXA6, TNNT3, CASQ1, TNNI3, MYL9, TNNI1, PRKCA, TNNI2, ATP2A1, ATP2A1, Tpm3, HSPB6, CALCRL, SSTR2, CHRNA3, MYLK2, TPM1, CASQ2, TNNC1, ATP2A2, TNNT1	-0.521129	-1.54004	-1.08736	0.0408805	biological_process	637
folic acid-containing compound biosynthetic process	10	10	7	MTHFD1L, MTHFD1, FPGS, MTHFSD, MTHFD2, MTHFD2L, MTHFS	-0.724999	-1.53337	-1.03263	0.0408922	biological_process	638
camera-type eye development	65	65	54	ABI2, SHH, MYF5, WT1, FOXC1, GAS1, PAX6, ALDH1A2, CRYAB, GLI3, GLI3, FOXP2, RCN1, CRYAA, CRYAA, MAB21L1, NEUROD1, FOXL1, VAX1, RPGRIP1L, CRYBA1, CRYGC, Gm5294, AHR, FOXC2, LMX1B, CHD7, IHH, MITF, CRYBA4, CRYBA4, PAX2, CRYBB2, CRYBB2, SKI, MED1, SHROOM2, TWSG1, BMPR1B, BMPR1B, SIX3, VAX2, BMP4, FKBP8, PKNOX1, GJA8, CYP1A1, MAP3K1, MAB21L2, RAX, FOXS1, NR2E1, LIM2, HSF4	-0.426144	-1.43661	-1.01715	0.0409357	biological_process	639
negative regulation of membrane protein ectodomain proteolysis	5	5	5	TIMP3, IL10, TIMP1, PTPN3, PTPN3	-0.79475	-1.53197	-1.06032	0.0413793	biological_process	642
positive regulation of smoothened signaling pathway	16	16	16	WNT9A, STK36, GPC3, SFRP1, GAS1, PRRX1, PRRX2, SMO, GLI1, KIF7, KIF7, CTNNA1, POR, SHOX2, SHOX2, FGF9	-0.573331	-1.53298	-1.16705	0.0415225	biological_process	643
regulation of cell-matrix adhesion	12	12	8	MYF5, ONECUT1, PIK3CB, TSC1, DDR1, BCL2, NF1, ONECUT2	0.69697	1.60185	1.18913	0.0418605	biological_process	644
regulation of vasoconstriction	22	22	17	ATP1A2, CACNA1C, KCNMB4, EDN1, ACE2, TBXA2R, EDN2, PRKCQ, NPPC, ACE, CHRM3, KCNMB2, EDN3, ECE1, BDKRB2, AGT, P2RX1	-0.574594	-1.51915	-1.15992	0.041958	biological_process	645
superoxide metabolic process	20	20	17	NOX4, NOS2, SOD3, PREX1, CYBB, NOX1, NOX1, NCF1, CBS, NCF2, CYB5R4, NOXA1, CCS, NOXO1, CYBA, SOD2, SOD1	-0.591961	-1.5402	-1.14337	0.0421053	biological_process	647
embryonic viscerocranium morphogenesis	8	8	8	TBX1, CHST11, FOXC2, SMO, NDST1, RDH10, NIPBL, HOXA2	-0.694342	-1.5551	-1.00848	0.0421053	biological_process	648
cellular response to peptide hormone stimulus	21	21	17	GRIA1, MAS1, FZD2, IRF1, IL18, MTUS1, FYN, MET, CYP11B2, MDM2, POR, MAX, NKX6-1, PNMT, CYP11A1, WNT1, FZD1	0.540906	1.56912	1.11173	0.042328	biological_process	651
response to heat	76	76	69	CALCB, NOS3, HP, IL1B, IRF1, IL1A, ABCC2, HSPB8, DNAJA4, SOCS3, CCL2, HSPB1, TRPV1, HSPB7, TACR1, SST, CRYAB, CRYAA, CRYAA, CASQ1, PRKCQ, TGFB1I1, GCLC, MAPK8, CCKAR, DNAJB4, CXCL12, HSPB3, HSPA4, NOS1, HMGB1, EIF2B3, P2RX3, MMP9, PEBP1, IGFBP7, HSPB2, MSTN, MIF, TRPV2, CD14, DNAJA1, CRNN, RPS6KB1, BCL2, EIF2B4, EIF2B1, HSP90AA1, HSPB6, Hspa1a, Hspa1a, EIF2B5, AKT1, DNAJA2, EIF2B2, HSPD1, PLA2G4A…	-0.407048	-1.44309	-1.08649	0.0428571	biological_process	654
sphingomyelin biosynthetic process	5	5	5	SPTLC2, SGMS2, SAMD8, SGMS1, SPTLC1	0.781373	1.51263	1.25499	0.0429185	biological_process	656
negative regulation of NF-kappaB transcription factor activity	46	46	44	NLRC5, NLRC5, SIVA1, IRAK3, NOD2, IRAK2, IRAK1, TNFAIP3, TCEAL7, TCEAL7, DAB2IP, ITCH, NFKBIA, PSMD10, PSMD10, PRMT2, BMP7, COMMD7, CAT, ZCCHC11, CYLD, TLR9, TLR9, ARRB2, NLRP3, CDKN2A, PIAS4, RPS3, TAX1BP1, BRMS1, COMMD1, DNAJA3, PRDX2, FOXJ1, FOXJ1, TRAF3, DAP, ARRB1, NLRC3, RBCK1, NFKBID, FOXP3, TRIM21, SETD6	-0.436486	-1.43313	-1.03	0.0430769	biological_process	658
response to dietary excess	8	8	8	APOE, LEP, SGIP1, GDF3, PRLH, PCSK1N, VGF, ACVR1C	-0.701583	-1.51246	-1.16703	0.0434783	biological_process	660
response to vitamin E	17	17	17	ARG1, LEP, CCND1, ORM1, HSD3B2, NOS1, ARG2, MIF, FKBP1B, ALAD, HMGCS1, ADA, IGF1R, CCNE1, EIF2AK2, CYP11A1, HSD17B3	-0.575099	-1.53588	-1.04996	0.0436242	biological_process	661
protein lipoylation	5	5	5	NNAT, LIPT1, NMT2, NMT1, ST3GAL6	-0.777318	-1.47371	1.02469	0.0436508	biological_process	662
associative learning	28	28	19	TNR, CHRNA7, DRD4, TACR1, GRM7, BTG2, TAC1, GRIN2B, CLN3, GLP1R, PPT1, NEUROD2, CLN8, CHRNB2, CDK5, GRIN1, DRD2, HTT, DBH	0.515794	1.51896	1.11135	0.0441989	biological_process	663
response to magnesium ion	20	20	19	C3, HP, LIPC, RYR2, RYR2, CCND1, TNFRSF11B, SLC34A3, THBS1, THBS1, GRIN2B, SPHK1, MDM2, D2HGDH, PLCG2, CNGA3, SNCA, SLC34A1, ENTPD6	-0.536402	-1.44923	-1.08697	0.0443686	biological_process	664
fucose metabolic process	9	9	5	FUCA1, FUCA2, FPGT, POFUT1, POFUT2	0.760531	1.51591	1.19963	0.0446429	biological_process	666
response to amine stimulus	22	22	17	ARG1, HNMT, PDXK, CDK1, ITGA2, GRIN2B, SPHK1, ASS1, GRIN2A, ARG2, MAPK9, ASL, CPS1, CTSB, GRIN1, CAD, UROD	-0.557863	-1.48969	-1.09098	0.0448276	biological_process	668
oligodendrocyte differentiation	26	26	21	SHH, SOX8, NOTCH1, GLI3, SOX9, SOX9, BOK, Exoc4, Exoc4, SOX5, BCL2, ASCL1, NKX6-1, NKX6-2, SOX6, RTN4, PTPRA, NKX2-1, SOX10, OLIG2, CDKN2C	0.487138	1.46603	1.06823	0.0449438	biological_process	670
induction of apoptosis	240	240	218	CIDEC, Serpina3c, DLC1, DLC1, APOE, Plagl1, INHBA, TGFB1, LGALS7, GZMB, NELL1, HIP1, TGFB2, C7, WT1, SIVA1, TIMP3, PHLDA3, Khdc1b, CD2, PRUNE2, PRUNE2, PRUNE2, TRIM35, NUPR1, TBX5, TNF, LTA, TLR2, NOTCH2, TGM2, PLEKHF1, ETS1, APAF1, IFNA2, NGFR, TGFB3, AIFM2, PLAGL2, PLAGL2, TPD52L1, C6, CASP12, GSDMA, IKBKG, THBS1, THBS1, STK17B, NAIF1, ERN1, RRM2B, CD27, WNT7B, MUL1, CASP4, NGFRAP1, MAP3K10, GC…	-0.318834	-1.31983	1.01794	0.0452261	biological_process	671
skeletal muscle thin filament assembly	5	5	5	TCAP, ACTA1, TTN, ACTC1, PROX1	-0.750922	-1.46168	-1.28134	0.045283	biological_process	672
negative regulation of platelet-derived growth factor receptor signaling pathway	5	5	5	ADIPOQ, PTPRJ, SLC9A3R1, INPPL1, SNCA	-0.790245	-1.51373	-1.08697	0.0454545	biological_process	674
macrophage activation	13	13	8	SLC7A2, SLC11A1, TLR4, AIF1, EDN2, TLR1, CD93, JMJD6	-0.703872	-1.55854	-1.06755	0.0454545	biological_process	675
glucose 6-phosphate metabolic process	9	9	7	HK2, HK1, HK1, G6PC, G6PC3, HK3, GCK	0.709442	1.54111	1.21685	0.0454545	biological_process	676
dorsal-ventral axis specification	17	17	16	SFRP1, MDFI, MDFI, PAX6, AXIN2, WNT2B, SENP2, WNT3, WNT5A, CTNNB1, VAX2, LRP6, BMPR1A, AXIN1, WNT5B, WNT2	-0.607898	-1.61044	-1.0476	0.0454545	biological_process	677
fatty acid biosynthetic process	89	89	66	LPL, ELOVL4, OLAH, 4833423E24Rik, LIPC, ACSL3, ACACA, Scd3, PTGS2, FADS6, MGLL, PTGIS, PTPLAD2, BRCA1, ACSM1, FADS1, ELOVL3, NDUFAB1, PECR, DEGS1, PLA2G1B, CH25H, PTGS1, HPGDS, PRKAA1, OXSM, MECR, 9130409I23Rik, HNF1A, FADS3, ACLY, Agmo, Agmo, PTGDS, DEGS2, Scd2, FA2H, FADS2, PRKAB2, ELOVL6, PRKAG3, FASN, FASN, PTPLAD1, PRKAA2, MCAT, PRKAG2, TECR, PRKAG1, TBXAS1, MLYCD, PTGES3, PTGES3, CBR4, TPI1…	-0.405467	-1.41143	-1.10034	0.045584	biological_process	678
vascular endothelial growth factor receptor signaling pathway	25	25	21	FIGF, IGSF10, FOXC1, KDR, KDR, CCL2, NRP2, PDGFRA, PDGFRB, NRP1, FOXC2, VEGFB, VEGFC, BMPR2, VEGFA, FLT3, PDGFC, FLT1, FLT4, PGF, FOXS1	-0.548581	-1.51352	-1.2005	0.0456026	biological_process	679
fatty acid transport	23	23	17	CD36, ACSL1, ACSL6, SLC27A5, GOT2, PPARA, HNF1A, ACSL5, FABP2, SLC27A1, PLA2G4F, CROT, SLC27A3, PPARD, ACSL4, SLC27A2, SLC27A4	-0.567542	-1.52099	-1.02097	0.0457746	biological_process	681
RNA catabolic process	21	21	13	RNASE6, RNASEH2A, RNASEH2B, XRN2, ISG20, HNRNPD, ABCE1, PPP1R8, RNASEH2C, RNASEH1, EXOSC7, PABPC4, OAS2	-0.61411	-1.54872	-1.10027	0.0459364	biological_process	682
positive regulation of fat cell differentiation	20	20	18	IGF1, SFRP2, SFRP1, FRZB, UCHL3, DKKL1, WIF1, ADIG, ID2, AKT1, CARM1, PPARG, SH3PXD2B, LRP5, CEBPA, WNT5B, PPARD, FNDC3B	-0.563009	-1.49939	-1.06109	0.0460526	biological_process	683
embryonic camera-type eye development	10	10	10	FGF10, ALDH1A2, TULP3, PITX2, SMO, ALDH1A3, PPP1R13L, RDH10, FZD5, NES	-0.643818	-1.48099	-1.14313	0.0460993	biological_process	684
branching morphogenesis of a tube	38	38	33	IGF1, SHH, FGF10, MGP, MYCN, GDF7, NOTCH1, KDR, KDR, TMEM67, GLI2, GLI3, GLI3, WNT4, TIMELESS, MMP14, EGF, B4GALT1, BMP7, HNF1B, NKX3-1, VEGFA, SEMA5A, PXN, WNT9B, MKS1, LAMA5, BMP4, SLIT2, WNT6, DICER1, SPRY2, PPP1CA	-0.481726	-1.49154	-1.12415	0.0462046	biological_process	685
negative regulation of blood pressure	30	30	27	ADIPOQ, CALCB, ADM2, CNR1, DRD3, OXT, BDKRB1, UTS2, GUCA2B, ADORA1, GCH1, NOS1, UTS2R, VEGFC, PPARA, PMCH, ABAT, CALCA, APLN, BDKRB2, DRD2, NPY, Hba-a2, UCN, PIK3R1, RNPEP, HRH3	-0.5061	-1.47236	-1.03958	0.0463576	biological_process	686
myeloid dendritic cell differentiation	15	15	13	TGFB1, IRF4, GIMAP5, CSF2, CD86, TGFBR2, RELB, UBD, DHRS2, DHRS2, TRAF6, SPI1, TNFSF9	-0.613606	-1.51455	-1.05369	0.0465116	biological_process	687
steroid biosynthetic process	85	85	59	TRERF1, LSS, SRD5A1, CYP19A1, CYP11B1, CYB5R3, TFCP2L1, NR0B1, MVD, HMGCS2, HSD3B2, MVK, CYB5R1, SCARB1, CH25H, RDH8, PRKAA1, STARD6, HSD17B7, HSD17B1, FDFT1, HSD17B11, STAR, DBI, PRLR, FDPS, STARD5, ACBD3, NSDHL, HSD17B2, CYP11B2, Hsd3b4, Akr1c20, HINT2, PRKAA2, TSPO, PMVK, IDI1, TECR, HMGCS1, STARD3, Hsd3b3, HMGCR, TM7SF2, HSD17B12, DHCR7, TIMP1, SRD5A2, EBP, PBX1, HSD3B1, SDR42E1, FDXR, CYP11A…	-0.399049	-1.40481	-1.08434	0.0466472	biological_process	689
T cell homeostasis	22	22	22	TGFB1, CORO1A, GIMAP5, JAK3, AHR, P2RX7, NCKAP1L, BCL2L11, Pmaip1, Pmaip1, BCL2, FAS, CCNB2, ZC3H8, IL2RA, TNFSF14, CASP3, STAT5B, CHST3, PPP3CB, STAT5A, FOXP3	-0.52087	-1.48055	-1.06511	0.0472973	biological_process	690
purine base biosynthetic process	10	10	5	PPAT, GART, GMPS, SHMT1, PAICS	-0.792217	-1.48669	-1.32794	0.0474308	biological_process	693
regulation of neuron projection development	15	15	10	KLK6, NCS1, CCDC88A, IL1RAPL1, NDEL1, AKT1, PTEN, FRMD7, FRMD7, DISC1	-0.662997	-1.54373	1.03069	0.0474576	biological_process	694
positive regulation of transforming growth factor-beta1 production	5	5	5	THBS1, THBS1, CX3CL1, ATP6AP2, FOXP3	0.745075	1.48937	1.13514	0.047619	biological_process	696
positive regulation of SMAD protein import into nucleus	9	9	9	TGFB1, RBPMS, RBPMS, TGFB3, TGFBR1, SMAD4, POU5F1, BMP4, BMPR1A	-0.681412	-1.50226	-1.18745	0.0479705	biological_process	697
positive regulation of apoptosis	232	232	214	NOS3, MMP2, TGFB1, NOX4, STK4, Mnda, APBB1, IL1B, TGFB2, SFRP2, ALOX12, CNR1, EPHA7, ZBTB16, DUSP6, SOX4, IGFBP3, CLIP3, NOTCH1, PTGS2, TLR4, SFRP1, ALDH1A1, KLK1, CYCS, CYCS, ANXA5, DUSP1, ALDH1A2, FOSL1, IDO1, TRPV1, CDK4, TRIM35, NOS2, NUPR1, MAP3K9, TCF7L2, TNF, LTA, NOTCH2, PDE5A, JUN, TGFB3, AGER, RARG, MAP2K6, CCK, C6, CASP12, ATM, BMP2, FRZB, MAPK8, ACE, KLF11, ADCY10, COL18A1, MAP3K10, B…	-0.321768	-1.33411	-1.04281	0.0486618	biological_process	699
glycosaminoglycan catabolic process	9	9	6	HYAL4, FUCA1, LYVE1, GUSB, GNS, HYAL2	0.719907	1.52753	1.0307	0.0488889	biological_process	700
response to bacterium	42	42	36	SLC11A1, CCL5, FCGR2B, CHIT1, CD47, ADH7, TLR4, SOCS3, CCL2, TLR2, HMGCS2, WASL, WASL, STAT4, LCN2, DEFB1, DEFB1, NFKB1, P2RX7, SP110, IRF8, NCF1, ERAP1, VIL1, BAIAP2, MECOM, CCR4, STAT1, IL27, PPM1D, RELA, IL6, TIRAP, Tlr11, IRF3, BAIAP2L1	-0.471438	-1.47314	-1.03299	0.0493827	biological_process	702
positive regulation of ossification	18	18	17	CALCB, NELL1, TGFB2, OXT, RUNX2, TACR1, BMP2, TAC1, P2RX7, THRB, WNT5A, TOB2, LECT1, NIPBL, BMP4, LRP6, WNT10B	-0.561748	-1.48938	-1.08109	0.049505	biological_process	703
response to zinc ion	36	36	31	ARG1, S100A9, OTC, S100A8, HVCN1, KRT14, GGH, APOBEC1, ASS1, P2RX7, ACP5, ATP7A, D2HGDH, SLC30A4, ALAD, AANAT, HMBS, ASL, KHK, LTA4H, PTEN, CPS1, HAAO, DDX19A, ABCC8, ATP7B, ALDOB, BGLAP, LCK, SOD2, SLC30A5	-0.488429	-1.45177	-1.02999	0.0496894	biological_process	705
positive regulation of immunoglobulin secretion	7	7	6	RBP4, IL33, IL2, TNFRSF4, IL6, IL5	-0.731732	-1.49205	-1.03299	0.0498221	biological_process	707
actin cytoskeleton reorganization	35	35	32	LPIN1, FGF10, S100A9, GPR65, ANTXR1, CDC42BPA, CCKAR, HMGB1, HMGB1, EPS8, TRPV4, PRKCZ, SIPA1L1, CAPN10, CAPN10, RAP2A, RAP2A, DTNBP1, DTNBP1, SPTAN1, FLNA, RALA, FGF7, CDC42BPB, MYH9, TNIK, PTK7, ATP2C1, SHC1, RICTOR, PLEK, CDC42BPG	-0.459729	-1.44699	-1.01951	0.0498442	biological_process	708
extracellular region	2382	2382	1742	CFD, Svs5, RETN, ADIPOQ, Svs2, Svs6, MASP1, MASP1, Svs4, 1100001G20Rik, LPL, KRTDAP, KRTDAP, TAC4, TAC4, Wfdc16, CXCL9, PCOLCE2, CALCB, CALCB, RSPO1, DMKN, SPINK5, SPON1, FAM132B, SCUBE1, FIGF, VTN, LGI2, Gm12253, CHRDL1, CHRDL1, Serpina3c, TMPRSS11A, FST, C3, CCL8, CCL8, DEFA3, DEFA3, ANGPTL7, Defa1, PLAT, PENK, ANGPTL2, NRG4, LY86, CLEC3A, HP, TFF2, KLK8, KLK6, Defa-rs2, SMOC1, KLK14, BTN1A1, I…	-0.39971	-1.85752	-1.04343	0	cellular_component	135
cell surface	382	382	347	CD74, TDGF1, SCUBE1, SLC11A1, SCNN1G, PLAT, CD36, SLC1A3, CD8A, GPM6A, RTN4R, PTPRT, TGFB1, SHH, ADAM17, TIMP2, FGF10, MAS1, TEK, C5ar1, C5ar1, SULF2, TGFB2, SCARA5, TGFBR3, KCNJ6, IL2RG, CD226, PCSK6, VCAM1, SPTB, IL1A, ITGAL, FSHR, ACHE, ACHE, LY6D, ENO2, Klrb1f, TNR, WNT7A, LIPC, KCNJ3, WISP2, FUT4, STX2, NFAM1, NOD2, GPR126, GPRC6A, SPN, ITGA4, PRNP, COL23A1, TLR4, SFRP1, DMD, DMD, H2-M2, SLC…	-0.403151	-1.75108	-1.05527	0	cellular_component	136
membrane	6818	6818	5689	CYP2E1, KLRD1, CD74, PCDHB3, MRAP, GPNMB, LPL, SLC15A2, CRTAM, Gm4951, Olfr1013, TDGF1, Tgtp2, G6PC2, DRAM1, ERAS, Slco6c1, KRT1, SLC7A2, NCEH1, THSD7A, CHN2, CHN2, Skint3, NOS3, SCUBE1, FIGF, CLEC7A, ADAM22, ATP1A2, FMO5, Ifi47, SLC11A1, SLC7A10, LINGO4, TMPRSS11A, RIN1, SCNN1G, LRRN4CL, Lilra6, CYP4B1, CD36, NRG4, SLC1A3, SCARA3, B3GNT4, FMO2, Igtp, Olfr488, RAB26, Klra2, PCDH19, MEST, PLIN4, B…	-0.265076	-1.24466	1.0026	0	cellular_component	137
cell periphery	12	12	12	Lce1d, FUT4, KDR, KDR, KRT14, TACR1, ICAM2, ACTG2, ACTG2, SLC9A3R1, BCAS3, SPRR1A	-0.76741	-1.89263	-1.34414	0	cellular_component	138
cytoplasm	5836	5836	5165	HAL, DNM3, MRAP, OTUD7A, ABI2, ARHGEF4, TDGF1, NNAT, THRSP, CALCB, TRIB2, FABP4, SLC7A2, SPINK5, NLRC5, NLRC5, TRIM50, INMT, CIDEC, NOS3, RBFOX1, Ifi204, CLEC7A, ARG1, ATP1A2, CXXC4, CCDC40, FST, RIN1, Pbp2, CNFN, DPPA3, DPPA3, DPPA3, PLAT, PPEF2, NAV1, Ifi202b, PLCL1, PLCL1, KLK8, SNTG1, KLK6, SPRR3, SPRR3, RGS22, TUBA8, PLIN4, RGS5, ALDH3A1, SPRR1B, CYLC1, DLC1, DLC1, GP2, CAMK4, CCL5, APOE, MM…	-0.254051	-1.19264	-1.00339	0	cellular_component	139
ribosome	653	653	228	RPL10L, BCO2, Rpl3l, Rpl3l, APEX1, RPS8, JRK, RPS15A, RPSA, MRPS18B, RPS6KC1, RPS2, RPL12, RPL12, RPL3, RPL23, RPS13, RPS19, MRPL23, RPL28, Gm6402, MRPS7, RPL26, RPL22, RPS15, RPS6, Gm5879, RPS18, RPL13, RPL13, MRPS28, Rpl29, Rpl29, Mrps6, RPS11, MRPS14, MRPS26, RPS9, RPL8, RPL8, MRTO4, RPL27, RPL36, RPL36, PRMT3, MRPL3, RPS6KL1, Gm5908, QTRT1, RPS10, RPL6, RPL6, MRPL15, RPL15, RPL15, RPS6KA1, RP…	-0.345238	-1.42856	-1.05882	0	cellular_component	140
symbiont-containing vacuole membrane	7	7	6	GBP4, GBP6, GBP2, AQP1, Iigp1, GBP7	-0.89862	-1.7863	-1.44677	0	cellular_component	141
platelet alpha granule lumen	47	47	46	CFD, FIGF, IGF1, MMRN1, SERPING1, TGFB1, TGFB2, PPBP, PF4, SPARC, SRGN, TGFB3, VWF, THBS1, F5, ACTN2, A2M, VEGFB, F13A1, PDGFA, EGF, VEGFC, HRG, PDGFB, ACTN4, VEGFA, FGB, F8, APP, FGG, HGF, FN1, TMSB4X, PLG, ALB, CLU, SERPINE1, SERPINF2, ACTN1, TIMP1, Kng1, FGA, ALDOA, PROS1, LEFTY2, GAS6	-0.603204	-1.98946	-1.09311	0	cellular_component	142
Z disc	66	66	65	SYNC, MYOZ2, TCAP, CACNA1C, SYNPO2, DES, RYR2, RYR2, DMD, DMD, NEB, HSPB1, MYOZ3, OBSCN, OBSCN, CRYAB, SYNM, ITGB1BP2, KY, PGM5, SORBS2, CSRP3, PDLIM3, PDLIM3, HOMER1, HOMER1, TTN, GRIN2B, AKAP4, MYO18B, ACTN2, JPH1, SYNE2, PPP3CA, PDLIM5, OBSL1, SRI, SRI, PYGM, CAV3, BMP10, SPTAN1, ANK1, CTNNB1, IGFN1, LDB3, TRIM54, ACTN1, TPM1, JUP, FHL2, MURC, JPH2, CAPZB, PSEN1, NEXN, SLC4A1, PAK1, FHL3, HDAC…	-0.457404	-1.65564	-1.03964	0	cellular_component	143
muscle myosin complex	19	19	16	MYL1, MYH11, MYH1, MYH1, MYH8, MYH6, MYLPF, MYL3, TTN, MYL9, MYH2, MYL4, MYL6B, MYH7, MYH13, MYH4	-0.722923	-1.85056	-1.28093	0	cellular_component	144
I band	18	18	17	TCAP, RYR1, CRYAB, MYL3, CASQ1, ANKRD2, TTN, TTN, ANKRD23, ANKRD1, CACNA1S, ACTC1, ATP2A1, ATP2A1, KAT2B, ALDOA, SMTNL1	-0.663726	-1.80214	-1.24209	0	cellular_component	145
myofibril	41	41	40	TMOD1, MYL1, MYH11, MYH1, TNNT2, MYH8, LRRC10, MYOD1, PDE4DIP, DMD, DMD, NEB, MYH6, OBSCN, MYLPF, CASQ1, MYBPC1, TNNI3, TTN, CALD1, CALD1, ANKRD23, SYNE2, PDE4D, MYL2, MYH2, KCNJ8, NRAP, ARHGEF25, ACTG1, ABRA, MYH3, MYH15, TPM1, PSMA6, MYBPC3, ABLIM2, MYH7, MYH13, MYH4	-0.561937	-1.79516	-1.18266	0	cellular_component	146
nucleosome	139	139	65	HIST1H1D, HIST1H1D, Gm14484, Gm14483, Hist1h4i, 1700012L04Rik, Hils1, Hils1, HIST1H2BM, HIST1H1T, HIST1H1C, HIST2H2AB, HIST1H2BC, HIST1H2BA, HIST1H2BA, PRM1, PRM1, HIST1H1B, Hist1h4m, PRM3, HIST1H2BB, Gm16501, SHPRH, HIST1H3A, H1FX, 1700024P04Rik, 1700054O13Rik, Hist1h2bq, H1F0, H2afb1, H2afb1, Gm4906, Gm5382, H3F3B, H2AFV, H2AFV, Gm5132, HIST3H2A, HIST1H1E, H2AFB2, HIST1H2AA, HIST2H2BE, H2AFX, C…	0.493751	1.92335	1.09522	0	cellular_component	147
myosin complex	76	76	56	MYL7, MYL1, MYH11, MYH8, MYO1G, MYO1F, MYH6, MYLPF, MYL3, DYNLL2, MYO18A, MYO18A, MYO1H, MYL9, MYL9, MYO18B, Myo19, Myo19, MYH14, MYO1C, MYO5B, MYH10, MYL2, MYH2, MYL6, MYO1E, MYO1B, CGNL1, MYL12B, FILIP1L, MYO5C, MYH3, MYH15, MYH15, MYH9, BMF, MYL4, MYL4, MYO5A, MYL6B, MYL12A, MYO3B, MYO1D, MYH7B, MYO3A, MYH7, MYO1A, MYO9A, MYO9B, MYO7A, MYO10, MYO16, MYO7B, MYO6, MYH13, CGN	-0.516856	-1.84167	-1.02824	0	cellular_component	148
actin filament	41	41	39	DLC1, DLC1, ARHGAP6, ACTN3, ACTA1, SH2B2, AIF1, CORO1A, WIPF1, LCP1, CNN3, GAS2, ANKRD26, CALD1, AIF1L, ACTN2, VCL, ACTC1, TSC1, EZR, GAS7, APC2, FLNA, GNG12, PAWR, INPP5D, PALLD, VPS11, ACTR3, FKBP15, RHOQ, DNAJA3, IQGAP1, AFAP1, MYO9B, VPS18, AMOT, VPS16, GCK	-0.557098	-1.74872	-1.09863	0	cellular_component	149
intermediate filament	181	181	136	KRT1, KRT35, KRT6A, GFAP, Gm11595, IFFO1, KRT71, KRT33A, KRTAP13-1, FLG, PRPH, KRT4, Krtap1-5, Krtap1-5, KRTAP26-1, KRT15, NEFM, SYNC, Krtap22-2, Gm10229, KRT25, Krtap9-3, KRT33B, KRT75, KRT5, VIM, KRT23, ADORA2A, DES, KRTAP21-1, KRTAP4-7, KRTAP19-3, KRT84, Krt28, Krt28, Krt28, KRT14, Krtap14, Gm11570, Krtap6-1, NEFL, SYNM, Krtap16-1, KRT27, PKP1, Gm11567, KRTAP3-1, KRTAP17-1, Krtap5-4, KRT13, IN…	-0.500295	-1.98577	-1.06474	0	cellular_component	150
stress fiber	50	50	43	DLC1, DLC1, NOX4, MYH11, ACTA1, SH2B2, PDLIM7, PDLIM7, PGM5, Tmsb15l, MYH14, MYO1C, VCL, MYH10, KLHL2, FERMT2, ENAH, ENAH, ACTN4, ILK, LIMA1, SYNPO, Tpm3, CNN2, PALLD, ZYX, SHROOM4, MYH9, ACTN1, ANXA2, TPM1, TPM1, MST1R, PTPN11, FSCN1, PSTPIP1, FHL3, AMOT, PDLIM2, FLNB, SORBS1, TPM4, TPM4	-0.563931	-1.86445	-1.09565	0	cellular_component	151
keratin filament	163	163	85	KRT1, KRT6B, Krtap11-1, Krtap11-1, KRT6A, Gm11595, KRT71, KRT4, Krtap1-5, Krtap1-5, KRT15, Krtap9-3, Krtap9-3, KRT75, KRT5, KRT5, KRTAP3-3, KRTAP4-7, KRT84, KRT14, KRTAP3-2, Gm11570, Krtap16-1, KRTAP2-4, Gm11567, KRTAP3-1, Krtap5-4, Krtap5-4, Krtap10-4, Krtap10-4, KRT77, TTBK2, KRT24, KRT7, Krtap10-10, Krtap10-10, KRT10, KRTAP1-4, KRTAP4-2, KRT76, Krtap5-3, KRTAP24-1, KRT83, Gm11565, KRT82, KRT85…	-0.495731	-1.81946	-1.0272	0	cellular_component	152
cornified envelope	38	38	36	Lce1d, CNFN, SPRR3, SPRR1B, RPTN, LOR, FLG, FLG, SPRR2D, SPRR2D, TGM1, SPRR2B, SPRR2B, CST6, Sprr2a2, Sprr2i, CDSN, DSP, Sprr2e, Sprr2e, IVL, IVL, Sprr2g, SPRR2F, SPRR2F, Sprr2h, SCEL, Hrnr, Hrnr, EFR3A, TGM3, KAZN, ANXA1, SPRR1A, SPRR1A, EVPL	-0.614804	-1.96082	-1.27719	0	cellular_component	153
external side of plasma membrane	233	233	195	KLRD1, CD74, CXCL9, SCUBE1, CLEC7A, SCNN1G, CD36, CD8A, IL2RB, IL2RB, AQP4, FCGR2B, CDH13, TGFBR3, IL2RG, Akp3, VCAM1, CCL19, GLRA1, FGF8, STAB2, ITGAL, S1PR1, KCNJ3, MUSK, NCAM1, DLK1, SPN, CHRNA7, ITGA4, TLR4, ALPI, EMCN, CD276, ITGB3, ITGB3, SCNN1B, VPREB1, VPREB1, NRCAM, CD2, MFGE8, CD200R1, CD69, Ly6a, RTN4RL1, Klrb1b, GPC4, TNF, TLR2, IL1RL1, IL1RL1, CD34, CD44, FCER1G, FCER1G, ICAM1, IL7R,…	-0.417314	-1.70443	-1.03386	0	cellular_component	154
dystrophin-associated glycoprotein complex	19	19	19	SGCE, SGCE, SGCA, SGCD, DMD, DMD, SGCB, PGM5, SSPN, MAGEE1, CAV3, SNTB1, KCNJ10, SNTB2, KRT19, FKRP, KRT8, DAG1, UTRN	-0.76888	-2.10547	-1.26739	0	cellular_component	155
integral to plasma membrane	1250	1250	1081	Ms4a4b, CD74, PCDHB3, GPNMB, SLC15A2, CRTAM, Slco6c1, SLC7A2, SLC11A1, SLC7A10, TMPRSS11A, SCNN1G, CD36, BTN1A1, CD8A, IL2RB, TIE1, CX3CR1, GJA1, NKG7, PRKD1, RAMP2, APCDD1, Vmn1r226, ADAM17, SLC16A2, COL17A1, AQP4, SLC12A3, FCGR2B, IGSF10, MAS1, P2RY12, TEK, PCDH11X, LAPTM5, C5ar1, JAG2, AXL, OPRM1, PTGFR, SGCE, SLC6A13, CD84, SLC6A19, SCARA5, AQP3, SLC34A2, LIFR, TGFBR3, GPR65, CNR1, SGCA, IL2R…	-0.297974	-1.36768	-1.01297	0	cellular_component	156
anchored to plasma membrane	38	38	35	CP, TREH, EFNA1, LYPD3, EFNA5, GPC3, PRNP, GAS1, CD2, NTNG1, H60c, RTN4RL1, CD48, NTNG2, NTNG2, RHBG, Raet1b, Cd24a, Car15, THY1, Prss30, RTN4RL2, FOLR1, GFRA1, CNTN6, RGMB, Raet1a, MDGA1, MDGA1, GPIHBP1, CNTN3, CD160, Raet1c, GFRA2, RAET1E	-0.554302	-1.72323	-1.11595	0	cellular_component	157
axon terminus	42	42	38	SNCG, CHRM2, CYP19A1, HAP1, SNCB, SYNJ2, AMPH, AQP1, DIXDC1, BIN1, GRM7, ITGA2, CACNA1B, NTRK2, SLC18A3, CHRM3, PEBP1, SLC18A2, RGS10, KCNC3, GAD1, OPRD1, Ccdc92, KCNC4, GHRH, SNCA, CHRM4, FKBP1A, DRD2, PCSK1, GOT1, UCN, NPFF, NPFF, ATP6V0D1, CHRM1, CASR, GLUL	-0.635441	-2.01943	-1.10869	0	cellular_component	158
neuron projection	153	153	140	CALCB, ARG1, ATP1A2, SLC1A3, CX3CR1, ESR1, TIMP2, KIF5A, SYT4, SGK1, CDH13, CNKSR2, SRCIN1, SYT1, GABBR2, ACHE, ACHE, CYGB, MAP2, STMN3, BDKRB1, HAP1, AK1, AK1, KDR, KDR, PTGS2, AQP1, NRCAM, TRPV1, TMOD2, PTPN13, STX1A, STX3, NEFL, MAPT, ADCYAP1R1, CNTN2, SLC1A2, GRIN2B, SPHK1, HMGB1, HMGB1, CLN3, Exoc4, Exoc4, ASS1, SLC18A3, GRIN2A, KIF5B, LRRC7, P2RX3, ITGA1, MYH10, TSC2, CALB1, UCN3, MARK4, ME…	-0.446729	-1.78782	-1.01788	0	cellular_component	159
axon	208	208	197	CALCB, GAP43, TGFB1, MAP1B, PRPH, KIRREL3, SNCG, STMN2, TGFB2, NCS1, FEZ1, NEFM, UCHL1, KCNJ6, CNTN4, SRCIN1, AR, ACHE, ACHE, FZD3, FZD3, GRIK4, GRIK3, ALS2, VIM, TTYH1, NCAM1, ADORA2A, P2RX4, ATP1A3, CHRNA7, OMP, NCAM2, DDC, NRCAM, DRD4, ITPR2, GRM7, RAPGEF4, NEFL, NRP2, MAPT, MAPT, CTNNA2, AGER, CNTN2, CCK, SLC6A1, ITGA2, NTM, TAC1, TNFRSF21, PYGB, SLC1A2, PVALB, ADCY10, NRP1, SPHK1, ANK3, NTRK…	-0.405766	-1.64825	-1.05316	0	cellular_component	160
dendrite	266	266	252	ABI2, SLC7A10, BCAN, APOE, PLXDC1, MAP1B, ARHGEF15, PLCB4, APOD, OPRM1, CHL1, NCS1, FEZ1, CNTNAP2, DLG2, KCNJ6, EPHA7, PLK3, MMP3, SRCIN1, CHRM2, AR, ACHE, ACHE, CACNA1C, MPDZ, CAMK2A, FZD3, FZD3, MAP2, GRIK4, GRIK3, ALS2, HAP1, KCNJ14, SCN8A, ADORA2A, P2RX4, NEGR1, CHRNA7, IFNGR1, KCNIP1, CRHR1, DRD4, RBM3, TRPV1, CPEB1, TACR1, CPLX2, DNER, CACNA1A, DBN1, PIAS3, GRM7, GRIA4, RAPGEF4, KCNIP4, CAB…	-0.354445	-1.47852	-1.03557	0	cellular_component	161
plasma membrane	4022	4022	3129	KLRD1, DNM3, CD74, PCDHB3, MRAP, LPL, SLC15A2, CRTAM, Olfr1013, ARHGEF4, TDGF1, ERAS, KRT1, SLC7A2, RASGRF1, NOS3, SCUBE1, ATP1A2, SLC11A1, SLC7A10, RIN1, SCNN1G, CD36, NRG4, LY86, SLC1A3, Olfr488, RAB26, RGS22, Klra2, PCDH19, PLIN4, RGS5, UNC93A, GAP43, GP2, CD8A, APOE, MMP2, IL2RB, IL2RB, RTN4R, MAGEA1, TIE1, CX3CR1, GJA1, ART4, NKG7, PTPRT, WNT9A, ENDOU, NOX4, SLC5A12, PLXDC1, SHH, PRKD1, MAP1…	-0.295471	-1.37937	-1.00136	0	cellular_component	162
sarcolemma	86	86	81	ATP1A2, CD36, OPRM1, SGCE, SGCE, SYNC, ALOX12, SGCA, VCAM1, LAMA2, CACNA1C, SGCD, COL6A1, DES, COL6A2, ADCY5, AQP1, DMD, DMD, ANXA5, SGCB, PLD2, CACNB2, SGCZ, CASQ1, PGM5, PRKCQ, MYOT, SSPN, NOS1, KCNJ11, CACNB1, CLTC, DTNA, DTNA, TRIM72, SCN5A, DLG1, ALOX15, ALOX5, SLC8A3, ITGB1, SLMAP, ADRB2, ATP1A1, CAV3, DYSF, KCNJ8, DTNBP1, KCND3, COL6A3, SNTB1, PTK2, KCNQ1, PLCB3, PEMT, PEMT, SLC2A4, ADCY6,…	-0.527384	-1.90161	-1.13078	0	cellular_component	163
neuronal cell body	320	320	305	CALCB, ARG1, SLC1A3, APOE, TGFB1, PLXDC1, MAP1B, GRIA1, GRIA1, TIMP2, PRPH, SNCG, APOD, AKAP5, TGFB2, CNKSR2, UCHL1, KCNB2, DLG2, EPHA7, PLK3, SRCIN1, CHRM2, FABP7, PDE1A, DFNB59, ACHE, ACHE, CACNA1C, CYGB, SRD5A1, FZD3, FZD3, PDE10A, MAP2, ENO2, ALS2, CYP19A1, SERPINE2, KCNJ14, SCN8A, NCAM1, ADORA2A, P2RX4, NEGR1, EEF1A2, KDR, KDR, CHRNA7, OMP, KCNIP1, CCL2, CRHR1, DDC, KNCN, DRD4, DIXDC1, TRPV1…	-0.362523	-1.54893	-1.02292	0	cellular_component	164
extracellular space	1051	1051	849	CFD, Svs5, RETN, ADIPOQ, MASP1, MASP1, Svs4, 1100001G20Rik, LPL, TDGF1, CXCL9, CALCB, RSPO1, DMKN, SPON1, SCUBE1, FIGF, VTN, ARG1, C3, CCL8, CCL8, DEFA3, DEFA3, Defa1, Defa1, PLAT, ANGPTL2, LY86, Sva, HP, KLK8, Defa-rs2, KLK14, IGF1, OLFM1, BCAN, CCL5, APOE, MMP2, HYAL1, SERPING1, TGFB1, WNT9A, TNXB, ENDOU, IL22RA2, PRSS1, PRSS1, PCSK5, SHH, LEP, GPX3, ADAMTS4, IGFBP6, GRP, LGALS7, GDF10, TIMP2, …	-0.436763	-1.98587	-1.05198	0	cellular_component	165
extracellular matrix	217	217	202	LPL, SPON1, VTN, PLAT, MMP2, ADAMTS5, TGFB1, TNXB, SHH, ADAMTS4, AEBP1, CCDC80, DPT, FGF10, DCN, MGP, LOXL1, TGFB2, SFRP2, TGFBR3, VIT, PCSK6, MMP3, OLFML2A, TGFBI, EMILIN1, RARRES2, ADAMTS19, LAMA2, ADAMTS2, CRIP2, LAMB2, ADAMTS1, OLFML2B, PRSS2, SPARC, FBN1, ADAMTS18, WNT7A, NID1, COL6A1, SERPINE2, TIMP3, COL1A2, MAMDC2, SERPINF1, COL6A2, LAMC1, SFRP1, OGN, FBLN1, CRISPLD2, SOST, LUM, ASPN, COL…	-0.563635	-2.29565	-1.14619	0	cellular_component	166
proteinaceous extracellular matrix	318	318	292	SPON1, VTN, SMOC1, BCAN, MMP2, ADAMTS5, TGFB1, WNT9A, RPTN, TNXB, ADAMTS4, TIMP2, COL6A6, CCDC80, COL17A1, DPT, DCN, LAMA4, MFAP5, MGP, CHL1, LOXL1, CILP, WNT10A, OMD, TGFBR3, VIT, MMP3, TGFBI, TGFBI, EMILIN1, ADAMTS19, PTN, MMRN2, LAMA2, ADAMTS2, LAMB2, ADAMTS1, SPARC, FBN1, COL16A1, FBLN2, ECM1, ADAMTS18, TNR, WNT7A, ADAMTS9, ADAMTS9, EMID1, NID1, COL6A1, Clec3b, EMILIN2, LTBP3, TIMP3, COL1A2, …	-0.511657	-2.17739	-1.09053	0	cellular_component	167
collagen	103	103	86	ADIPOQ, CD36, SCARA3, CCBE1, COL6A6, COL17A1, COL4A6, C1QA, C1QTNF5, C1QTNF5, MSR1, EMILIN1, Fcna, C1QTNF1, COLEC11, COL16A1, P4HA1, C1QC, EMID1, C1QTNF3, C1QTNF3, COL6A1, EMILIN2, COL1A2, COL6A2, COL23A1, C1QTNF9, COL14A1, COL4A1, COL24A1, C1QTNF2, COL8A1, C1QL1, COL7A1, COL13A1, COL4A2, C1QTNF7, CTHRC1, COL18A1, PCOLCE, COL22A1, COLQ, LOX, COL15A1, COL5A3, EDA, COL19A1, C1QL2, COL25A1, Mbl1, C1…	-0.589206	-2.19793	-1.14736	0	cellular_component	168
basement membrane	89	89	85	SMOC1, TIMP2, CCDC80, COL17A1, LAMA4, COL4A6, TGFB2, TGFBI, MMRN2, LAMA2, LAMB2, ADAMTS1, SPARC, FBN1, NID1, TIMP3, SPN, LAMC1, FBLN1, NTN1, COL4A1, VWA1, PAPLN, COL8A1, NPNT, VWC2, COL7A1, LAMA3, RPSA, COL4A2, COL18A1, LAMB1, NTN4, COL15A1, APLP1, USH2A, FREM3, TNC, TNC, THBS2, RELL2, ITGB1, FRAS1, VEGFA, COL5A1, EFEMP2, NID2, HMCN1, HMCN1, LAMC2, ITGA6, HSPG2, HSPG2, SMOC2, DST, LAD1, FN1, LAMA…	-0.50675	-1.85297	-1.11481	0	cellular_component	169
soluble fraction	539	539	492	HAL, CALCB, FABP4, NOS3, NRG4, CCL5, DUSP4, GPX3, MAP1B, PDE4B, MAPK12, DOCK3, AKT3, STMN2, ME1, NNMT, CSGALNACT1, FARSA, KLK12, ALAS2, MTHFR, PRKAR1B, RLBP1, C1QTNF5, PCSK6, CYTL1, PRKAR2B, FGF8, RHOB, IGFBP3, CCL4, ADH4, TK1, TK1, PKHD1, PDE10A, ENO2, TPPP, WISP2, STMN3, MPO, PDXK, FBP1, DNAJA4, PPAT, DLK1, ACACA, STX2, DHDH, ADH7, ALDH1A1, FBLN1, Lyz2, MTAP, MTAP, CAMKK1, DDC, CYCS, CYCS, CYB5…	-0.318755	-1.41016	-1.01074	0.00228311	cellular_component	186
anchored to membrane	162	162	142	LPL, TDGF1, BCAN, GP2, RTN4R, ART4, BST1, CFC1, CFC1, PSCA, CDH13, CNTN4, CNTN4, Akp3, VCAM1, LY6G6C, TREH, ACHE, ACHE, LY6D, GML, RECK, FOLR2, Ly6f, NCAM1, NEGR1, EFNA1, LYPD3, EFNA5, GPC3, XPNPEP2, UMOD, PRNP, ALPI, LSAMP, GFRA4, NCAM2, CD109, CPM, Tnfrsf23, MSLN, GAS1, NTNG1, Ly6a, RTN4RL1, MMP25, GPC4, TECTB, ART3, Itlnb, LYPD4, CD48, CD52, CD52, CD52, Ly6g, Cd59a, ITLN1, CNTN2, Ly6c1, NTM, D…	-0.386817	-1.54164	1.00585	0.00265957	cellular_component	195
caveola	63	63	59	NOS3, ATP1A2, CD36, DLC1, DLC1, SLC2A3, CDH13, EFNA5, PTGS2, CAV1, PLD2, CAV2, HK1, HK1, SDPR, F2R, ADCYAP1R1, INSR, LIPE, SCARB1, SLC2A1, CLN3, LRP8, LRP8, TRPC4, IRS1, TSC2, BMPR2, TGFBR2, PTRF, ERBB4, SMPD2, ADRB2, SRC, FLOT1, MYOF, ATP1A1, CAV3, KCNMA1, PLVAP, SLC22A6, SPRED1, JAK2, HCK, FAS, GNAQ, KIF18A, CTSB, LDLR, FLOT2, LRP6, HMOX1, HDAC6, ADRBK1, BMPR1A, ATP1B3, SLC27A1, IGF1R, ATP1B1	-0.495376	-1.74218	-1.06124	0.00283286	cellular_component	203
insoluble fraction	70	70	64	PDE4B, LOR, PLCB4, PRKAR1B, PRKAR2B, ENO2, DES, SYNJ2, DMD, DMD, SLC13A3, HSPB1, CCDC88C, GPC4, NR0B1, RAB38, CRYAB, PDE3A, RAB3A, PDE3B, SLC13A5, NF2, PRKACB, ANXA7, PDE4D, PPP3CA, RASSF9, ARHGAP17, PTPN1, CLIC5, HDC, MDM2, PML, PRKAR2A, PAFAH1B1, ENO1, RAB6A, WNK1, RAB4A, MAPK1, LMNA, PDE4A, NAE1, RAB2A, ARAF, PRKAR1A, PRKAR1A, TMBIM6, GYS2, AKAP7, ELN, CAPN1, MAPK3, PRKACA, CAPN2, PPP3CB, SH3G…	-0.495693	-1.7296	-1.02929	0.00291545	cellular_component	206
neuron projection membrane	10	10	7	FZD2, FZD3, FZD3, FZD7, FZD6, Nradd, FZD1	-0.857408	-1.79646	-1.43387	0.00318471	cellular_component	216
basal lamina	21	21	21	LAMA4, LAMA2, LAMB2, ACHE, ACHE, NID1, LAMC1, LAMB1, COLQ, ENTPD1, HSPG2, LAMA5, AGRN, COL4A5, COL4A4, COL4A4, LAMA1, AMTN, ANG, KCNE1, ENTPD2	-0.663963	-1.82668	-1.12316	0.00331126	cellular_component	224
hemoglobin complex	23	23	5	NGB, Hbb-b2, AHSP, CYB5R3, Hba-a2	-0.912719	-1.75047	-1.52648	0.00352113	cellular_component	237
interstitial matrix	18	18	16	IGF1, CCDC80, VIT, MAMDC2, ECM2, VWA1, ABI3BP, VWC2, Nepn, TNC, TNC, Nav2, ADAMTSL4, SMOC2, EGFLAM, KAZALD1	-0.672096	-1.7306	-1.19621	0.00358423	cellular_component	241
apical part of cell	85	85	82	NOS3, PLAT, CD36, SPP1, FZD2, CHL1, VCAM1, DRD3, FZD3, FZD3, HSD11B1, P2RX4, UMOD, AQP1, FZD7, KLK1, CRHR1, KNCN, MGST1, VLDLR, RDX, SLC4A9, ADCY10, ATP6V1B1, CDH1, DVL2, DYNC2H1, EDAR, PEBP1, AQP8, EDA, CLCN5, PDZD2, CDC42, ATP6V0A4, LRP2, NEDD1, VAMP7, SHROOM3, EZR, SLC9A3R1, APP, INADL, PARD6B, TUBG1, HFE, HFE, NUMB, CUBN, MYL12B, ACVR1, ITGA8, ITGA8, CTNNB1, ENPEP, DAB1, FZD6, SLC11A2, ITPR3,…	-0.414201	-1.52741	1.0162	0.00588235	cellular_component	264
terminal button	49	49	48	CALCB, ESR1, CABP4, NMU, GRIK4, GRIK3, OXT, CYP19A1, P2RX4, SNCB, DRD4, PFN2, GRM7, GRIA4, CCK, CCKAR, PTPRN2, GRIN2B, PRSS12, ADORA1, P2RX2, NTRK2, GRIA3, SLC18A3, GRIN2A, P2RX3, ADCYAP1, P2RX7, L1CAM, ILK, OPHN1, KCNMA1, GRIK5, GRIK2, GRIK1, GHRH, SNCA, GRIN1, MYLK2, HCN4, ERC2, PNMT, GABRB3, GRM4, DBH, DPYSL2, TH, GRIA2	-0.506085	-1.67157	-1.12824	0.00613497	cellular_component	271
synaptic vesicle membrane	54	54	52	SYT4, SLC2A3, SYT12, SYT1, SYNGR1, SYNPR, SV2B, AMPH, RPH3A, DMXL2, STX1A, SYN3, SLC17A8, SYT10, SLC17A6, SYN1, GAD2, VAMP2, SV2C, ICA1, SVOP, SV2A, SYT5, DTNBP1, DTNBP1, VAMP1, SYT3, VTI1A, SCAMP1, SYT6, PI4K2A, SYT7, DRD2, SYT2, DOC2A, ABCC8, SYN2, SNAPIN, OTOF, SCAMP5, ZNRF1, SEMA4C, SYT9, SLC30A3, Slc6a17, Slc6a17, SYP, SYT11, SLC17A7, SLC17A7, SLC32A1, GRIA2	-0.490865	-1.67367	-1.05704	0.00617284	cellular_component	274
synapse	350	350	331	ATP1A2, PLAT, SLC1A3, BCAN, GAP43, GRIA1, GRIA1, APBB1, SYT4, PHACTR1, NCS1, CABP4, SYNC, DLG2, SYT12, SRCIN1, CHRM2, SHANK3, CBLN3, GLRA1, SYT1, SYNGR1, GABBR2, ACHE, ACHE, MPDZ, PCLO, PRIMA1, CAMK2A, RASGRP2, RIMS3, SYNPR, GRIK4, GRIK3, CYP19A1, SV2B, P2RX4, DES, MGLL, SYNJ2, CACNB4, CHRNA7, AMPH, NETO1, GABRQ, DMD, DMD, LZTS1, NRCAM, RPH3A, DMXL2, CYFIP2, TRPV1, CPEB1, CPLX2, STX1A, CHRNB1, PI…	-0.325675	-1.39017	-1.0221	0.00702576	cellular_component	290
cytosolic small ribosomal subunit	74	74	44	RPS8, RPS15A, RPSA, RPS2, RPS13, RPS13, RPS19, Gm6402, MRPS7, RPS15, RPS15, RPS6, RPS18, RPS11, RPS9, RPS10, RPS26, RPS4X, RPS17, RPS17, RPS23, RPS16, RPS25, RPS29, RPS3, RPS28, RPS28, RPS24, RPS24, RPS5, RPS12, RPS12, RPS27, RPS14, Gm5215, RPS7, Hba-a2, Gm6436, FAU, RPS27A, RPS27A, RPS21, RPS20, RPS20	-0.499481	-1.62112	-1.07919	0.00890208	cellular_component	307
node of Ranvier	7	7	6	SCN8A, CNTN2, CDH1, DLG1, SCN1A, NFASC	0.775618	1.5652	1.2307	0.00896861	cellular_component	308
sarcoplasmic reticulum	43	43	42	AKAP6, TRDN, RYR1, PLN, PLN, RYR2, ITPR2, CACNA2D1, CASQ1, FABP3, TMEM109, MRVI1, SRL, JPH1, NOS1, CACNB1, SYNE2, CACNA1S, SRI, JSRP1, PYGM, TMEM38A, ATP2A1, ATP2A1, ITPR1, ANK1, S100A1, ART1, HAX1, AGL, JPH2, CASQ2, AKAP7, POMT1, CALU, ATP2A3, SAR1A, ATP2A2, CALR, SLN, SLN, SLN	-0.510352	-1.65275	-1.05099	0.00911854	cellular_component	311
cell fraction	13	13	8	DEFA3, Defa1, Defa2, PRKAR2B, PDE4D, PDE7A, PRKAR2A, AQP2	-0.787963	-1.70913	-1.12882	0.0103806	cellular_component	333
sarcomere	58	58	58	MMP2, MYL1, MYOZ2, TNNT2, ACTA1, NEB, MYOZ3, MYH6, TRPC1, OBSCN, MYOM1, SYNE1, MYL3, KY, MYOT, ANK2, ANK2, CSRP3, ANKRD2, PDLIM3, TNNI3, TTN, MYO18B, MYPN, ACTN2, ACTC1, MYL2, MYH2, SLMAP, SPTBN1, CKMT2, ABCC9, ARHGEF25, ENO1, ANK1, NBR1, PALLD, ABRA, IGFN1, LDB3, TRIM54, MYLK2, ACTN1, TPM1, MURC, PSMA6, MYBPC3, FLNC, NEXN, LMAN1, HDAC4, TIMP4, MYH7, ARF1, FLNB, SMTNL1, GLRX3, MYH4	-0.465925	-1.60585	-1.06814	0.0116279	cellular_component	347
nuclear outer membrane	25	25	20	AKAP6, GSTA3, NAV3, SYNE1, TMEM109, NUCB2, SYNE2, GHRHR, NXNL1, EMD, Gucy2d, SIGMAR1, ITPR3, GUCY2F, DHCR7, LTC4S, RAE1, PSEN1, RETSAT, LRPPRC	-0.56954	-1.55995	-1.08662	0.012945	cellular_component	359
myosin filament	20	20	19	MYBPC2, MYH11, MYH1, MYH8, MYH6, MYOM1, MYBPC1, MYBPC1, MYBPH, MYH2, MYOM2, MYH3, MYH15, MYBPC3, MYH7B, MYH7B, MYH7, MYH13, MYH4	-0.603406	-1.65349	-1.05518	0.013468	cellular_component	365
cytosol	2285	2285	2135	HAL, DNM3, ABI2, ARHGEF4, THRSP, FABP4, SPINK5, NLRC5, NLRC5, RASGRF1, RASGRF1, CHN2, CIDEC, NOS3, ARG1, PRKG2, Igtp, ALDH3A1, DLC1, DLC1, CAMK4, GJA1, TMOD1, PPP2R2B, IL22RA2, ARHGAP26, LPIN1, USP18, PRKD1, MAP1B, GRIA1, GRIA1, TAP1, PDE4B, GZMB, KIF5A, GBP4, CKM, SLC12A3, MYBPC2, GSTA3, STARD8, FRMPD1, RILPL1, PLCB4, AKAP5, CENPF, Gsta4, AKT3, ME1, IL1B, MYL1, PRKG1, RGS13, NCS1, NNMT, BNIP2, U…	-0.247661	-1.16232	-1.02064	0.0140562	cellular_component	369
synaptic vesicle	106	106	98	SYT4, SYT12, SYT1, SYNGR1, PCLO, SYNPR, CYP19A1, SV2B, AMPH, BDNF, STON2, DDC, RPH3A, DMXL2, APBA1, STX1A, BIN1, DOC2B, SYN3, RAB3B, SYTL4, RAB3A, SYPL2, GRIN2B, RAB3C, SPHK1, SLC40A1, SLC40A1, CLN3, SLC18A3, SYT10, LGI3, SLC17A6, PEBP1, SLC18A2, SYN1, VAMP2, NPY1R, NPY1R, SV2C, PICALM, DBI, SVOP, HCRT, SV2A, GABBR1, STXBP5, SYT5, DNAJC5, CTTNBP2, CADPS2, LRRK2, PPT1, MME, ATP6V1G1, SYT3, TRAPPC4…	-0.390452	-1.46778	-1.04341	0.0145349	cellular_component	382
type III intermediate filament	5	5	5	PRPH, VIM, DES, UPP2, VMAC	-0.855376	-1.62357	-1.47905	0.0145455	cellular_component	383
PcG protein complex	13	13	11	PHC2, CBX8, PCGF2, RNF2, YY1, BMI1, RING1, BCOR, BCOR, CBX2, PCGF6	0.638514	1.62332	1.05159	0.0150754	cellular_component	386
acrosomal vesicle	65	65	61	Svs2, PATE4, PATE4, NOTCH1, SV2B, GAPDHS, KLK1, SPESP1, FNDC3A, TXNDC8, TBXA2R, CATSPER4, SPAG11A, Cypt1, ATP8B3, FABP9, CXADR, GNAT3, ADAM2, ITGA1, VEZT, ZP3, ATP6V0A2, ITGB1, AKAP3, CAPN11, TRIM36, SPAG9, CTNNA1, SKIL, ACRBP, ACRV1, HEXB, RACGAP1, SPAG8, NCF2, ADAM15, ATP6V1E2, KIT, CASC5, CLK3, Atp8b5, SPAM1, SPAM1, BMF, SYT8, DRD2, SPACA4, ARC, SPACA3, POMT1, SPATA16, CD46, CRCP, CALCR, CALR,…	0.37634	1.47865	1.06908	0.0188679	cellular_component	437
intrinsic to endoplasmic reticulum membrane	28	28	24	CYP2E1, FMO5, FMO2, FMO3, PIGB, EXTL1, FMO1, ALG9, PGAP1, PIGZ, Gm4847, RNF180, RNF180, EXTL2, Fmo9, EXTL3, ALG12, ALG12, PGAP3, EXT1, FMO4, SERAC1, EXT2, EXT2	-0.564454	-1.67633	-1.0097	0.0200669	cellular_component	447
cell junction	547	547	516	GAP43, GJA1, NOX4, ARHGAP26, PLXDC1, GRIA1, GRIA1, CTNND2, COL17A1, STARD8, SYT4, AHI1, PHACTR1, NCS1, CLDN24, PPL, Zfp185, DLG2, TMEM47, GJB6, SYT12, PARD6G, PARVG, PVRL4, SRCIN1, CHRM2, SHANK3, CBLN3, GLRA1, SYT1, CLDN19, TRIP6, SYNGR1, GABBR2, ACHE, ACHE, OCLN, MPDZ, PCLO, PRIMA1, CAMK2A, CLDN2, RASGRP2, RIMS3, SYNPR, SH3PXD2A, CLDN23, GRIK4, GRIK3, SV2B, P2RX4, CLCA2, CLDN5, APBB1IP, CLDN4, C…	-0.28663	-1.26989	-1.01077	0.0200893	cellular_component	448
neurofilament	9	9	9	PRPH, NEFM, NEFL, GAN, NRP1, INA, NEFH, LDLRAP1, DLGAP2	-0.710525	-1.59671	-1.25999	0.0206897	cellular_component	456
immunological synapse	17	17	16	GZMB, ITGAL, CORO1A, ICAM1, PRKCQ, ZAP70, PTPRJ, DLG1, LAT, BCL10, MYH9, DUSP3, ARHGDIA, GZMA, RHOH, CD3E	-0.590922	-1.5271	1.01079	0.0226537	cellular_component	482
small nucleolar ribonucleoprotein complex	20	20	10	NOP56, DKC1, NHP2, MPHOSPH10, RRP9, SNRNP40, NAF1, NAF1, NOP58, NOP10	-0.688639	-1.56938	-1.14641	0.0231023	cellular_component	486
stereocilium	21	21	18	MPP1, LOXHD1, LOXHD1, SLC4A7, RDX, PROM1, MYO1C, PLS3, CLIC5, TPRN, ESPN, DOCK4, USH1C, KPTN, GRXCR1, CDH23, MYO7A, PCDH15	0.552426	1.66739	1.0961	0.0252525	cellular_component	503
acrosomal membrane	13	13	12	SLC2A3, CAV1, CAV2, SUN1, RND2, TEX101, Atp8b5, FLOT2, SPACA3, IZUMO1, BSG, PCSK4	-0.620382	-1.51889	-1.05996	0.0255474	cellular_component	508
apicolateral plasma membrane	7	7	7	PRICKLE2, OCLN, CLDN4, TJP1, NEDD4, FZD6, JUP	0.736959	1.65302	1.19482	0.0263158	cellular_component	519
dendritic spine	93	93	88	DNM3, ATP1A2, SLC1A3, GRIA1, GRIA1, APBB1, MYL7, AKAP5, LAMA2, ALS2, CYP19A1, P2RX4, CHRNA7, LZTS1, CRHR1, DRD4, P2RX6, RAPGEF4, SYNE1, CNN3, CTNND1, GRID2IP, SLC1A2, CALD1, GRIN2B, ACTN2, STRN, P2RX2, NOS1, NTRK2, GRIA3, FBXO2, GRIN2A, KCND2, P2RX3, MYO5B, MYH10, GRM5, RGS10, ADRBK2, SIPA1L1, CRIPT, SLC8A3, ARHGAP32, PPP1R9B, GABBR1, ADRB2, OPHN1, CDK5R1, PPP1R9A, DTNBP1, DTNBP1, APP, FMR1, RGS1…	0.310054	1.28642	-1.01323	0.03125	cellular_component	557
apical plasma membrane	253	253	237	SCNN1G, NOX4, SLC5A12, ADAM17, KCNE4, SLC12A3, TEK, UPK1B, S100G, SLC34A2, LHFPL5, PROM2, GJB6, C1QTNF5, DUOX1, ABCC2, ABCC2, DDR2, MPDZ, PKHD1, PKHD1, FZD3, FZD3, IL18, SLC10A2, PODXL, ATP1B2, RHCG, CLDN4, CHRNA7, UMOD, ANXA6, AQP1, F2RL2, SLC9A3, LZTS1, SCNN1B, KNCN, SLCO2B1, CAV1, PDPN, CRB3, MREG, TRPM6, ABCB5, CSPG4, CFTR, STX3, ERBB3, DUOX2, RAPGEF4, CD44, NAALADL1, STXBP2, SLC4A5, SYTL4, S…	-0.306561	-1.2815	-1.00558	0.0318627	cellular_component	562
sarcoglycan complex	8	8	8	SGCE, SGCE, SGCA, SGCD, SGCB, SGCZ, SGCZ, SGCG	-0.720947	-1.57375	-1.39376	0.0337838	cellular_component	581
integral to membrane	7425	7425	5128	KLRD1, Ms4a4b, CD74, PCDHB3, MRAP, GPNMB, SLC15A2, CRTAM, Olfr1013, G6PC2, DRAM1, Olfr1471, SLC7A2, NCEH1, THSD7A, Csprs, Csprs, Skint3, Olfr893, CLEC7A, ADAM22, ATP1A2, Olfr1417, FMO5, SLC11A1, SLC7A10, LINGO4, TMPRSS11A, SCNN1G, LRRN4CL, Lilra6, CD36, NRG4, SLC1A3, SCARA3, B3GNT4, FMO2, Vmn1r179, Olfr488, Klra2, PCDH19, MEST, BTN1A1, KCNQ2, ABCG4, UNC93A, ELOVL4, Olfr374, CD8A, NKPD1, GPM6A, LR…	-0.231442	-1.08738	1.00946	0.036	cellular_component	606
condensed nuclear chromosome, centromeric region	10	10	10	BUB1, SS18L1, SGOL2, SGOL1, AURKB, SUV420H1, CENPC1, CENPA, SUV420H2, REC8	0.63909	1.61213	1.1723	0.036036	cellular_component	607
protein complex	611	611	329	TUBA8, KCNQ2, AKAP6, GRIA1, GRIA1, SERPINA5, ESR1, APBB1, AKAP5, MGP, NPR3, SPTB, MMP3, PF4, MAP2, COL6A1, ALS2, TAL1, PLN, PLN, RYR2, RYR2, PTGS2, COL6A2, ANXA6, SPP2, N6AMT1, RPH3A, CAV1, CD2, DIXDC1, APBA1, STX1A, AXIN2, CORO1A, Slc7a15, DNM1, BRCA1, TRPC1, CAV2, GRM7, GUCY1B3, HK1, HK1, RAPGEF4, CD44, SLC27A5, CEP250, STXBP2, CD48, LMO2, BHMT, SMAD7, ADCY2, RAB3A, SMAD2, BMP2, WDR6, WDR6, BRC…	-0.29321	-1.26513	-1.00983	0.0366972	cellular_component	610
chylomicron	16	16	14	LPL, APOE, APOC1, APOA2, APOB, APOC3, APOC3, APOBR, APOA5, LSR, APOC2, APOH, Apoa4, Apoa4	-0.62972	-1.58161	1.07236	0.0376712	cellular_component	616
sodium:potassium-exchanging ATPase complex	9	9	9	ATP1A2, ATP1A3, ATP1A4, FXYD2, FXYD2, ATP1A1, ATP1B3, ROS1, ATP1B1	-0.708186	-1.56471	-1.18902	0.0388693	cellular_component	624
autophagic vacuole	17	17	16	ATG9B, CLN3, WIPI2, GABARAPL1, ATG5, ATG5, ULK1, NBR1, ATG14, WDFY3, HTT, AMBRA1, ATG9A, MAP1LC3A, MAP1LC3B, ATG16L1	0.557801	1.57522	1.10597	0.038961	cellular_component	625
stored secretory granule	121	121	96	PLAT, TGFB1, PCSK5, Svs3a, KLK13, Svs3b, IL1B, TGFB2, LTF, GKN1, SYT1, MPO, OXT, Lyz2, RPH3A, STX1A, GCG, TNF, STXBP2, TGFB3, RAB3B, SYTL4, SCG3, BRCA2, THBS1, THBS1, PTPRN2, CPA3, PLA2G1B, SLC30A8, CPE, CPE, VAMP2, PAM, CDC42, ZP2, ZP2, ZP3, CTSG, PCSK1N, GHRHR, HCRT, PCSK2, STXBP5, TFF3, ATP7A, Ear7, VEGFA, CHGA, IAPP, ZP1, FSTL3, APOA1, APOA1, AP2M1, Ang4, GHRL, ECE1, EBAG9, ACPP, CHGB, ACTN1,…	-0.3711	-1.37731	-1.03026	0.0394366	cellular_component	627
lipid particle	24	24	22	PLIN1, PLIN4, MGLL, CAV1, PLIN2, CAV2, AKAP1, LIPE, PLIN5, HSPA4, ABHD5, KATNA1, FAF2, CIDEA, SIGMAR1, STARD13, PRPF19, PITPNM1, PNPLA2, METTL7B, PLIN3, EHD1	-0.53504	-1.52093	-1.06265	0.0402477	cellular_component	632
A band	11	11	10	MYL7, MYH1, MYL3, TTN, MYH2, KAT2B, MYL4, MYL4, MYBPC3, HDAC4	-0.653823	-1.50778	-1.07058	0.0421053	cellular_component	649
eukaryotic translation initiation factor 3 complex	17	17	14	EIF3G, EIF3I, EIF3I, EIF3B, EIF3F, EIF3E, EIF3K, EIF3D, EIF3C, EIF3A, EIF3H, EIF3M, COPS5, EIF3L	-0.609711	-1.54465	-1.12283	0.0429043	cellular_component	655
rough endoplasmic reticulum	39	39	36	ACHE, ACHE, HSD11B1, GRM7, ADCYAP1R1, MTA1, MYOC, CYBB, P2RX3, PEBP1, EPHA5, PCSK9, TMEM97, HCRT, PTGDS, NCF1, SFTPD, STAU1, NCOA2, Ccdc92, AQP2, SLC7A11, ARSB, HSPD1, PCSK1, MTTP, CEL, PSEN1, SEC62, BGLAP, LRAT, FKRP, RAB14, CANX, GLUL, HGFAC	-0.457983	-1.40907	1.00233	0.0431894	cellular_component	659
vesicle membrane	22	22	20	DRD4, APOB, FNDC3A, APPL1, APPL1, NCK1, Agtr1b, NCK2, ANPEP, GAD1, PIKFYVE, SLC2A4, ENPEP, WAS, SLC5A6, CLCN3, GIPC1, GRB2, ASPSCR1, MYO6	0.503042	1.49661	1.00623	0.0497512	cellular_component	706
structural molecule activity	344	344	267	Svs2, KRT1, Krtap11-1, Krtap11-1, KRT35, KRT6A, TFF2, SPRR3, TUBA8, SPRR1B, CYLC1, GFAP, MAP1B, KRT71, Svs3a, LOR, KRT33A, FLG, PRPH, UPK1B, Svs3b, KRT4, NELL1, COL4A6, KRT15, CLDN24, NEFM, SYNC, KRT25, CLDN19, TUBB2B, LAMA2, LAMB2, OCLN, OCLN, KRT33B, KRT75, COL16A1, CLDN2, KRT5, KRT5, MAP2, CLDN23, VIM, FLG2, KRT23, KRTAP3-3, DES, TUBA1A, CLDN5, MAP1A, CLDN4, KRT84, Krt28, Krt28, Krt28, KRT14, …	-0.393248	-1.67299	-1.03547	0	molecular_function	108
lipid binding	222	222	180	PLIN1, FABP4, C3, Pbp2, CD36, APOE, ESR1, APOD, RBP1, PLTP, SULT1E1, AR, Apol9b, FABP7, SERPINA6, RASGRP2, SHBG, FABP12, LIPC, PITPNC1, PTGS2, MGLL, Apol9a, Apol9a, PAQR7, CYCS, SNX7, FABP6, APOA2, LBP, APOB, SH3GL3, PITPNM2, BPI, CRABP2, Apol11b, SDPR, PDIA2, ATP5G1, S1PR2, Apol10b, FABP3, LPAR4, FABP5, FABP9, LPAR3, LPAR2, CRABP1, Clvs1, Clvs1, GLTP, PLEKHA1, OSBP2, PTGS1, FNBP1, OSBPL3, ACBD5,…	-0.44112	-1.80185	-1.02692	0	molecular_function	109
extracellular matrix binding	23	23	22	VTN, SMOC1, DCN, SPP1, OLFML2A, TGFBI, TGFBI, OLFML2B, SPARC, FBLN2, NID1, THBS1, THBS1, COL11A1, VEGFA, ITGA2B, DMP1, SPOCK2, SDC1, BGN, ELN, CYR61	-0.687193	-1.95471	-1.07948	0	molecular_function	110
oxygen binding	60	60	21	CYP2E1, CYP4B1, NGB, MB, Hbb-b2, CYGB, CYP19A1, IDO1, CYP1B1, TDO2, CYP26A1, CYP8B1, HAAO, ALB, CYP2U1, CYP1A1, Hba-a2, SOD2, Cyp2b23, TH, CYP17A1	-0.760833	-2.15863	-1.04857	0	molecular_function	111
collagen binding	57	57	51	PCOLCE2, TNXB, DCN, TLL1, ACHE, ACHE, DDR2, SPARC, NID1, MAP1A, LUM, COL14A1, SRGN, ECM2, ANTXR1, CSPG4, ABI3BP, CD44, VWF, SMAD7, ITGA2, ITGA11, PCOLCE, COMP, COMP, COL5A3, PDGFA, MMP9, ITGA1, USH2A, RELL2, AP1G1, PDGFB, ITGB1, GP6, SMAD3, MRC2, NID2, ITGA10, SMAD4, ADAM9, DSPP, FN1, THBS4, HSD17B12, DPP4, SERPINH1, PAK1, ITGA3, PODN, PODN	-0.623017	-2.12294	-1.21433	0	molecular_function	112
integrin binding	100	100	98	GPNMB, VTN, ADAM22, IGF1, GFAP, ADAMTS5, TNXB, ADAM17, TIMP2, SFRP2, CD226, VCAM1, TGFBI, LAMB2, COL16A1, EDIL3, TNR, KDR, KDR, ACTN3, PPAP2B, CTGF, DMD, DMD, ITGB3, ITGB3, Adam24, LYN, MFGE8, ECM2, JAM3, SYK, ADAM8, ICAM2, ICAM1, NPNT, ITGB1BP2, VWF, ANGPTL3, LTBP4, ITGA2, THBS1, THBS1, FBLN5, ACTN2, NF2, LAMB1, FERMT3, MMP14, ADAM10, ADAM2, ITGA1, SEMA7A, ADAM23, ADAM18, ADAMTS8, Adam25, ITGA5,…	-0.485924	-1.85101	-1.14446	0	molecular_function	113
interferon-alpha-beta receptor binding	10	10	8	IFNA2, IFNA7, IFNA1, IFNB1, IFNA13, Ifna4, IFNK, IFNA16	0.769804	1.7752	1.23932	0	molecular_function	114
neuropeptide hormone activity	29	29	27	CALCB, PENK, GRP, VIP, OXT, NTS, CCK, NPPC, CARTPT, PRLH, ADCYAP1, UCN3, HCRT, CORT, PDYN, VGF, QRFP, AVP, NPY, TRH, AGRP, UCN, PNOC, NPFF, NPFF, PYY, GAL	-0.612935	-1.84898	-1.00852	0	molecular_function	115
polysaccharide binding	19	19	14	CLEC7A, VTN, ENDOU, ENPP2, ENPP3, Mbl1, SUSD2, TINAGL1, ENPP1, AGL, Cd209b, PRG4, PRG4, TINAG	-0.722277	-1.77681	-1.06533	0	molecular_function	116
heparin binding	147	147	124	GPNMB, LPL, PCOLCE2, RSPO1, VTN, CCL8, CCL8, CCL5, APOE, TNXB, SERPINA5, CCDC80, FGF10, LTF, TGFBR3, FGF12, PCSK6, Mcpt4, PF4, F11, PTN, ADAMTS1, LIPC, SERPINC1, FGFR1, MPO, SERPINE2, NCAM1, FBLN7, COL23A1, SFRP1, CRISPLD2, CTGF, ADAMTS3, SOST, CCL2, HBEGF, APOB, ECM2, CCL7, FSTL1, FGFR2, ABI3BP, SOD3, FGF2, NRP2, THBS3, COL13A1, THBS1, THBS1, LIPI, NRP1, PCOLCE, COMP, COMP, CFH, Prss34, VEGFB, V…	-0.547924	-2.11793	-1.13926	0	molecular_function	117
phospholipid binding	81	81	74	APOE, MAP1B, HIP1, SGIP1, PON1, OTC, SYT16, SYT1, PTAFR, ANXA5, RPH3A, APOA2, DAPP1, APOB, PITPNM2, TIAM1, SDPR, SYTL4, LPAR3, PREX1, ANXA9, GOT2, SYTL3, MYO1C, HIP1R, VAMP2, BDH1, OSBPL1A, SYT14, PICALM, SEC14L2, FABP1, PLEKHA3, APOC3, APOC3, FAAH, MYOF, GRK5, APOA5, BAD, APOA1, APOA1, ABCA1, PLCD1, DGKA, DAB1, F10, SNCA, F3, CPS1, PITPNM1, LPAR1, APOH, PLCB2, SNAP91, NOXO1, ANXA1, PLA2G7, PLA2G…	-0.485462	-1.75445	-1.04488	0	molecular_function	118
heme binding	230	230	128	CYP2E1, NOS3, CYP4B1, Cyb5d1, Cyb5d1, NGB, NOX4, MB, Hbb-b2, 4833423E24Rik, ALAS2, DUOX1, GUCY1A2, Cyp2c44, CYP26B1, CYGB, MPO, CYP19A1, Cyp2b9, PTGS2, Cyct, CYCS, CYCS, CYP11B1, IDO1, NOS2, PTGIS, CYP7B1, CYP20A1, GUCY1B3, DUOX2, LPO, FADS1, IDO2, HPX, CYBB, CYP27B1, CYP27B1, Cyp2d26, CYP1B1, PTGS1, NOS1, Cyp2j5, Cyp2b13, Cyp2g1, Cyp4f16, CYP7A1, CYP2W1, CYB5D2, ABCB6, FADS3, HERC2, DOCK2, TRAPP…	-0.40062	-1.57531	1.0252	0	molecular_function	119
calcium ion binding	816	816	674	MASP1, MASP1, PCDHB3, SCUBE1, PPEF2, PLCL1, PLCL1, PCDH19, SMOC1, EFCAB1, RPTN, PRSS1, SHH, CCBE1, FLG, MYL7, SYT4, PCDH11X, CDH18, CDH18, PLCB4, NELL1, S100A9, JAG2, MGP, S100G, PLA2G3, SGCE, SGCE, SULF2, MYL1, CDH13, NCS1, CAPNS2, CABP4, BNIP2, PCDH17, SGCA, CALML3, PON1, SLIT3, TLL1, MMP3, DUOX1, PLA2G2D, TNNC2, ENPP2, PKDREJ, SYT1, S100A8, PCDH20, FKBP14, EFCAB5, PCDHA8, VSNL1, 1700109H08Rik,…	-0.359179	-1.61813	-1.04796	0	molecular_function	120
iron ion binding	167	167	125	CYP2E1, NOS3, CYP4B1, PPEF2, NGB, NOX4, MB, 4833423E24Rik, ALOX12, LEPREL2, AOX1, TET1, ALOXE3, CYGB, P4HA1, CYP19A1, Scd3, Cyct, LEPRE1, NOS2, PTGIS, PPEF1, FTMT, CYP7B1, CYP20A1, BBOX1, DUOX2, CDO1, MTRR, FADS1, ALOX12B, CYBB, CYP27B1, Cyp2d26, LCN2, CH25H, CYP1B1, NOS1, EGLN3, Cyp2j5, TMLHE, CYP7A1, ALOX15, NOX1, NOX1, ALOX5, LEPREL1, FADS3, KDM3A, CYP39A1, Agmo, Agmo, P4HA3, Cyp2d11, P4HTM, C…	-0.417743	-1.61194	-1.03518	0	molecular_function	121
ethanolamine kinase activity	5	5	5	ETNK2, ETNK2, CHKA, ETNK1, CHKB	-0.863836	-1.61137	-1.36044	0	molecular_function	122
3-chloroallyl aldehyde dehydrogenase activity	10	10	9	ALDH3A1, ALDH1A1, ALDH1A2, Aldh1a7, ALDH1A3, ALDH3B2, ALDH3A2, ALDH3B1, ALDH9A1	-0.780076	-1.75134	-1.14313	0	molecular_function	123
GTPase activator activity	241	241	217	CHN2, CHN2, RIN1, RGS22, RGS5, DLC1, DLC1, ARHGAP26, RASAL3, ARHGEF15, STARD8, RGS12, RGS13, BNIP2, ARHGDIB, ARHGDIG, ARHGAP15, ARHGAP25, VAV3, ARHGAP6, RGS8, Arhgap23, ARHGAP40, PLCB1, GARNL3, TBC1D16, ARHGAP9, ASAP1, CHML, OCRL, RABGAP1, AXIN2, RGS6, TBCD, TBC1D4, RASA2, USP6NL, ADAP2, ARHGAP8, ELMOD2, RGS4, RGS2, SRGAP1, SRGAP2, SYDE1, RGS17, RGS16, RGS21, TBC1D21, SRGAP3, TBC1D24, RASA3, A2M,…	-0.37245	-1.54227	-1.03344	0	molecular_function	124
structural constituent of muscle	48	48	46	MYBPC2, MYL1, TCAP, MYH11, TPM2, MYH8, ACTN3, DMD, DMD, NEB, MYH6, OBSCN, NEBL, MYOM1, MYLPF, SYNM, MYL3, MYBPC1, SORBS2, MYOT, ANKRD2, PDLIM3, PDLIM3, ASPH, TTN, MYL9, ACTN2, JPH1, MYBPH, MYL2, MYH2, MYL6, MYOM2, SMTN, MYL4, TPM1, MYBPC3, MYL6B, NEXN, KRT19, KRT19, MYH7, PLEC, DAG1, MYH4, TPM4	-0.600337	-1.99482	-1.18266	0	molecular_function	125
structural constituent of cytoskeleton	96	96	91	KRT1, KRT6B, KRT6A, SPRR3, TUBA8, GFAP, KRT71, Sprr2a1, LOR, MYBPC2, HIP1, KRT15, NEFM, PPL, SPTB, KRT5, VIM, TPM2, TNNT2, DES, ACTA1, DMD, KRT14, SORBS3, CYLC2, MYOM1, NEFL, DSP, MAPT, CTNNA2, SYNM, TUBGCP4, MYBPC1, SORBS2, ANK2, TTN, ACTL7A, ARPC3, SPTBN2, ANK3, INA, SPTA1, BFSP1, ARPC1B, ADD2, CCDC6, KRT24, CD2AP, BFSP2, ARPC5, CCIN, PLS1, TUBA1B, TLN2, SPTBN1, TLN1, KRT76, ADD3, TUBB3, SPTBN4…	-0.520326	-1.94185	-1.05518	0	molecular_function	126
extracellular matrix structural constituent	80	80	69	WNT9A, TNXB, LAMA4, MFAP5, COL4A6, MGP, FBN1, FBLN2, COL1A2, COL6A2, LAMC1, FBLN1, LUM, COL14A1, COL4A1, COL24A1, TECTB, WNT4, COL13A1, COL4A2, WNT7B, COL18A1, COMP, COMP, CD4, LAMB1, COL15A1, COL5A3, MUC5B, MEPE, COL19A1, FBN2, IMPG1, TINAGL1, COL11A1, COL5A1, EFEMP2, COL1A1, COL12A1, DSPP, TECTA, Muc5ac, MUC4, WNT9B, COL27A1, FN1, TFPI2, COL4A5, BGN, COL8A2, COL4A4, COL4A4, LAMA1, COL5A2, OPTC,…	-0.500627	-1.75334	-1.07948	0	molecular_function	127
signal transducer activity	1678	1678	1237	Olfr1013, Olfr1471, Olfr1417, FST, CCL8, PLCL1, PLCL1, Olfr488, RGS22, RGS5, Olfr374, CX3CR1, GJA1, INHBA, Olfr873, WNT9A, Olfr525, SHH, Olfr1289, Olfr1062, Olfr495, GNGT1, MAS1, Olfr466, P2RY12, Olfr390, GPRC5B, Olfr630, PLCB4, C5ar1, GPR87, S100A9, SUCNR1, FZD2, OPRM1, PTGFR, P2RY13, Olfr792, RGS13, Olfr281, GPR173, Olfr672, WNT10A, GPR65, CNR1, Olfr54, CYSLTR2, Olfr1458, PTGER2, CXCR5, Olfr102…	0.24735	1.37617	1.01843	0	molecular_function	128
receptor activity	3213	3213	2113	KLRD1, Olfr1013, KRT1, Olfr1471, Olfr893, CLEC7A, ADAM22, Olfr1417, LINGO4, ESRRB, Lilra6, ANGPTL2, CD36, SCARA3, Vmn1r179, Olfr488, Klra2, BTN1A1, Olfr374, IL2RB, IL2RB, RTN4R, TIE1, RARRES1, CX3CR1, Olfr1118, PTPRT, Olfr873, IL22RA2, Olfr525, TRIB1, PTPN22, RAMP2, GRIA1, GRIA1, Vmn1r226, CLEC4D, ESR1, Olfr1289, Olfr285, Olfr1062, Olfr495, FCGR2B, Clec4b1, MAS1, Olfr466, P2RY12, Olfr390, TEK, GP…	0.214142	1.19656	1.01912	0	molecular_function	129
transmembrane receptor activity	227	227	164	KLRD1, FZD2, PROM2, GPR115, LEPR, Tlr12, CLEC1B, FZD3, LPHN1, NFAM1, GPR126, GPR110, SPN, CLDN4, TLR4, GABRQ, GPR182, BAI3, FZD7, CELSR2, GPR133, CD3D, PTH1R, CRHR1, FZD4, GPR114, CD69, DNER, TREM2, ANTXR1, P2RX6, TLR2, IL1RL1, IL1RL1, ERBB3, CD44, FCER1G, FCER1G, ICAM1, NGFR, LPHN2, BCAM, GPR97, SLC22A17, AGER, ADCYAP1R1, PTCH2, CLEC2D, CLEC2D, SCARF1, SORL1, PTH2R, CD27, GIPR, Clec2i, GP1BB, GP…	-0.402809	-1.62918	-1.05255	0	molecular_function	130
G-protein coupled receptor activity	1653	1653	1047	Olfr1013, Olfr1471, Csprs, Olfr1417, Olfr488, Olfr374, CX3CR1, Olfr873, Olfr525, Vmn2r67, Olfr1289, Olfr1062, Olfr495, MAS1, Olfr466, P2RY12, Olfr390, GPRC5B, Olfr630, Vmn2r61, C5ar1, C5ar1, GPR87, SUCNR1, Vmn2r120, FZD2, OPRM1, PTGFR, P2RY13, Olfr792, Olfr281, GPR173, Olfr672, GPR65, CNR1, Olfr54, CYSLTR2, Olfr1458, PTGER2, CXCR5, Olfr102, NPY2R, GPR150, Olfr8, Olfr772, GPR115, Olfr1276, Olfr53,…	0.282028	1.53993	1.02606	0	molecular_function	131
olfactory receptor activity	1635	1635	682	Olfr1013, Olfr1471, Olfr893, Olfr1417, Olfr488, Olfr374, Olfr1118, Olfr873, Olfr525, Olfr1289, Olfr285, Olfr1062, Olfr495, Olfr466, Olfr390, Olfr630, Olfr766, Olfr792, Olfr281, Olfr672, Olfr54, Olfr1458, Olfr102, Olfr8, Olfr772, Olfr1276, Olfr53, Olfr470, Olfr606, Olfr981, Olfr1328, Olfr1362, Olfr255, Olfr535, Olfr49, Olfr829, Olfr617, Olfr769, Olfr399, Olfr1136, Olfr1048, Olfr33, Olfr918, Olfr30…	0.349802	1.83872	1.03935	0	molecular_function	132
oxygen transporter activity	25	25	7	NGB, MB, Hbb-b2, CYGB, Hbb-bh2, Hba-a2, IPCEF1	-0.856468	-1.78235	-1.54772	0	molecular_function	133
amino acid transmembrane transporter activity	53	53	37	SLC7A2, SLC7A10, SLC7A14, SLC36A2, SLC6A19, SLC7A8, SLC38A3, PDPN, SLC38A4, SLC7A6, Slc7a15, SLC43A1, SLC6A12, SLC6A14, SLC7A1, SLC3A1, Slc6a20b, SLC7A5, SLC7A3, SLC38A1, SLC16A10, AU018091, SLC6A6, SLC38A2, SLC43A2, SLC7A11, SLC1A5, SLC1A4, Slc7a12, SLC36A1, SLC7A9, SLC6A18, SLC6A15, SLC7A7, SLC38A5, SLC32A1, SLC7A4	-0.61387	-1.98094	-1.08956	0	molecular_function	134
oxidoreductase activity	769	769	584	CYP2E1, NOS3, FMO5, CYP4B1, FMO2, ALDH3A1, NOX4, GPX3, FAR2, Dhrs7c, Dhrs7c, VAT1L, LOXL1, ME1, 4833423E24Rik, CP, ALOX12, MTHFR, PHGDH, LEPREL2, DUOX1, KDM5D, Cyp2c44, AOX1, FMO3, KDM4A, BCO2, Akr1b7, PRODH, TET1, FOXRED2, ADH4, ALOXE3, SRD5A1, P4HA1, TET3, KCNAB1, MOXD1, LOXL2, HSD11B1, GPX8, MPO, HSD17B13, RSAD1, CYP19A1, DHDH, HAO2, Scd3, PTGS2, FADS6, CYBRD1, ADH7, GAPDHS, ALDH1A1, 1700055N0…	-0.315549	-1.4149	-1.02934	0.00214133	molecular_function	184
receptor binding	375	375	288	ADIPOQ, LPL, CRTAM, TDGF1, TAC4, TAC4, CALCB, RSPO1, C3, ANGPTL7, ANGPTL2, GJA1, INHBA, TNXB, AKAP6, SHH, GRP, TRDN, PTH2, LAMA4, TGFB2, WNT10A, CNTNAP2, SLIT3, AR, CYTL1, NMU, Fcna, LAMA2, TNR, WNT7A, NRG2, SERPINE2, P2RX4, BANK1, EFNA1, F7, DHH, CD276, EDN1, BDNF, CCL2, LYN, CAV1, LBP, C1QTNF2, ANGPTL1, IL17B, GCG, CXCL16, S100A10, ANGPT1, LTA, Itlnb, PPY, SELPLG, UTS2, SYNE1, NCK1, F2R, IL20, …	-0.340015	-1.4419	-1.03938	0.00248756	molecular_function	189
calmodulin binding	166	166	156	NOS3, GAP43, CAMK4, PATE4, AKAP5, ATP2B4, SYT1, PDE1A, TRPV6, KCNN2, RIT2, KCNN4, CACNA1C, CAMK2A, MAP2, IQCB1, MYH11, MYH1, RYR1, MYH8, RYR2, PLCB1, MYO1G, CAMKK1, MYO1F, MARCKSL1, TRPV1, NOS2, CAMTA1, CACNA1A, MYH6, ASPM, MYLK, GRM7, PPP3CC, CNN3, ENKUR, RGS4, RGS2, TTN, MAP6, CALD1, CALD1, RGS16, STRN, SPHK1, CAMKV, NOS1, PHKG1, PDE1C, EEF2K, MYH14, ITPKA, MYO1C, ADCY3, MYO5B, MYH10, GRM5, PPP…	-0.380989	-1.52675	-1.02824	0.00258398	molecular_function	192
serine-type peptidase activity	186	186	161	CFD, MASP1, TMPRSS11A, PLAT, KLK8, KLK6, KLK14, Klk1b1, ENDOU, PRSS1, PRSS1, PCSK5, GZMB, KLK13, PRSS58, KLK11, LTF, KLK12, KLKB1, PCSK6, Mcpt4, Try4, Klk1b16, F11, TMPRSS6, TMPRSS11E, Klk1b21, Mcpt9, Klk1b24, Klk1b22, KLK7, Klk1b8, Klk1b11, PRSS22, TMPRSS12, TMPRSS5, Klk1b3, PRSS56, F7, Mcpt1, TMPRSS11F, KLK9, KLK1, KLK1, PRSS55, DPP10, KLK5, HTRA1, Gzmc, CORIN, Prss52, ZFYVE9, CMA1, Prss29, TRY…	-0.374812	-1.50449	1.00887	0.0026455	molecular_function	194
serine-type endopeptidase inhibitor activity	156	156	112	SPINK5, Serpina3c, Pbp2, SERPING1, SERPINA5, Serpinb9e, Serpinb9e, SERPINB2, Serpinb3c, Serpina3j, Wfdc12, Wfdc12, Serpina3f, Serpina3a, SERPINA6, RECK, SERPINB12, SERPINA10, SERPINC1, SERPINE2, SERPINB10, SERPINF1, Mug1, CD109, SERPINB11, SERPINB9, WFIKKN1, PAPLN, Wfdc6b, Gm10267, Mug2, WFIKKN2, SERPINI1, COL7A1, TFPI, Serpina1f, A2M, SPINT2, SPINT2, SPINK8, WFDC5, Serpinb1c, Serpina3m, PEBP1, H…	-0.398245	-1.52665	-1.00551	0.00275482	molecular_function	199
peptidase inhibitor activity	171	171	122	1100001G20Rik, Wfdc16, SPINK5, Serpina3c, Pbp2, SERPING1, SERPINA5, SERPINB2, Wfdc12, Wfdc12, Stfa1, Serpina3f, Serpina3a, CST6, Stfa2l1, RECK, SERPINB12, SERPINA10, SERPINC1, SERPINE2, SERPINB10, GPC3, Mug1, CD109, PI16, Gm4758, Stfa3, SERPINB11, SERPINB9, WFIKKN1, PAPLN, CSTL1, Wfdc6b, Gm10267, Mug2, WFIKKN2, 8030411F24Rik, SERPINI1, COL7A1, TFPI, Serpina1f, A2M, SPINT2, SPINK8, WFDC5, Serpinb1…	-0.417987	-1.63048	-1.00375	0.0027933	molecular_function	201
glycosaminoglycan binding	31	31	25	SHH, SERPINA5, CCDC80, DCN, TGFBR3, VIT, SERPINE2, MAMDC2, CRISPLD2, ABI3BP, LTBP4, Prss34, PODXL2, TGFBR2, SPOCK3, SMOC2, HABP2, SPOCK2, EGFLAM, BGN, VCAN, ENG, ENG, EPYC, GNS	-0.616554	-1.76216	-1.11481	0.0030581	molecular_function	211
endopeptidase inhibitor activity	53	53	37	C3, Stfa1, RECK, AI182371, Mug1, SPP2, CD109, Stfa3, C4B, Mug2, TFPI, A2M, SPINT2, PCSK1N, RENBP, SPINK2, SERPIND1, SLPI, WFDC2, CST7, ITIH2, USP14, SERPINF2, ITIH4, CSTB, PROL1, PROL1, UCHL5, Mup5, PZP, PZP, ITIH3, PROS1, CAST, GPX1, Stfa2, PSMF1	-0.543643	-1.71189	-1.03165	0.0031348	molecular_function	213
chemokine activity	59	59	36	CXCL9, CCL8, CCL8, CCL5, CXCL5, CCL11, PPBP, PF4, CCL19, CCL4, CCL2, CCL7, CXCL16, CXCL14, CCL25, CXCL12, CKLF, Ccl27a, CCL28, CXCL11, CCL24, XCL1, Ccl6, Cxcl15, CX3CL1, CXCL10, CCL26, CCL26, CCL1, CXCL13, CXCL3, CCL17, Ccl9, CXCL1, CCL22, CCL3	-0.549272	-1.74251	-1.10096	0.00327869	molecular_function	221
Wnt receptor activity	22	22	21	FZD2, SFRP2, FZD3, FZD3, SFRP1, FZD7, FZD7, FZD4, FRZB, FZD9, SMO, FZD10, TSPAN12, SFRP4, FZD6, RYK, FZD8, FZD5, SFRP5, LRP5, FZD1	-0.678135	-1.86743	-1.21905	0.00333333	molecular_function	226
sodium:potassium-exchanging ATPase activity	14	14	13	ATP1A2, ATP1B2, ATP1A3, ATP1A4, ATP1A4, ATP1B4, FXYD2, FXYD2, ATP1A1, MYH9, ATP4B, ATP1B3, ATP1B1	-0.718262	-1.78457	-1.18902	0.00344828	molecular_function	234
lipoprotein particle binding	13	13	8	CD36, APOE, CDH13, MAPT, MAPT, APOA1, APOA1, GPIHBP1	-0.804832	-1.73277	-1.32678	0.00350877	molecular_function	236
retinal binding	11	11	8	RBP1, RBP4, ALDH1A2, CRABP2, CRABP1, RBP3, RBP2, RBP7	-0.811754	-1.78728	-1.27702	0.00355872	molecular_function	239
alkaline phosphatase activity	13	13	6	CILP, Akp3, ALPI, CILP2, ALPL, ALPPL2	-0.816949	-1.64278	1.01331	0.00369004	molecular_function	247
adenylate cyclase binding	7	7	7	GRIA1, GRIA1, AKAP5, CHRNA7, ADCYAP1R1, ADRB2, AKAP12	0.77121	1.67747	1.45376	0.00452489	molecular_function	255
enzyme binding	244	244	194	CYP2E1, AKAP6, ESR1, AR, HAND1, FOXO4, PRIMA1, HMGA2, SERPINB12, ADORA2A, NPM2, TAL1, NOD2, PTGS2, MYOD1, EPHX1, PLCB1, PDE4DIP, LYN, TRIB3, CCND1, APOB, HLCS, CFTR, BRCA1, PIAS3, MYLK, TGM2, SYNE1, GMPS, MAPT, MAPT, MTA1, SIRT1, DYNLL1, PREX1, GOT2, A2M, NOS1, HDAC2, LAMB1, LDB1, PPP1R3D, PHKG1, TOP2A, MDM4, SLC18A2, IGF2R, PRKCA, TRAF2, NFKBIA, CBX3, AKAP2, SRY, SRY, DFFB, PRKCH, PRKCE, PARP4, …	-0.340381	-1.39567	-1.04346	0.00503778	molecular_function	258
cytokine activity	232	232	187	ADIPOQ, CXCL9, CCL8, CCL5, INHBA, LEP, GDF10, RETNLB, SPP1, BMP6, CCL11, IL1B, IL1F10, TGFB2, GDF7, PPBP, PF4, IL1A, CCL4, IL1F5, IL4, IL18, WNT7A, INHBB, GDF15, CSF1, GDF9, BMP8B, BMP8B, EDN1, CCL2, TSLP, IL17B, Cmtm2a, BMP1, CCL7, TNFRSF11B, SCGB3A1, CXCL16, TNF, LTA, EBI3, IL17A, IL17A, IL34, IFNA5, IL33, IFNA2, SLURP1, IL20, CSF2, IFNA7, IL10, CXCL14, CCL25, BMP2, IFNA1, TNFSF18, CXCL12, FAM3…	-0.350507	-1.41534	-1.00385	0.00519481	molecular_function	259
protein serine-threonine phosphatase activity	47	47	42	PPEF2, CYCS, PPEF1, PPP1R15B, PPM1E, PPP1R3A, PDP1, MTM1, PPP1R3D, PPM1L, PPM1J, PPP3CA, PHLPP1, CDC14B, PPP1CB, PPM1F, PPP1R3C, PPM1B, ILKAP, PPM1G, PPP2CA, CTDNEP1, TIMM50, PPP2R2A, PPP6C, PTEN, MTMR3, CDKN3, PPP1CC, MTMR6, PPP4C, PPM1D, PPP2CB, LCK, PPP5C, PPM1K, PPP3CB, EPM2A, EPM2A, PPM1A, PPP2R1A, PPP1CA	0.409651	1.45627	1.0783	0.00628931	molecular_function	276
FMN binding	16	16	15	CYP2E1, NOS3, HAO2, NOS2, PNPO, PNPO, MTRR, NOS1, CREG1, TYW1, CREG2, POR, NDUFV1, NDOR1, HAO1	-0.639532	-1.64951	-1.11799	0.00653595	molecular_function	282
histone acetyltransferase binding	15	15	14	APBB1, MYOCD, EID1, ZBTB7A, GLI3, GLI3, TAF7, TRIM68, APBB2, HIF1A, SIRT2, EPAS1, SP1, FOXP3	-0.659246	-1.6405	-1.08415	0.00671141	molecular_function	286
aldehyde dehydrogenase (NAD) activity	10	10	10	ALDH3A1, ALDH1A1, Aldh1a7, ALDH7A1, ALDH1A3, ALDH1B1, ALDH4A1, ALDH3A2, ALDH2, ALDH9A1	-0.768728	-1.77219	-1.05143	0.00682594	molecular_function	288
Gram-positive bacterial cell surface binding	5	5	5	CD36, LBP, TLR2, CRP, DMBT1	-0.865095	-1.62428	-1.3572	0.00727273	molecular_function	294
structural constituent of ribosome	654	654	192	RPL10L, BCO2, Rpl3l, Rpl3l, RPS8, RPS15A, RPSA, MRPS18B, RPS2, RPL12, RPL12, RPL3, RPL23, RPS13, RPS19, MRPL23, RPL28, Gm6402, MRPS7, RPL26, RPL22, RPS15, RPS15, RPS6, RPS18, RPL13, RPL13, Rpl29, Rpl29, Mrps6, RPS11, MRPS14, RPS9, RPL8, RPL8, RPL27, RPL36, RPL36, MRPL3, Gm5908, RPS10, RPL6, RPL6, MRPL15, MRPL15, RPL15, RPL15, RPS26, RPS4X, MRPL22, MRPL39, RPL21, RPS17, RPS17, RPLP0, Gm4925, RPL27…	-0.358663	-1.46619	-1.05984	0.00738916	molecular_function	296
endopeptidase activator activity	9	9	8	SFRP2, SFRP1, PSME1, PSME3, SFRP5, ADRM1, ELP2, PSMD14	-0.750687	-1.66227	-1.02301	0.00769231	molecular_function	299
omega peptidase activity	11	11	8	USP13, USP13, UCHL1, GGH, OTUB1, OTUB2, UCHL5, USP5	-0.80036	-1.76764	-1.03218	0.00769231	molecular_function	300
sugar binding	272	272	194	KLRD1, KRT1, CLEC7A, CLEC3A, Klra2, BCAN, GRIFIN, LGALS7, CLEC4D, Clec4b1, Klra8, Clec4a2, GFPT2, Fcna, CLEC1B, COLEC11, COLEC11, ASGR1, SIGLEC1, CLEC10A, Klrb1f, LPHN1, Clec3b, CLEC9A, REG3G, SIGLEC5, SIGLEC5, CD248, CD302, CLEC4F, GALNT10, CD69, GAA, Klrb1b, Klrb1b, FUCA1, Klra5, Klri1, Clec2g, Itlnb, SELPLG, LGALS1, REG4, LPHN2, Clec2e, Clec2e, Klra9, ITLN1, Reg3a, Reg3a, CD207, CLEC2D, CLEC2D…	-0.351597	-1.45821	-1.01114	0.00777202	molecular_function	301
ornithine decarboxylase inhibitor activity	6	6	6	AZIN1, OAZ3, OAZ3, OAZ2, OAZ2, OAZ1	0.790622	1.72383	1.37066	0.00823045	molecular_function	303
hormone activity	158	158	112	RETN, ADIPOQ, CALCB, CALCB, IGF1, INHBA, LEP, RETNLB, RETNLB, ADM2, VIP, OXT, INHBB, Retnla, C1QTNF9, EDN1, INHBC, GCG, GNRH1, INSL5, SST, PPY, Prl2c1, UTS2, Prl3a1, EDN2, Prl3c1, CCK, STC2, CCL25, NPPC, GIP, STC1, CRHR2, PRLH, IGF2, TTR, NPPA, ADCYAP1, Prl8a9, Hamp2, INHA, GUCA2A, UCN3, ADM, EPO, PMCH, Prl7d1, SCT, GPHA2, Prl7c1, EDN3, Prl2c5, NMB, THPO, IAPP, CALCA, PTHLH, CORT, TG, Prl8a8, Prl…	-0.399745	-1.51302	-1.02838	0.00835655	molecular_function	304
1-acylglycerophosphocholine O-acyltransferase activity	6	6	6	LPCAT1, LPCAT2, LPCAT2, MBOAT2, TAZ, LPCAT3	0.78922	1.67323	1.25984	0.00921659	molecular_function	312
glucokinase activity	8	8	5	HK2, HK1, HK1, HK3, GCK	0.826282	1.60368	1.34248	0.00925926	molecular_function	313
purinergic nucleotide receptor activity, G-protein coupled	31	31	22	P2RY12, GPR87, SUCNR1, P2RY13, GPR171, P2RY10, LPAR4, CASK, P2RY6, P2RY1, GPR183, LPAR5, GPR15, GPR174, GPR17, GPR17, P2RY4, P2RY14, LPAR6, P2RY2, GPR34, A630033H20Rik	-0.607992	-1.73253	-1.00983	0.00967742	molecular_function	319
Rac GTPase activator activity	17	17	17	CHN2, DLC1, DLC1, ARHGAP15, ALS2, NCKAP1L, DOCK2, ARHGAP27, RALBP1, ARAP3, ABR, PREX2, PREX2, DOCK4, BCR, ARHGAP33, ARHGAP1	-0.611577	-1.62086	1.02199	0.00974026	molecular_function	320
growth factor binding	56	56	39	IGFBP6, TEK, AXL, LIFR, IGFBP3, LTBP3, KDR, KDR, ERBB3, HTRA1, LTBP1, PDGFRA, OSMR, LTBP4, ACVR2A, PDGFRB, NRP1, IL6ST, A2M, IGFBP5, SDCBP, IGFBP7, ACVR2B, FGFBP1, LTBP2, TGFBR1, BMPR2, ACVR1B, GHR, GHRHR, ERBB2, IGFBP4, FGFBP3, FLT1, ACVR1, FLT4, CYR61, IGFBP1, IGFBP2	-0.520885	-1.6693	-1.18696	0.0103093	molecular_function	331
type II transforming growth factor beta receptor binding	8	8	7	TGFB1, TGFB2, TGFBR3, TGFB3, TGFBR1, ENG, ENG	-0.770976	-1.63004	-1.32035	0.0110294	molecular_function	342
hemoglobin binding	9	9	5	HP, AHSP, AHSP, LRP2, CUBN	-0.826314	-1.56225	-1.52648	0.0111524	molecular_function	344
cGMP binding	15	15	13	PRKG2, PRKG1, PRKG1, PDE1A, PDE10A, PDE5A, CNGB3, PDE6H, PDE6G, PDE2A, PDE11A, CNGA3, PDE6C	-0.693613	-1.72538	-1.11962	0.0126582	molecular_function	354
peptidase activator activity	12	12	10	PCOLCE2, FBLN1, CAV1, MMP25, PCOLCE, MMP14, ACRBP, APP, FN1, CLPX	-0.719643	-1.71728	-1.23077	0.0133779	molecular_function	363
pancreatic ribonuclease activity	30	30	17	Ear12, Ear2, Ear1, RNASE6, Ear4, RNASE10, Ear10, RNASE13, Ear7, Ear6, Ang4, RNASE4, Ang3, ANG, RNASE1, Ang2, RNASE12	-0.618233	-1.61007	-1.04176	0.0136986	molecular_function	367
retinoid binding	13	13	9	RBP1, RBP4, CRABP2, CRABP1, PTGDS, RBP3, RBP2, RBP7, Lcn5	-0.719707	-1.61074	-1.15632	0.0140845	molecular_function	370
phosphodiesterase I activity	5	5	5	ENPP2, FAN1, APEX1, ENPP3, ENPP1	-0.815804	-1.55432	-1.39936	0.0140845	molecular_function	371
MAP kinase tyrosine-serine-threonine phosphatase activity	15	15	12	DUSP4, DUSP6, DUSP9, DUSP2, DUSP10, DUSP1, DUSP14, DUSP18, DUSP8, DUSP5, DUSP7, DUSP16	0.656409	1.79527	1.29532	0.014218	molecular_function	374
endopeptidase activity	73	73	60	CFD, PCSK5, KLK13, PCSK6, ADAMTS9, F7, KLK1, PSMB9, CASP12, APH1B, ADAM10, GZMM, SENP1, TPP2, ADAMTS13, PSMB8, MMP12, PCSK2, PAPPA, CTSD, PSMB2, TPP1, PSMB11, ECE1, BACE1, APH1A, PSMA4, PLG, CPS1, FURIN, CTSB, PREP, PSMB3, ADAMTS20, Ren2, PSMA6, PSENEN, PCSK1, PSMA1, PSMA2, CASP6, PSEN1, PSMB10, MBTPS1, PSMB1, PSMD13, CD46, PSMA7, PMPCA, PSMB7, PSMB6, PSMB5, PSMA5, ELANE, KEL, PSEN2, PSMB4, PSMA3…	-0.414836	-1.46698	1.01965	0.0142857	molecular_function	376
pattern recognition receptor activity	9	9	5	CLEC7A, TLR2, COLEC12, MARCO, DMBT1	-0.825163	-1.60824	-1.06753	0.0142857	molecular_function	377
monovalent inorganic cation transmembrane transporter activity	12	12	8	ATP1A2, ATP1A3, ATP1A4, ATP1A4, ATP1B4, ATP1A1, ATP12A, ATP4A	-0.76734	-1.65094	-1.2918	0.0143369	molecular_function	378
neutral amino acid transmembrane transporter activity	21	21	12	SLC7A10, SLC6A19, SLC7A8, SLC43A1, SLC7A5, SLC38A1, SLC1A5, SLC1A4, SLC36A1, SLC7A9, SLC3A2, SLC38A5	-0.678767	-1.6577	-1.05125	0.0144928	molecular_function	380
neuropeptide Y receptor activity	17	17	11	NPY2R, Npy6r, Npy6r, GPR83, NPY1R, NPY1R, PROKR1, NPY, PROKR2, QRFPR, NPY5R	0.642006	1.64293	1.0514	0.0147059	molecular_function	384
glutathione binding	15	15	13	GPX3, GSTA3, Gsta4, MGST1, LANCL1, GSTP1, Gstp2, PTGES, LTC4S, GPX4, GSS, GSR, GPX1	-0.64429	-1.59414	-1.06156	0.0164474	molecular_function	401
growth factor activity	190	190	163	TDGF1, FIGF, NRG4, TFF2, IGF1, INHBA, TGFB1, ENDOU, LEP, GDF10, FGF10, JAG2, BMP6, IL1B, TGFB2, GDF7, PROM2, FGF12, GKN1, PPBP, FGF8, PTN, IL4, WISP2, NRG2, INHBB, Klk1b3, GDF15, CSF1, OGN, Klk1b4, GDF9, CD320, BMP8B, BMP8B, CTGF, BDNF, PDGFD, PDGFD, HBEGF, FGF13, INHBC, BMP1, NUDT6, TFF1, IL34, FGF2, EFEMP1, BTC, TGFB3, CSF2, ANGPTL3, IL10, BMP2, PROK1, PSPN, CXCL12, FGF17, LIF, VEGFB, VEGFB, AR…	-0.338795	-1.37567	-1.01874	0.0167598	molecular_function	405
nitric-oxide synthase binding	10	10	10	CD74, DMD, DMD, CAV1, ARG2, NOS1AP, SLC6A4, CAV3, ACTG1, ACTB	-0.701959	-1.6101	-1.14184	0.0167785	molecular_function	406
choline binding	7	7	7	ACHE, ACHE, CHKA, CRP, ACPP, BCHE, CHAT	-0.769771	-1.59482	-1.26199	0.0174216	molecular_function	417
arylsulfatase activity	12	12	8	SULF2, SULF1, ARSI, ARSJ, ARSK, ARSB, ARSA, ARSG	-0.70058	-1.53563	-1.00578	0.0176678	molecular_function	422
scavenger receptor activity	56	56	47	VTN, SCARA3, ENDOU, SCARA5, PGBD1, MSR1, STAB2, ENPP2, LOXL2, TMPRSS5, CXCL16, CORIN, STAB1, LOXL4, SCARF1, PRSS12, Fcrls, SCARF2, ENPP3, CD5L, SUSD2, TINAGL1, 5830411N06Rik, Cd163l1, Cd163l1, HHIPL1, CD163, LOXL3, CD6, SSC5D, 5430419D17Rik, ENPP1, SRCRB4D, TMPRSS13, CD5, COLEC12, TMPRSS3, TMPRSS4, MARCO, CFI, PRG4, PRG4, TINAG, LGALS3BP, HPN, DMBT1, TMPRSS2	-0.443242	-1.48182	-1.04442	0.0178571	molecular_function	426
ryanodine-sensitive calcium-release channel activity	10	10	7	RYR1, RYR2, RYR2, FKBP1B, FKBP1A, RYR3, RYR3	-0.761041	-1.66414	-1.06967	0.0180505	molecular_function	429
DNA bending activity	64	64	55	TRERF1, FOXC1, FOXO4, FOXQ1, FOXD1, FOXN2, FOXO6, FOXD3, FOXP2, HHEX, FOXL1, Gm5294, FOXC2, HMGB1, HMGB1, HMGB1, FOXA3, FOXG1, FOXF1, FOXO3, FOXD2, SRY, SRY, FOXL2, FOXM1, FOXR1, LEF1, HMGB3, FOXN4, FOXP1, FOXP4, FOXB2, FOXA2, FOXA1, FOXI1, FOXJ3, FOXJ2, FOXE1, FOXN3, FOXK2, FOXH1, FOXI2, FOXI3, FOXO1, FOXF2, FOXD4, FOXK1, TERF1, FOXS1, FOXJ1, FOXJ1, FOXN1, HMGB2, FOXP3, FOXE3	-0.438156	-1.54176	-1.05333	0.0180723	molecular_function	430
catalytic activity	910	910	756	CFD, HAL, MASP1, LPL, G6PC2, ATP1A2, TMPRSS11A, PLAT, HP, KLK8, MEST, KLK14, Klk1b1, HMGCLL1, HYAL1, PRSS1, GZMB, FAR2, CKM, EYA2, PAK3, PRSS58, SULF2, KLK11, NMRAL1, KLKB1, ALAS2, MTHFR, Akp3, Mcpt4, TREH, Klk1b16, KCNT1, CHIT1, F11, GLB1L2, TMPRSS6, AOX1, ENPP2, PDE1A, PFKFB4, LSS, Echdc3, Echdc3, HK2, TMPRSS11E, LANCL2, HOGA1, Klk1b21, PLA1A, ALOXE3, PDE10A, Mcpt9, Klk1b24, Klk1b22, MOXD1, LIP…	-0.264093	-1.2027	-1.01887	0.0193133	molecular_function	441
microtubule-severing ATPase activity	6	6	6	KATNAL2, KATNAL1, KATNA1, KATNB1, SPAST, SPAST	-0.820107	-1.6493	1.006	0.0195313	molecular_function	444
phosphatidate phosphatase activity	12	12	9	LPIN1, PPAP2B, PPAP2A, LPIN2, PPAPDC1B, PPP2R2D, PPAP2C, LPIN3, PPAPDC1A	-0.748814	-1.68413	-1.00573	0.0200669	molecular_function	446
protein binding, bridging	70	70	62	SPRR3, SPRR1B, LOR, COL1A2, TNNT2, FLRT2, ACTN3, COL6A2, COL14A1, STX1A, FLRT3, ADAP2, DSP, SYNM, CNN3, TCHH, IVL, IVL, ACTN2, BCL3, IL1RAP, RAD50, CUX1, COL19A1, Fhad1, COL11A1, FSCN3, FGB, RBM14, TAGLN, HSPA5, POLDIP2, CNKSR1, GOLGA5, CBX5, ST13, FGG, PRKAA2, MMS19, CRADD, COL8A2, NUFIP1, ARPC4, GATAD2A, MSN, COL11A2, RABAC1, FKBP4, LDLRAP1, SSX2IP, FGA, FLRT1, ANXA1, FSCN1, CRK, SPRR1A, SPRR1A…	-0.424111	-1.47127	-1.04158	0.0201149	molecular_function	449
metalloendopeptidase inhibitor activity	10	10	10	TIMP2, RECK, TIMP3, WFIKKN1, WFIKKN2, SPOCK3, TIMP1, TIMP4, COL4A3, LXN	-0.695854	-1.64897	-1.02512	0.0201342	molecular_function	450
oxidoreductase activity, acting on the CH-NH2 group of donors, oxygen as acceptor	21	21	7	LOXL1, LOXL2, LOXL4, DDO, LOX, LOXL3, DAO	-0.775316	-1.65991	-1.30609	0.0205479	molecular_function	454
glycine transmembrane transporter activity	8	8	6	SLC36A2, SLC36A1, SLC6A9, SLC6A5, SLC38A5, SLC32A1	-0.762671	-1.53384	1.00874	0.0217391	molecular_function	470
steroid binding	45	45	30	IGF1, ESR1, SULT1E1, AR, SERPINA6, SHBG, HSD11B1, RXRG, PAQR7, CYP11B1, PDIA2, HSD3B2, HSD11B2, ESR2, PAQR8, Hsd3b4, PAQR5, HSD17B10, PGRMC2, GSTM5, PGR, PGRMC1, NR2E3, SLC22A2, NR3C1, NR3C2, ATP5O, AKR1D1, RXRB, RXRA	-0.5079	-1.52249	-1.03749	0.022082	molecular_function	471
extracellular ligand-gated ion channel activity	50	50	41	GLRA1, CHRNA7, GABRQ, CHRNB1, GABRG3, GABRA3, GABRA2, STX1B, GABRD, CHRNG, GABRA1, GLRA2, CHRNA1, CHRNA10, GABRP, GABRR3, GLRA4, CHRNB3, CHRNA4, GABRE, GABRA6, CHRNA2, CHRNA6, HTR3B, GLRB, CHRNA9, CHRNB2, GABRR1, GABRR2, CHRNA3, HTR3A, CHRNB4, CHRNA5, GABRB3, GLRA3, GABRG1, CHRNE, GABRG2, CHRND, GABRB1, GABRB2	0.415585	1.50398	1.03758	0.0220994	molecular_function	472
beta-amyloid binding	30	30	27	CD74, APOE, APBB1, TGFB2, ACHE, CHRNA7, APBA1, GPRASP2, ITM2B, IDE, FBXO2, MAPK8IP2, COL25A1, TM2D1, APOA1, APOA1, APBB3, HSD17B10, APBB2, DLGAP3, BCHE, CST3, ITM2C, LDLRAP1, APBA3, Hba-a2, APBA2	-0.558118	-1.62253	-1.08415	0.0223642	molecular_function	475
thrombin receptor activity	6	6	6	F2RL2, F2RL3, F2RL3, F2R, F2RL1, GP1BA	-0.745896	-1.54356	-1.32421	0.023622	molecular_function	489
troponin I binding	6	6	5	TNNT2, TNNT3, TNNI3K, TNNC1, RCAN3	-0.809797	-1.5609	-1.26672	0.0240964	molecular_function	493
hydrolase activity, acting on acid anhydrides	46	46	32	Gm4951, Ifi47, Igtp, Gm12250, Irgm2, Iigp1, Gm4841, RAD54L, RAD54L, Gm5431, CHD6, CHD7, XRCC5, INO80, SMARCA4, 9930111J21Rik1, SUPV3L1, CHD8, IFIH1, DDX58, DDX58, Gm12185, RTEL1, SMARCA2, CHD9, DDX11, SKIV2L2, BRIP1, DHX58, BTAF1, ERCC2, 9930111J21Rik2	-0.52042	-1.58445	-1.07148	0.0245399	molecular_function	498
ATPase inhibitor activity	5	5	5	PLN, PLN, ATPIF1, SLN, SLN	-0.832102	-1.60819	-1.00289	0.0257353	molecular_function	509
phosphatidylinositol-4,5-bisphosphate binding	24	24	22	PHLDA3, PLCB1, RPH3A, RAG2, APBA1, PFN2, ADAP2, TULP3, SCIN, SYTL2, PFN1, RAB35, PARD3, VIL1, FRMPD4, PLCD1, ANXA2, LDLRAP1, TULP1, APBA2, TIRAP, SESTD1	-0.55278	-1.51495	-1.0368	0.0258065	molecular_function	510
laminin binding	23	23	19	ACHE, ACHE, ECM1, LYPD3, LGALS1, BCAM, ITGA2, RPSA, THBS1, THBS1, TINAGL1, ITGB1, ITGA7, ITGA6, ADAM9, AGRN, PLEKHA2, PLEKHA2, ITGA3	-0.572813	-1.57974	-1.12375	0.0274914	molecular_function	523
transmembrane receptor protein tyrosine kinase activity	66	66	55	TIE1, TEK, AXL, EPHA7, ALK, ALK, DDR2, ROR1, FGFR1, MUSK, KDR, FGFR2, ERBB3, INSR, PDGFRA, TYRO3, PDGFRB, EPHA1, CSF1R, NTRK2, EGFR, EPHA4, EPHB4, RET, EPHA10, MET, EPHA2, EPHA5, ERBB4, ERBB2, FGFR4, DDR1, EPHA3, NTRK3, FLT3, FLT1, KIT, FLT4, RYK, LTK, NTRK1, EPHB2, EPHB1, MST1R, MERTK, PTK7, IGF1R, ROS1, INSRR, FGFR3, EPHA6, EPHA8, ROR2, TRIM27, EPHB3	-0.447542	-1.50215	-1.04996	0.0277778	molecular_function	529
fibrinogen binding	6	6	6	ITGB3, ITGB3, THBS1, THBS1, ITGA2B, MFAP2	0.742771	1.58665	1.28436	0.0285714	molecular_function	534
cytokine receptor activity	65	65	34	CD74, IL2RB, CX3CR1, LIFR, IL2RG, LEPR, IL1RL1, EBI3, IL7R, OSMR, CSF2RB, IL6ST, MPL, IL12RB1, IL12RB1, IL13RA1, IL5RA, GHR, PRLR, IL15RA, CSF3R, IL12B, IL12RB2, IL31RA, IL9R, IL3RA, IL1RL2, IL13RA2, CNTFR, IL21R, CSF2RA, CSF2RA, EPOR, IL17RB	-0.483639	-1.48437	-1.05182	0.0292208	molecular_function	537
protein kinase A catalytic subunit binding	8	8	8	PRKAR1B, PRKAR2B, RYR2, PRKAR2A, AKAP11, GSK3B, PRKAR1A, GSK3A	-0.725221	-1.57474	-1.11947	0.0295203	molecular_function	540
vinculin binding	11	11	10	DLC1, DLC1, SORBS3, SYNM, CTNNA1, TLN1, NRAP, PXN, ACTN1, DAG1	-0.685692	-1.5321	-1.06814	0.0300752	molecular_function	544
bile acid:sodium symporter activity	10	10	10	Gm5868, SLC10A6, SLC10A4, SLC10A2, ZAR1, SLC10A5, SLC10A1, SLC10A7, SLC10A3, ZAR1L	-0.702673	-1.58248	-1.15797	0.0309278	molecular_function	552
protein self-association	39	39	34	CCL5, C1QTNF5, SHANK3, ACHE, ACHE, PTH1R, CD2, CCDC88C, ADAM8, CNTN2, ACVR2A, CTSC, TTN, Agtr1b, TNFAIP3, ATXN1, DYRK1A, Cbr2, MALT1, ZSWIM2, BCL10, L1CAM, AGA, SLC9A3R1, TRIM32, AHCY, CTSO, Lcn3, IGHMBP2, Zfp639, Samd11, AXIN1, ABCD3, MDH2	-0.470813	-1.48145	-1.08095	0.03125	molecular_function	556
calcium-dependent phospholipid binding	34	34	29	SYT16, SYT1, PCLO, ANXA6, ANXA5, Mctp1, DOC2B, ANXA9, SYTL3, PLA2G4B, ANXA7, ANXA10, SYT14, ANXA3, CPNE3, DYSF, ANXA11, ANXA4, ANXA13, SYT3, CPNE1, ANXA2, ANXA8, SYT2, DOC2A, PLA2G4A, MCTP2, ANXA1, SYT11	-0.499328	-1.51802	-1.061	0.0319489	molecular_function	563
ribonuclease H activity	9	9	5	APEX1, RNASEH2A, EXO1, FEN1, RNASEH1	-0.781627	-1.47793	-1.03141	0.0323741	molecular_function	567
Wnt-protein binding	30	30	28	TDGF1, APCDD1, FZD2, SFRP2, ROR1, FZD3, FZD3, SFRP1, FZD7, FZD7, FZD4, FRZB, CTHRC1, FZD9, SMO, FZD10, WIF1, SFRP4, FZD6, RYK, FZD8, FZD5, LRP6, SFRP5, ROR2, LRP5, FZD1, WLS	-0.536902	-1.56317	-1.12665	0.0326797	molecular_function	571
MHC class I protein binding	14	14	9	CD8A, TAP1, DERL1, TUBB3, ABCB9, ATP5A1, TAPBP, TAP2, ATP5B	-0.707994	-1.56083	1.01249	0.0332103	molecular_function	577
opioid peptide activity	5	5	5	PENK, PDYN, CDC42EP2, PNOC, ZFP106	-0.801993	-1.51412	-1.05218	0.0344828	molecular_function	587
protein homodimerization activity	582	582	535	ADIPOQ, MASP1, MASP1, THRSP, FIGF, SLC11A1, HP, TBX1, ABCG4, CCL5, CD8A, APOE, TGFB1, GRIA1, TAP1, STK4, CENPF, Gsta4, Gsta4, BEGAIN, MYOCD, TGFB2, CDH13, GDF7, NPR3, PON1, ZBTB16, ANKS6, SYT16, PSMC3IP, OLFML2A, HAND1, ACHE, ACHE, OLFML2B, ASGR1, NOG, WWTR1, ENO2, SHBG, SDS, MAF, ALS2, IRAK3, FGFR1, PDXK, INHBB, MTHFD1L, P2RX4, ACTN3, MGLL, ADH7, AGXT, CHRNA7, CSF1, PLCB1, COL23A1, CDSN, CD2, AP…	-0.279025	-1.24036	-1.01105	0.0353201	molecular_function	594
structural constituent of epidermis	10	10	8	LOR, FLG, KRT84, PKP1, KRT10, KRT82, KRT36, KRT36	-0.70654	-1.55434	-1.15539	0.035461	molecular_function	599
phosphatidylinositol phospholipase C activity	30	30	29	PLCL1, PLCL1, PLCB4, PLCB1, F2RL2, CCKBR, HTR2C, C3AR1, CHRM3, PLCH2, PLCH1, PLCD4, PLCZ1, PLCD1, PLCB3, PLCG2, HTR2A, PLCD3, PLCE1, PLCG1, BDKRB2, PLCB2, CCR5, EDNRA, PLCL2, HTR2B, CHRM1, CHRM5, CASR	-0.490216	-1.46985	-1.07152	0.0355987	molecular_function	602
L-amino acid transmembrane transporter activity	23	23	7	SLC7A2, SLC7A8, Nat3, SLC43A1, SLC7A5, SLC38A1, SLC43A2	-0.745085	-1.54004	-1.32258	0.0357143	molecular_function	604
PDZ domain binding	106	106	102	CXXC4, GJA1, GRIA1, GRIA1, ADAM17, KIRREL3, FZD2, SFRP2, TGFBR3, DLG2, ATP2B4, FZD3, FZD3, MUSK, SYNJ2, SFRP1, FZD7, FZD7, DMD, DMD, PDZK1, FZD4, APBA1, CCDC88C, CFTR, GRM7, LPHN2, FRZB, LPAR2, LNX1, PLEKHA1, GRIA3, FZD9, Exoc4, Exoc4, DTNA, SMO, DLG4, SDC2, GRM5, DLG1, MPP3, SLC9A3R2, CRIPT, FZD10, CASK, L1CAM, ADRB2, NOS1AP, SLC9A3R1, GRIN2C, ATP2B2, GRIK5, MAGI2, SFRP4, SNTB1, GRIK2, KCNJ12, N…	-0.360764	-1.36723	-1.05402	0.0372493	molecular_function	613
cytokine receptor binding	73	73	19	IL4, IFNA5, IFNA2, IFNA1, IFNB1, IFNA13, IL15, Gm13275, Gm13272, IFNA14, MIF, IL9, IL12B, IL7, Ifna4, Gm13271, IFNK, IFNA16, IL23A	0.519713	1.56707	1.11204	0.0377358	molecular_function	617
actin monomer binding	15	15	13	NOS3, MYLPF, MYL3, PKNOX2, Tmsb15l, MYL2, LIMA1, MKL1, MYL4, MYL4, TMSB10, TMSB10, MTSS1	-0.63024	-1.54458	-1.12705	0.0378007	molecular_function	618
titin binding	10	10	10	TCAP, OBSCN, OBSCN, MYBPC1, TRIM63, ACTN2, CALM3, MYBPC3, CALM1, CALM1	-0.661007	-1.5389	-1.05518	0.0387324	molecular_function	623
antioxidant activity	24	24	15	APOE, SOD3, PRDX4, NXN, SRXN1, ALB, PRDX5, PRDX3, PRDX1, PRDX2, SOD1, PRDX6, MT3, Apoa4, Apoa4	-0.589797	-1.53249	-1.00762	0.0394737	molecular_function	628
flavin adenine dinucleotide binding	94	94	84	NOS3, FMO5, FMO2, NOX4, MTHFR, DUOX1, AOX1, FMO3, FOXRED2, CYB5R3, ACOX2, FMO1, NOS2, SARDH, DUOX2, AIFM2, MTRR, Gulo, ERO1L, AGPS, AGPS, CYBB, ERO1LB, CHDH, NOS1, ACADSB, ACAD11, DUS1L, NOX1, NOX1, GCDH, ACADL, Gm4847, DMGDH, IVD, ACAD8, ACOX1, Acad12, D2HGDH, STEAP3, STEAP1, POR, ACOXL, KMO, MTO1, COQ6, ACAD9, CYB5R4, ACOX3, DLD, ETFDH, ACADS, KDM1A, Fmo9, ETFA, ACADM, STEAP2, DPYD, NDOR1, MAOB…	-0.381156	-1.38667	-1.00517	0.039886	molecular_function	630
phospholipase inhibitor activity	14	14	9	APOC1, SNCB, ANXA5, ANGPTL3, ANXA3, ANXA4, ANXA2, ANXA1, PDC	-0.682044	-1.51011	-1.04796	0.040146	molecular_function	631
fatty acid binding	34	34	26	FABP4, CD36, APOC1, FABP7, ACOX2, FABP6, FABP3, FABP5, NDUFAB1, HNF4A, FABP1, PTGDS, FFAR1, ACOX1, Cyp4a14, SH3GLB1, LSR, ACOX3, SNCA, ALB, FABP2, ADH5, ADH5, DGAT1, PPARD, AZGP1	-0.49714	-1.51648	-1.00762	0.040625	molecular_function	633
potassium ion binding	14	14	8	ATP1A2, PDXK, KCNJ11, ATP1A1, HDAC4, KCNA4, KCNJ1, PKLR	-0.702082	-1.50027	-1.01552	0.040678	molecular_function	634
symporter activity	124	124	118	SLC15A2, SLC1A3, SLC5A12, SLC16A2, SLC12A3, SLC6A13, SLC6A19, SLC34A2, SLC16A4, SLC10A6, SLC10A4, SLC10A2, SLC5A7, SLC25A18, SLC13A1, SLC20A1, SLC38A3, SLC13A3, SLC38A4, SLC17A2, SLC24A2, SLC5A3, SLC46A2, SLC16A14, SLC13A4, SLC16A6, SLC4A7, SLC6A1, SLC45A1, SLC34A3, SLC13A5, SLC4A11, SLC1A2, SLC1A7, SLC23A2, SLC15A1, SLC17A8, SLC6A12, SLC5A8, SLC17A4, SLC6A14, SLC24A1, SLC13A2, 1700039E15Rik, SLC…	-0.335574	-1.32423	-1.01202	0.0407609	molecular_function	636
protein kinase activator activity	19	19	15	FGF13, DUSP19, HMGB1, HMGB1, NCKAP1L, MAPK8IP2, EPO, CAMKK2, MADD, PRKAG2, TAOK1, WNT11, AGAP2, AGAP2, TOM1L1	-0.577014	-1.44283	-1.165	0.0410959	molecular_function	640
methyltransferase activity	197	197	146	INMT, NNMT, HNMT, COQ3, PRMT7, GART, METTL1, RNMT, METTL21C, BHMT2, N6AMT1, AMT, METTL14, PRDM2, FBL, Fbll1, Fbll1, SMYD2, WHSC1, NSUN4, METTL8, BHMT, MTRR, TRMT61A, NSUN3, SHMT1, METTL13, COMT, METTL6, TYW3, ALKBH8, FTSJ3, NSUN6, PRMT5, MGMT, PCMTD2, TRMT1, WHSC1L1, DNMT1, SETDB2, NSUN5, ICMT, RRP8, ECE2, Trmt61b, PRMT2, TRMT2B, ASH1L, METTL4, PRDM6, NSD1, NSUN2, METTL5, RNMTL1, PCMTD1, SUV420H1…	-0.340933	-1.34738	-1.0471	0.0411311	molecular_function	641
NADP binding	50	50	41	NOS3, FMO5, FMO2, ME1, MTHFR, DUOX1, FMO3, HSD11B1, FMO1, NOS2, MTRR, NOS1, H6PD, NNT, NOX1, GRHPR, Gm4847, G6pd2, CAT, POR, CRYM, CRYM, IDH1, HMGCR, MIOX, DHFR, KIF1B, CRYZL1, Fmo9, DPYD, NDOR1, PGD, PGD, GSR, TXNRD3, FMO4, ASPDH, CRYZ, TXNRD1, SPR, TXNRD2	-0.445104	-1.43741	-1.03015	0.0422078	molecular_function	650
transporter activity	384	384	294	SLC15A2, Slco6c1, FABP4, SLC11A1, SLC5A12, TAP1, SLC16A2, AQP4, SLC12A3, SYT4, SLC2A3, APOD, RBP1, AQP3, SYT12, RLBP1, FABP7, SYT1, SLC26A7, ABCC2, ABCC2, XK, RBP4, PCLO, SYNPR, FABP12, SLC26A6, SLC26A6, Gm5134, SLC5A7, SV2B, SLC13A1, AQP6, AQP1, SLC22A15, SEC22A, SLCO2B1, RPH3A, SLC13A3, FABP6, PDZK1, 2010107G12Rik, TTPAL, SLC2A13, CRABP2, DOC2B, SLC5A3, SLC46A2, SLC13A4, SLC22A17, SLC5A9, SLC4A…	-0.291301	-1.2466	1.00907	0.042654	molecular_function	653
serine-type endopeptidase activity	259	259	188	CFD, MASP1, MASP1, TMPRSS11A, PLAT, HP, KLK8, KLK6, KLK14, Klk1b1, PRSS1, PRSS1, PCSK5, GZMB, GZMB, SERPINB2, KLK13, PRSS58, KLK11, LTF, KLK12, KLKB1, PCSK6, Mcpt4, Try4, Klk1b16, F11, TMPRSS6, TMPRSS11E, Klk1b21, PRSS2, PRSS2, Mcpt9, Klk1b24, Klk1b22, KLK7, Klk1b8, Klk1b11, C2, PRSS22, TMPRSS12, TMPRSS5, Klk1b3, F7, Mcpt1, TMPRSS11F, Klk1b4, KLK9, KLK1, KLK1, PRSS55, HTRA4, KLK5, HTRA1, Gzmc, Gz…	-0.327876	-1.32215	1.01244	0.043038	molecular_function	657
nucleoside-triphosphatase activity	155	155	129	NAV1, TAP1, KATNAL2, KATNAL1, DNAH2, ABCA9, Abca8a, ABCC2, MCM3, NAV3, CDC6, ATAD3A, ABCA5, ENTPD3, Spata5l1, ORC1, DNAH8, DNAH5, CFTR, ABCC12, DMC1, FIGN, ABCC5, ABCG2, DYNC2H1, ABCC6, Naip1, ABCA2, TRIP13, RAD51C, NLRP10, YME1L1, Afg3l1, Nav2, NSF, ABCB6, GPN1, ABCB7, MOV10, KATNA1, PEX6, ABCF2, RAD17, RFC4, ENTPD1, ATAD5, PEX1, ORC4, ABCC9, RUVBL1, LONP1, ABCB4, ABCB8, NUBP1, RUVBL2, ABCA1, DY…	-0.338915	-1.34373	-1.02649	0.0446194	molecular_function	665
chemoattractant activity	20	20	17	FIGF, CCL5, FGF10, FGF8, VEGFB, VEGFB, HMGB1, VEGFC, MIF, VEGFA, FGF7, ALKBH1, ALKBH1, SCG2, BMP4, HMGB2, CCL3	-0.567905	-1.50888	-1.09743	0.0447284	molecular_function	667
coreceptor activity	24	24	23	CD8A, RAMP2, TGFBR3, GFRA4, ACVR2A, CCR8, LY96, CD4, PVRL1, CD86, CD80, ZP2, CD22, RAMP1, RAMP3, PVRL2, CXCR4, LRP6, CXCR6, CCR5, GFRA3, CD28, IGSF1	-0.501284	-1.44703	-1.05343	0.0448276	molecular_function	669
14-3-3 protein binding	5	5	5	SRPK2, SYNPO2, DAB2IP, TSC2, DDIT4	-0.797899	-1.54909	-1.2325	0.045283	molecular_function	673
transforming growth factor beta receptor binding	18	18	14	TGFB1, TGFB2, TGFBR3, INHBC, TGFB3, SMAD2, BMP2, LEFTY1, SMURF2, SMAD3, TGFBRAP1, FKBP1A, LEFTY2, GDNF	-0.571975	-1.44922	-1.0131	0.045614	molecular_function	680
fibronectin binding	28	28	24	MMP2, CCDC80, SFRP2, IGFBP3, ITGA4, CTGF, THBS1, THBS1, COMP, COMP, IGFBP5, MMP9, TNC, ITGB1, VEGFA, MFAP2, FSTL3, MMP13, THBS4, HSD17B12, SDC4, PLEKHA2, PLEKHA2, ITGA3	-0.545528	-1.54919	-1.12818	0.0474684	molecular_function	695
MutLalpha complex binding	9	9	8	ATR, ATR, MUTYH, TREX1, TREX1, MSH6, MSH2, PCNA	-0.687117	-1.48744	-1.19155	0.04811	molecular_function	698
phosphotransferase activity, for other substituted phosphate groups	19	19	10	PIGF, CRLS1, Ept1, CEPT1, CHPT1, PGS1, PIGG, PIGN, CDIPT, PIGO	0.622963	1.50759	1.15861	0.0491071	molecular_function	701
high-density lipoprotein particle receptor binding	5	5	5	APOA2, APOC3, APOC3, APOA1, APOA1	0.761122	1.50808	1.16564	0.0495495	molecular_function	704

## Sheet: SNEA Cell
Appendix 2: Sub-network enrichment analysis for cell process in the mouse distal colon following reconstitution of the bone marrow. Provided are the total number of neighbors within a network, number of neighbors measured with the Agilent mouse microarray platform, the entities measured, the median fold change of the network, and the p-value.
Gene Set Seed	Total # of Neighbors	# of Measured Neighbors	Measured Neighbors	Median change	p-value
granulosa cell development	8	7	IGF1, TGFB1, SGK1, AR, FSHR, GDF9, BAX	-1.61899	0.000470402
intermediate filament polymerization	16	16	PRPH, NEFM, KRT75, VIM, DES, KRT14, HSPB1, LCP1, CRYAB, NEFL, MTM1, NEFH, S100B, S100A1, KRT18, KRT19	-1.33826	0.00096754
connective tissue cell formation	9	9	TGFB1, TGFB2, CTGF, TNF, F2R, ACE, ADAMTS17, BGN, AGT	-1.32421	0.0384595
leucocyte differentiation	9	9	CD36, IL4, PADI4, TNF, NGFR, CSF2, IL15, CSF3, PTPN11	-1.31426	0.0279652
alveolar macrophage function	13	11	CD8A, TGFB1, VIP, ICAM1, CSF2, IL10, STAT4, CD4, IFNG, SFTPD, SLC7A7	-1.30915	0.0103194
glycoprotein secretion	13	13	LEP, IL1B, HNMT, ITGAL, VIP, PTAFR, EDN1, SST, CCK, TAC1, SCT, PTGER4, CLCA4	-1.30485	8.805e-05
ovary differentiation	8	8	AR, WT1, CYP19A1, DACH2, NR0B1, WNT4, SRY, FOXL2	-1.30351	0.00208827
glucocorticoid metabolism	10	7	IGF1, LEP, HSD11B1, NR1I2, ELOVL3, HSD11B2, POMC	-1.28029	0.0158976
T cell aggregation	17	15	CCL5, ITGAL, SPN, ICAM2, CD44, SELPLG, ICAM1, JAK3, SKAP1, IL15, ITGAX, PTPRC, SEMA4D, ADAM15, ITGB2	-1.27474	0.0218666
nasal tolerance	7	7	CD8A, TGFB1, IL4, IL10, MBP, IFNG, ICOS	-1.27392	0.00469473
ileum absorption	6	5	SLC10A2, SLC9A3, GCG, MOS, ALB	-1.26375	0.0449451
arginine metabolism	14	13	SLC7A2, ARG1, TGFB1, OTC, IL4, TLR4, DUSP1, ICAM1, LGALS1, CD4, NGF, KLRB1, CPS1	-1.24911	0.000291629
neuroblast differentiation	5	5	ESR1, MYCN, PHOX2B, ADCYAP1, PML	-1.24484	0.0275129
Leydig cell differentiation	17	14	IGF1, AR, CYP19A1, DHH, PDGFRA, WNT4, TCF21, CKLF, IGF2, PDGFA, SRY, CEBPB, PTCH1, NR5A1	-1.23095	0.015865
mammary gland blood flow	7	7	IGF1, VIP, OXT, NPPA, HRH1, CALCA, PTHLH	-1.22196	0.031953
ileum contraction	15	13	VIP, PTGS2, TACR1, HTR7, SST, CCK, TAC1, PROK1, HTR2C, HRH1, FPR1, HTR2A, Kng1	-1.22188	0.0159336
striatal dopaminergic pathways	9	9	DRD3, ANKK1, ADORA2A, EFNA5, BDNF, NTS, HTR2C, DRD2, KCNN3	-1.22188	0.0162001
elastic fibre assemblies	11	11	TNXB, MFAP5, FBN1, EGFL7, FBLN5, ABCC6, LTBP2, FBN2, EFEMP2, VCAN, ELN	-1.21896	0.0403216
neuronal remodeling	14	13	PLAT, GAP43, GPM6A, APOE, ACHE, OXT, NCAM1, BDNF, GRIN2B, CACNA1S, APP, RTN4, GNB2L1	-1.21346	0.0013308
astrocyte function	19	18	CD8A, GFAP, TGFB1, IL1B, VIP, HMGN3, CSF1, TNF, CD44, UTS2, NGFR, MLC1, P2RX7, APP, GYS2, F2, IL6, SOD1	-1.20053	0.00454558
testis descent	12	10	ESR1, AR, NOTCH1, GNRH1, SOX9, HOXA11, EGF, RXFP2, CALCA, HOXA10	-1.19974	0.0202196
liver blood flow	34	31	ADIPOQ, NOS3, PLAT, IGF1, APOE, GRP, LTF, VIP, SERPINC1, EDN1, NOS2, GCG, TNF, SST, PARP1, NR1H4, GIP, NOS1, ROCK1, IFNB1, NPPA, MSTN, EDN3, ABCA1, HRH2, SERPINE1, AVP, HMOX1, TRH, AGT, IL6	-1.194	0.000376697
nutrient uptake	25	22	IGF1, LEP, SGK1, PEG3, IL4, CSF1, GCG, TNF, GIP, SLC2A1, IGF2, EGF, TSC2, MSTN, GHR, IAPP, IL7, AKT1, RHEB, PIM2, MTOR, IL3	-1.194	0.014785
intestine function	30	27	ADIPOQ, IGF1, LEP, NMU, ABCC2, VIP, GCG, CFTR, TNF, SST, CDX2, EDN2, CCK, NR1H4, F2RL1, NPPA, EGF, ALOX5, PPARA, FBXL5, IL25, MYL12B, PPA1, PCK2, PYY, XDH, GDNF	-1.19245	0.00926895
amino acid catabolism	14	11	IGF1, KLF15, SDS, PADI4, GCG, IL4I1, GPT, PPARA, CPS1, ALDH6A1, SIRT3	-1.19038	0.0232962
fibroblast response	14	14	TGFB1, IL1B, STX2, CTGF, TNF, TLR2, FGF2, GLIPR1, MAPK8, CYBB, MAPK9, ESR2, MAP3K2, BGN	-1.1836	0.00103375
apoptotic body	19	18	ADIPOQ, VTN, IGF1, APOE, WT1, ANXA5, TNF, ART3, MAPK8, CASP7, P2RX7, MAPK14, BCL2, LMNA, FAS, CASP3, CASP6, CASP9	-1.17951	0.0198709
blood-retinal barrier	46	44	NOS3, IGF1, TGFB1, NOX4, TEK, IL1B, OCLN, KDR, GATA3, CLDN5, SERPINF1, NOS2, TNF, ANGPT1, CD44, ICAM1, AGER, ACTA2, ACE, BCAT1, HPX, CYBB, COL18A1, ABCG2, CD4, MMP9, EPO, MAPK14, IL22, VEGFA, RHO, AKAP12, FLT1, HSP90AA1, HGF, FN1, CDH15, HMGCR, STAT3, HIF1A, PGF, LGALS3, GDNF, CDH5	-1.17951	0.00120277
Kupffer cell activation	15	14	SLC11A1, LEP, TLR4, CCL2, LBP, TNF, LY96, NFKBIA, PPARA, MAPK14, CD14, GSK3B, ELANE, XDH	-1.17951	0.0413981
glial cell response	32	30	APOE, CX3CR1, INHBA, TGFB1, LAPTM5, P2RX4, SERPINF1, CSF1, CCL2, TNF, TLR2, FGF2, F2R, CSF2, FYN, TAC1, ADORA1, MIF, MAPK14, IL2, ANXA3, CXCL10, APP, CNTF, SNCA, HTT, CSF3, IL6, PSEN2, CD81	-1.17893	0.00474577
thymocyte adhesion	21	19	CD8A, VCAM1, NID1, CD2, TNF, FGF2, ICAM1, CCL25, RAP1A, NRP1, TNFRSF9, ITGA5, IFNG, SEMA3A, VNN1, CD6, RHOA, IGF1R, ITGB2	-1.17582	0.0275683
female sex determination	7	7	RSPO1, NR0B1, SOX9, WNT4, SRY, FOXL2, DMRT1	-1.17529	0.0481586
granulosa cell function	35	31	ADIPOQ, FST, IGF1, INHBA, TGFB1, LEP, BMP6, AR, IGFBP3, WT1, CYP19A1, GDF9, GNRH1, FGF2, BMP2, IGF2, NGF, EGF, INHA, FOXL2, TGFA, CEBPB, HGF, FGF7, MAPK1, GHRH, AKT1, BMP4, FOXO1, MAPK3, CEBPA	-1.17529	0.00116964
bone marrow reconstitution	7	6	IL4, CD34, CXCL12, MEIS1, PIM1, GMNN	-1.16847	0.0449069
estrus	69	62	NOS3, FST, IGF1, APOE, TGFB1, LEP, ESR1, RBP1, LTF, FOS, TRPV6, SRD5A1, WNT7A, HSD11B1, OXT, CYP19A1, TIMP3, PTGS2, EPHX1, EDN1, CDK4, CFTR, TNF, BRCA1, GNRH1, EDN2, CCK, LPAR3, ACE, CCKAR, CRABP1, IGFBP5, PHB2, CYP1B1, EGFR, NPPA, EGF, INHA, GAD1, IFNG, PRLR, CASP8, GJB4, CALCA, DCXR, NCOR2, GHRL, AKT1, PGR, NCOA1, BDKRB2, AVP, TIMP1, POMC, Kng1, CASP2, IGF1R, AGT, PRL, MAOA, CASP9, ACR	-1.16733	0.000128754
collateral sprouting	11	11	NCS1, TXLNB, LSAMP, BDNF, STX1A, CSPG4, NGFR, NGF, SEMA3A, NTF3, OMG	-1.16397	0.00378991
natural killer cell differentiation	31	27	IL2RB, LEP, AXL, IL4, NOTCH1, NCAM1, GATA3, PRNP, RAG2, TNF, PIK3CD, DLL1, CD27, TCF3, IL15, MAPK14, IL2, PIK3CG, IL15RA, DCLRE1C, IL7, KIT, RAG1, TBX21, KLRC1, RUNX3, IL11	-1.16216	0.00916134
glia proliferation	27	25	IGF1, TGFB1, AQP4, IL1B, SPARC, NCAM1, BDNF, CCL2, FGF2, IL10, MBP, CXCL12, NF2, EGF, S100B, IFNG, ARHGAP32, NTF3, CDKN1B, TYMP, ATP6AP2, CNTF, NPY, F2, IGFBP1	-1.15744	0.00466215
protein repair	7	6	GPX3, FN3K, FN3KRP, MSRA, GLRX2, PCMT1	-1.15726	0.0492906
epididymis transit	9	9	ME1, CNR1, SULT1E1, CYP19A1, FUCA1, ACE, PTGDS, ERP29, ENTPD2	-1.15632	0.0231409
nervous system physiology	49	45	NOS3, PENK, IGF1, GJA1, TGFB1, LEP, PDE4B, CHRM2, VIP, OXT, TUB, BDNF, CCL2, RPH3A, DNM1, TNF, PARP1, CCK, CARTPT, A2M, NOS1, TTR, NPPA, NGF, EGF, ARNT, IL2, PTGDS, NMUR2, CALCA, UNC50, PDE4A, SHARPIN, ADRA2B, AVP, POMC, RGS7, TRH, AGT, IL6, PNOC, DISC1, PRL, NR3C2, GAL	-1.15632	0.0208259
thyroid hormone metabolism	19	18	IGF1, SLC16A2, IL1B, AVPR2, GCG, TNF, DIO3, AHR, NR4A1, THRA, FOSL2, HNF4A, IL2, IFNG, NR1I3, THRB, SECISBP2, IL6	-1.15554	0.00471932
gland morphogenesis	20	18	FST, IGF1, MMP2, SHH, ESR1, FGF10, RARG, SMAD7, DKK3, IGF2, CDH1, EDA, RARB, LEF1, RARA, IGF1R, PRL, COL3A1	-1.15541	0.00576838
keratinization	37	34	KRT1, SPINK5, KLK8, TGFB1, LOR, FLG, TGM1, NOTCH1, KLK7, HSPB1, SLURP1, CSF2, DSG3, IVL, CD4, SOX21, SCEL, EGF, MNX1, TGM3, RARB, IL2, HR, KRT10, YY1, CYP26A1, SPINT1, FGF7, KRT16, ANXA1, ELN, AGT, STS, ATP2A2	-1.15539	0.00504931
gallstone formation	35	32	ADIPOQ, APOE, LEP, ESR1, SPP1, IL4, SLC10A2, FABP6, APOB, SST, SOAT2, CCK, NR1H4, CCKAR, SCARB1, COMT, ABCG8, CYP7A1, ALOX5, HNF1A, NPC1, LRP2, CALCA, GUSB, HMGCR, GPBAR1, LDLR, PPARG, ABCG5, MUC1, ABCB11, SCP2	-1.15272	0.0162434
saliva secretion	37	35	IGF1, TGFB1, LEP, CNR1, CHRM2, ACHE, VIP, PTGS2, TRPV1, TACR1, NOS2, TRPC1, IL17A, SST, NTS, TAC1, F2RL1, NPPA, P2RX7, IL2, AQP5, VEGFA, SLC9A2, SLC12A2, ANO1, SLC9A1, CNR2, CLCN3, AVP, CSF3, TRH, AGT, NPW, GAST, CHRM5	-1.14891	0.0256416
histamine metabolism	8	6	LEP, HNMT, CSF2, TGFA, HDC, HRH1	-1.14541	0.0400124
hyaluronan metabolism	6	5	IL1A, FGF2, CD44, HYAL3, HAS2	-1.14465	0.0251319
epithelial cell interaction	29	28	IGF1, TGFB1, SHH, FGF10, SPP1, TGFB2, SRD5A1, UMOD, CXCL16, FGF2, CD44, ICAM1, TGFB3, FOXL1, TGFB1I1, THBS1, EGFR, IGF2, HLX, IFNG, TLN1, HGF, FGF7, FN1, WFDC1, CLIC4, NRG1, TINAG	-1.14446	0.000829068
tear flow	31	31	NOS3, GP2, MMP2, GJA1, MGP, TGFB2, CNR1, MMP3, IL1A, SFRP1, EDN1, MYOC, WASL, CALD1, CYP1B1, BVES, ROCK1, BEST2, MIF, BMP7, PTGER4, FAAH, IAPP, P2RY1, CALCA, FN1, VCAN, CNR2, SERPINE1, AGT, PGGT1B	-1.14278	0.00101849
REM sleep	36	31	LEP, IL1B, CHRM2, ACHE, VIP, GRIK3, NPS, PRNP, HTR7, TNF, SST, HTR1B, CCK, MBP, ADORA1, CARTPT, ADCYAP1, PMCH, HCRT, NTF3, OPRD1, HRH1, HRH2, GHRH, ADA, IL6, PRL, MAOA, CHRM1, HRH3, NAMPT	-1.1423	0.0409006
blood-aqueous barrier	13	13	NOS3, CCL5, PTGER2, IL1A, OCLN, VIP, TNF, TAC1, CXCL12, ADCYAP1, PTGER4, CALCA, POMC	-1.13721	0.000593227
cartilage homeostasis	34	31	ADIPOQ, IGF1, TGFB1, ADAMTS4, IL1B, PTGER2, LTBP3, CTGF, ASPN, NOS2, TNFRSF11B, TNF, FGF2, BMP2, TAC1, FRZB, COL18A1, COMP, MMP9, TRPV4, BMP7, CRLF1, CALCA, WNT5A, HSP90AA1, WISP3, WNT11, PGF, ACAN, PRG4, PLOD3	-1.13721	0.00186402
grooming behavior	29	27	GRP, CNR1, NMU, OXT, CRHR1, TACR1, TNF, GNRH1, SST, NTS, CCK, TAC1, HOXB8, HTR2C, GRM5, MC4R, HCRT, CALCA, MMEL1, OXTR, PDYN, MAPK1, SSTR2, AVP, POMC, NPY, MAOA	-1.13721	0.0257509
PBMC proliferation	39	35	CCL5, CD8A, TGFB1, PTAFR, CSF1, ITGB3, CD2, IDO1, TNF, GNRH1, ICAM1, CSF2, IL10, CD4, HMGB1, IL15, CD86, ARG2, PMCH, IL2, IFNG, ERBB2, HSP90B1, HRH1, CALCA, MIA, PDE4A, APOH, SERPINE1, POMC, CD40LG, NR3C1, IL6, PNOC, FOXP3	-1.13721	0.0469935
placenta transfer	16	13	LPL, IGF1, LEP, PLIN2, FABP3, ABCG2, IGF2, HSD11B2, CALCA, PTHLH, ALB, HAMP, PPARG	-1.13721	0.0461954
mesenchyma development	13	12	TGFB1, AXL, NOG, TWIST2, CDK4, ISL1, PDGFA, SIX2, PTHLH, PDGFC, MECOM, GATA4	-1.13383	0.0288955
mast cell adhesion	31	29	VCAM1, SPN, ITGA4, LYN, ITGB7, SYK, TNF, CD34, CD44, F2R, FYN, COL18A1, FCER1A, ITGAV, SAA1, PRKCE, ITGB1, TLR3, SRC, MITF, CD40, NAGA, CD63, KIT, ALB, FES, F2, IL6, CADM1	-1.13356	0.0391172
fibroblast accumulation	28	25	IGF1, CX3CR1, TGFB1, IL1A, PTGS2, TLR4, CTGF, CCL2, KLK1, TNF, ANGPT1, CSF2, S1PR2, Ly6c1, COMP, C3AR1, CCR1, CXCL10, HGF, MAPK1, GHRL, PLG, MTOR, LGALS3, IL11	-1.1333	0.00624215
thymus maturation	18	18	CD8A, IL2RG, IL4, IL18, NOTCH1, GATA3, SYK, LGALS1, IL10, CD4, STAT6, IL2, CD3G, BCL2, PTPRC, IL7, TAPBP, LCK	-1.13008	0.00785585
response to external stimulus	28	26	GAP43, TGFB1, LGALS7, CNKSR2, CNR1, PLD2, TNF, CD44, MEF2C, CSF2, ANK3, TSC2, NFKBIA, TSC1, PRKCE, CDC42, CTTN, VEGFA, YY1, SPTBN4, ABCA1, CREB1, DGKE, DAPK1, IL6, PRKCD	-1.12868	0.0249875
muscle innervation	43	41	IGF1, APOE, APOD, PTN, ACHE, SERPINE2, NCAM1, BDNF, FGF2, NGFR, MATN2, IL10, RTN2, TAC1, PVALB, COL18A1, IGF2, NGF, EGF, EPHA4, SYN1, TNC, ADM, TGFA, ITGB1, NTF3, VEGFA, CALCA, FGF1, EDNRB, BCL2, BAX, GHRH, CNTF, IGHMBP2, CSF3, HDAC4, SOD1, MAG, TH, GDNF	-1.12729	0.0350263
gastrointestinal motility	84	75	PENK, LEP, GRP, OPRM1, ADM2, IL1B, LTF, CNR1, NPY2R, NMU, ACHE, VIP, OXT, ADORA2A, KDR, PTGS2, EDN1, CRHR1, PPP1R14A, TACR1, NOS2, CCKBR, GCG, TNF, F2RL3, MYLK, SST, PPY, NTS, F2R, CCK, ADRB3, TAC1, CCKAR, CALD1, GIP, ADORA1, CARTPT, NOS1, CRHR2, F2RL1, NPPA, ADORA2B, ADCYAP1, GLP1R, KCNH2, SCT, MIF, TGFA, HCRT, NTF3, OPRD1, IAPP, SLC6A4, CALCA, KCNMA1, TRPA1, HTR4, SPINK4, APLN, KIT, GHRL, COPA,…	-1.12608	3.99985e-05
phosphate import	63	57	IGF1, TGFB1, IGFBP6, SLC34A2, VIP, SLC26A6, SLC20A1, ALPI, EDN1, SLC9A3, PTH1R, CYCS, PDZK1, GCG, PRKCB, TNF, FGF2, PARP1, STC2, BMP2, SLC34A3, ADORA1, STC1, EGFR, IGF2, NPPA, G6PC, EGF, PRKCA, MEPE, SLC17A1, IP6K2, CXCR1, MAPK14, PRKCE, CTNS, HDAC1, P2RY6, SLC9A3R1, CALCA, PTHLH, PHEX, SFRP4, SLC37A4, FGF7, MAPK1, ADA, POU1F1, AVP, F2, SLC4A1, PRKCD, SLC34A1, FGF23, CASR, SLC15A4, SLC20A2	-1.12537	0.00937972
muscle relaxation	102	99	NOS3, IL1B, PRKG1, NPR3, PTGER2, CHRM2, PDE1A, ACHE, VIP, MPO, OXT, TPM2, AK1, PLN, PTGS2, PTGIR, EDN1, TACR1, HTR7, NOS2, GCG, CFTR, TNF, F2RL3, MYLK, SST, NTS, PDE5A, F2R, CASQ1, CMA1, PTGER3, CCK, PPP1R12A, ACTA2, ADRB3, TAC1, ACE, TNNI3, MYL9, MYL9, CACNA1G, PVALB, P2RX2, NOS1, ROCK1, F2RL1, ADRA2A, NPPA, ADORA2B, ADCYAP1, ADM, SCT, MAPK14, PTGER4, NCF1, ADRB2, VEGFA, P2RY6, P2RY1, HRH1, ATP2…	-1.1252	0.00239695
vein development	30	28	MMP2, TGFB1, PRKD1, DUSP6, WT1, FBN1, NOTCH1, KDR, SMARCB1, SYNM, F2R, PDGFRA, PITX2, AHR, EGFR, FBN2, HDAC1, NKX2-5, VEGFA, CYP26A1, TBX18, RHBDF1, SMAD1, SPRY1, PARK2, PKN1, SALL3, PTPRF	-1.12361	0.012029
extracellular matrix polymerization	149	142	ADIPOQ, IGF1, INHBA, TGFB1, TNXB, LEP, DPT, DCN, SPP1, IL1B, KLF15, TGFB2, PTGER2, TLL1, IGFBP3, IL4, SPARC, FBN1, NID1, SERPINE2, ADORA2A, PTGS2, SERPINF1, CTGF, EDN1, CCL2, CAV1, CCL7, CSPG4, PRKCB, TNF, TWIST1, TGM2, FGF2, ETS1, UTS2, LGALS1, TGFB3, AGER, PDGFRA, IL10, SMAD7, SMAD2, BMP2, NPPC, THBS1, ACE, FBLN5, AHR, COMP, SPHK1, IGFBP5, LIF, SLC2A1, ROCK1, LOX, CTF1, IGF2, ABCC6, EGF, SDC2, …	-1.12141	0.00186543
macrophage response	48	44	ADIPOQ, CLEC7A, CD36, HP, TGFB1, IL1A, MSR1, NOD2, CSF1, TLR4, CCL2, LBP, TREM2, TNF, TLR2, SOD3, AGER, CSF2, IL10, MST1, SCARB1, LIF, MIF, IFNG, CLEC4E, NOD1, TREM1, SFTPD, PECAM1, CD163, SLPI, MAPK1, FN1, Hspa1a, AKT1, ALB, PPARG, TNFRSF1A, VAV1, MYD88, MTOR, JAG1, NLRC4, SCGB1C1	-1.12014	0.0163981
mast cell chemotaxis	31	27	FIGF, CCL5, CX3CR1, TGFB1, GRP, CCL11, IL1B, VIP, CCL2, LYN, TNF, FGF2, FYN, MAPK8, VEGFB, VEGFC, CAMP, LTB4R2, VEGFA, CX3CL1, SEMA4D, KIT, CD72, PGF, HRH4, IL3, PRKCD	-1.11659	0.00253149
endogenous oscillator	14	14	KCNN4, VIP, CREM, AHR, ARNTL2, CLOCK, GRIN2A, AHRR, CSNK1E, ESR2, ARNTL, CLK2, HCN2, AVP	-1.11441	0.0465263
oocyte development	46	36	NOS3, IGF1, GJA1, INHBA, LEP, PTH2, AR, OXT, GDF9, HSPB1, GNRH1, WNT4, MOS, LIF, GNPDA1, DNMT1, NCOA3, ZAR1, MIF, ESR2, SUMO2, INCENP, SET, VEGFA, CBS, SHB, P4HB, SUMO3, SOHLH2, FANCL, GJA4, PTPN11, SMARCA2, H1FOO, SUMO1, PKD1	-1.11357	0.0299262
homocysteine metabolism	18	16	NOS3, TGFB1, NNMT, MTHFR, MTHFD1, GCG, BHMT, MTRR, MAT1A, CTH, CBS, PPARGC1A, MTR, AHCY, POMC, GNMT	-1.10864	0.0222755
luteolysis	102	92	PLAT, IGF1, CD8A, MMP2, TIE1, GJA1, INHBA, TGFB1, LEP, ESR1, TIMP2, EGR1, SERPINB2, TEK, PTGFR, IL1B, IL1A, IGFBP3, OXT, TIMP3, PTGS2, EDN1, CCL2, CYCS, ANXA5, NOS2, TNF, ANGPT1, GNRH1, FGF2, JUN, MAPT, INSR, PROK1, RGS2, ACE, GNRHR, PTGS1, MMP14, CRHBP, MMP9, EGF, GJB2, INHA, TNC, ALOX5, MIF, IL2, IFNG, STAR, FOXL2, ESR2, PRLR, CASP1, VEGFA, MMP19, CDH2, CD40, CTSD, CAT, EDNRB, SLCO2A1, BCL2, AP…	-1.10842	0.00265342
bile acid secretion	67	56	CD36, IGF1, APOE, SERPING1, GRP, PLTP, ABCC2, VIP, SULT2A1, SLC10A2, EDN1, FABP6, GCG, CFTR, TNF, SST, NTS, SLC22A7, CCK, TAC1, GPT, NPPC, NR1H4, NR1I2, CCKAR, SCARB1, NPPA, ATP8B1, SLC22A8, CYP7A1, AQP8, PPARA, SCT, MAPK14, NR5A2, IFNG, ABCC4, PRKCG, CYP27A1, ABCB4, APOA1, SCTR, VIPR1, SLC9A1, ABCC3, ALB, LDLR, AVP, POMC, NPY, ABCB11, PRL, GAST, ENTPD2, CASR, ADCY8	-1.10729	0.0043448
capillary morphogenesis	50	48	NOS3, TIE1, TGFB1, PLXDC1, SHH, TEK, EFNA1, KDR, SERPINF1, PPAP2B, EDN1, PDPN, NUDT6, ANGPT1, FGF2, FYN, THBS1, CXCL12, COL18A1, CYP1B1, EGF, EPHB4, PFN1, EPHA2, THBS2, HOXB3, CDC42, TGFBR2, ITGB1, ILK, VEGFA, SRC, PECAM1, ITGA6, HSPG2, BCL2, FLT1, HGF, FN1, PLAU, AKT1, HIF1A, FES, ENG, EPHB1, PGF, HOXD3, CALR	-1.10662	0.0065873
capillary permeability	121	110	NOS3, FIGF, VTN, IGF1, MMP2, GJA1, SERPING1, LEP, TEK, C5ar1, IL1B, S1PR1, VIP, SERPINC1, MPO, KDR, PTAFR, PTGS2, ITGA4, GPR182, EDN1, KLK1, CAV1, TACR1, APOB, NOS2, GCG, PRKCB, TNF, ANGPT1, FGF2, NTS, ICAM1, F2R, CMA1, FYN, IL10, CCK, TAC1, NPPC, ACE, ADORA1, COMP, SPHK1, PTGS1, NOS1, ROCK1, PRG2, NPPA, NCR1, NGF, MMP9, PRKCA, VEGFC, TRPV4, ALOX5, ADM, EPO, SCT, IL2, SEMA3A, VEGFA, SRC, ALOX5AP,…	-1.10662	0.0155382
uterine activity	17	15	IL1B, VIP, OXT, PTGS2, TLR4, EDN1, PTGIS, TNF, IL10, EGFR, EGF, OXTR, AMBP, PGR, AVP	-1.10453	0.00424851
artery dilation	69	66	NOS3, PLAT, PENK, MMP2, TGFB1, ESR1, IL1B, CNR1, PTGER2, VIP, ADORA2A, KDR, PTGS2, EDN1, CAV1, HSPB1, TACR1, NOS2, GCG, TNFRSF11B, TNF, PDE5A, F2R, TAC1, ACE, DDAH2, CRP, NOS1, TRPV3, MMP9, TRPV4, ALOX5, ADM, SCT, IFNG, ESR2, MMP12, ADRB2, CALCA, KCNMA1, CAT, TRPA1, EDNRB, MMP13, PDYN, ADRB1, MAPK1, PLAU, Hspa1a, BDKRB2, CST3, ENG, AVP, PPARG, TIMP1, Kng1, OPRK1, F2, NPPB, CELA1, ELN, AGT, PNOC, …	-1.10431	0.0235259
hippocampal function	55	49	LPL, PENK, KLK8, CAMK4, LEP, SYT4, IL1B, CNR1, KCNN2, HSD11B1, GRIK3, CYP19A1, CHRNA7, BDNF, CCL2, SST, NGFR, MAPT, PRSS12, SPHK1, SLC2A1, NOS1, HTR2C, EPHA4, GLP1R, ITGB1, NTRK3, APP, GRIN2C, NPVF, BCL2, SCTR, EFNA3, PDYN, CTNNB1, GHRL, SSTR2, MARCKS, PPARG, NPY, AGT, NPAS4, NR3C1, RTN3, RLN3, DISC1, NR3C2, SNAP25, NPY5R	-1.10431	0.0479743
trophoblast interaction	8	8	TGFB1, IL1B, VCAM1, CSF1, PLAC1, TNF, HGF, FN1	-1.09991	0.00453812
blood vessel contraction	102	95	NOS3, PLAT, IGF1, MMP2, TGFB1, LEP, ARHGEF15, ESR1, IL1B, PRKG1, NPY2R, OXT, ADORA2A, PLN, PTGS2, TLR4, EDN1, ADRA1D, KLK1, PPP1R14A, CAV1, HSPB1, E2F2, NOS2, GCG, PLD2, TNF, TRPC1, TRPC3, MYLK, UTS2, PDE5A, F2R, TBXA2R, HTR1B, S1PR2, PPP1R12A, ACE, MYL9, MYL9, AVPR1A, CALD1, ADORA1, COMP, SLK, SLC2A1, NOS1, ROCK1, NPPA, EGF, EPHA4, NPY1R, CAMP, ADM, EPO, SCT, JUNB, MAPK14, ESR2, EDN3, HSP90B1, A…	-1.09953	0.000134299
skeletal muscle growth	34	31	FST, IGF1, TGFB1, MYF5, TCAP, FGFR1, MYOD1, NOS2, TNF, FGF2, MYOG, IGFBP5, NDN, IGF2, TTR, SRF, IRS1, IRS2, PRKAA1, MSTN, MYF6, IGFBP4, JAK2, STRADA, AKT1, STAT3, NACA, NFATC2, PTPN11, IL6, STAT5A	-1.09914	0.0138492
Leukocyte-endothelial cell interaction	78	73	ADIPOQ, NOS3, CCL5, SERPING1, IL1B, NPR3, VCAM1, S100A8, ITGAL, SERPINC1, NPS, PTAFR, PTGS2, SPN, ITGA4, EDN1, CCL2, NOS2, CCKBR, JAM3, TNF, CD44, SELPLG, ICAM1, LGALS1, NGFR, PARP1, IL10, AOC3, TAC1, JAM2, CXCL12, COL18A1, ROCK1, NEU1, VEGFC, TRAF2, EPO, MIF, MAPK14, IFNG, CD14, VEGFA, SELP, GJA5, CD40, PROC, ITGAX, THBD, PROCR, HMGCR, SDC1, CXCR2, COLEC12, CSF3, PPARG, Kng1, HMOX1, F2, TRAF6, A…	-1.09901	0.0390722
prostate gland development	42	41	IGF1, MMP2, TGFB1, SHH, ESR1, PSCA, TGFB2, AR, IL1A, FGF8, NOG, SRD5A1, NOTCH1, LYN, ETS1, TGFB3, SOX9, AHR, EGF, GLI1, UBE3A, BMP7, ESR2, POU2F1, ELF3, NKX3-1, HOXA13, WNT5A, FOXA2, FOXA1, FGF7, AKT1, HOXB13, BMP4, HOXC6, SERPINB5, IGF1R, UXT, TCF20, PRL, FGF3	-1.09743	0.0126742
diestrus	36	33	LEP, GRP, ESR1, TIMP2, FZD2, S100G, MPO, OXT, PTGS2, GDF9, TNF, TLR2, GNRH1, CCK, GNRHR, EGFR, NPPA, INHA, ESR2, PADI3, NCOR2, GHRL, BARD1, PGR, NCOA1, PTGES, PPARG, TIMP1, NPY, HSD3B1, AGT, PRL, CASP9	-1.09686	0.043335
follicle-stimulating hormone secretion	26	24	FST, INHBA, TGFB1, LEP, ESR1, BMP6, VIP, CYP19A1, GDF9, EDN1, GNRH1, BMP2, MSMB, ADCYAP1, INHA, BMP7, GHR, SYNJ2BP, GHRL, FSHB, BMP4, KISS1, IL6, PRL	-1.09686	0.00331565
lipid storage	82	74	RETN, ADIPOQ, PLIN1, LPL, CIDEC, C3, CD36, MEST, PLIN4, APOE, LPIN1, LEP, PLTP, Akr1b7, LIPC, HSD11B1, VIM, RORA, CTSK, CAV1, NR1D1, APOB, PLIN2, GCG, TNF, PNPLA3, IL33, INSR, ADRB3, NR1H4, LIPE, ELOVL3, GIPR, GIP, COL18A1, PLIN5, PPARA, MC4R, GHR, ABHD5, NPC1, CEBPB, LMLN, CIDEA, MGAT3, ABCA1, PPARGC1A, MC3R, SREBF1, GHRL, SORCS1, FAS, ETFDH, BGN, VCAN, TNFRSF12A, PNPLA2, PPARG, DPP4, NPY, SLC27…	-1.09686	0.0151959
migrating myoelectric complexe	29	26	LEP, GRP, VIP, HTR7, GCG, SST, PPY, NTS, CCK, ADRB3, TAC1, NOS1, ADM, SCT, MIF, HCRT, NTF3, CALCA, HTR4, PDYN, GHRL, HTR2A, HCRTR1, NPY, HTR3A, UCN	-1.09686	0.0390004
pancreas blood flow	31	30	NOS3, LEP, GRP, IL1B, VIP, PTGS2, EDN1, TACR1, GCG, SST, EDN2, CCK, NPPC, ACE, NPPA, ADCYAP1, EGF, SCT, EDN3, VEGFA, IAPP, CALCA, GHRL, AVP, Kng1, NPY, TRH, AGT, GAST, PYY	-1.09686	0.0245527
smooth muscle contraction	183	172	VTN, C3, TFF2, RGS5, TGFB1, GRP, RETNLB, C5ar1, IL1B, PRKG1, MYOCD, CNR1, PTGER2, CHRM2, AR, NMU, PDE1A, IL4, VIP, MYH11, MYH1, VIM, OXT, DES, PLN, PTGS2, GPR182, EDN1, PPP1R14A, CAV1, DUSP1, HSPB1, TRPV1, TACR1, NOS2, SYK, PRKCB, TNF, F2RL3, MYLK, SST, CD34, ICAM1, UTS2, PDE5A, F2R, TBXA2R, RND3, PTGER3, EDN2, CCK, S1PR2, PPP1R12A, CYSLTR1, ADRB3, MRVI1, TAC1, RGS4, LPAR3, ACE, MYL9, MYL9, CCKAR…	-1.09322	0.00562614
blastocyst development	33	30	FST, IGF1, INHBA, LEP, SPP1, OXT, PTGS2, GDF9, BDNF, HBEGF, PTGIS, CSF2, INSR, A2M, LIF, AREG, EGF, ITGB1, SMARCA4, KLF5, REV3L, VEGFA, CTSS, KRT18, FN1, ALB, IL6, GRN, OVGP1, SLC2A8	-1.09311	0.0081305
epithelial cell permeability	63	60	PLAT, TGFB1, IL1B, IL4, OCLN, VIP, CLDN2, Mcpt9, MPO, NOD2, PTGS2, UMOD, CAV1, CLDN1, GCG, TNF, ANGPT1, TLR2, MYLK, ICAM1, F2R, CMA1, IL10, TAC1, HMGB1, EGFR, F2RL1, STAT6, CDH1, PRG2, NPPA, MMP9, EGF, PRKCA, TRPV4, ADM, MAPK14, IFNG, CLDN7, CD14, VEGFA, SRC, WNK4, CAT, DCLRE1C, FGF7, MAPK1, FN1, ARHGEF2, TNFSF14, CASP3, PGF, F2, S1PR3, MAPK3, NT5E, F11R, ELANE, XDH, EPRS	-1.09311	0.00293522
liver uptake	72	63	LPL, HP, APOE, LEP, IL1B, LTF, LEPR, PLTP, APOC1, MSR1, ABCC2, ASGR1, SHBG, LIPC, SLCO2B1, FETUB, APOB, GCG, TNF, SST, SLC22A7, CXADR, NR1H4, VLDLR, SCARB1, GIP, ABO, EGFR, SLC29A1, SLC22A8, SLC16A7, PPARA, HNF4A, HNF1A, LRPAP1, PCSK9, APOC3, POU2F1, LRP2, SLC22A1, APOA5, SLC10A1, Slco1a1, P4HB, PPARGC1A, FN1, FAS, MRC1, ALB, LDLR, LRP1, PPARG, IL10RA, SLC22A5, CYP1A1, CEL, IL6, ABCB11, PRL, LRP5…	-1.09311	0.0181422
macrophage adhesion	48	45	VTN, PLAT, CD8A, CX3CR1, TGFB1, DCN, SPP1, VCAM1, CD47, MSR1, RHOB, RARRES2, IL4, SIGLEC1, SPN, LUM, CCL2, CCND1, HSPB1, TNF, CD44, ICAM1, CSF2, ANK2, EMR1, MIF, CDC42, ITGB1, CX3CL1, APOA1, HGF, FN1, PLAU, ALB, PLA2G6, F2, SDC4, PLA2G7, MARCO, AGT, DAB2, IQGAP1, CCL3, ITGB2, PLAUR	-1.09311	0.00430202
myoblast proliferation	108	102	FST, IGF1, CD8A, GJA1, TGFB1, LEP, IGFBP6, ESR1, DCN, MYF5, NNMT, GJB6, FOS, PF4, IGFBP3, CCL4, FGFR1, TIMP3, DLK1, DES, PTGS2, MYOD1, CSF1, CCL2, DUSP1, CD2, CCND1, Ly6a, TNF, FGF2, LGALS1, JUN, AGER, ANKRD2, PITX2, MAPK8, FRG1, MYOG, SPHK1, IGFBP5, LIF, HMGB1, EGFR, IGF2, IRS1, NGF, EGF, S100B, THRA, IL15, PPP3CA, MSTN, EPO, JUNB, MAPK14, IFNG, BTG1, TFAP2A, TGFA, ITGB1, PABPN1, IGFBP4, TNFSF12…	-1.09311	0.00156579
rosetting	25	21	CFD, PENK, CD36, CD8A, CP, PPL, MPO, CD2, ADAMTSL1, CD44, CD48, CD4, NEU1, SELP, FN1, CR2, ALB, F2, ITGAM, IL6, ITGB2	-1.09311	0.019288
sperm entry	25	24	NOS3, VTN, SPP1, KLK11, UCHL1, C1QA, PTGER2, LY6G6C, FETUB, CCL7, EGF, NEU1, FUCA2, DKKL1, ZP3, CD9, CAT, CTRL, FN1, SPAM1, ALB, IL6, PRSS21, ACR	-1.09311	0.0185607
tissue regeneration	101	93	ADIPOQ, RSPO1, PLAT, IGF1, CCL5, APOE, INHBA, TGFB1, SHH, LEP, SERPINA5, DCN, SPP1, TGFB2, VCAM1, NOTCH1, FGFR1, NCAM1, KDR, PTGS2, F7, TLR4, SFRP1, CTGF, RUNX2, BDNF, MCAM, CCND1, TNF, TFF1, TLR2, CD34, FGF2, ICAM1, LGALS1, TGFB3, AGER, CSF2, WNT4, BMP2, TAC1, MAPK8, ACE, AHR, CXCL12, ABCG2, PTGS1, HMGB1, NTN4, PDGFA, NGF, EGF, EPO, MET, SAA1, FOXM1, TGFA, VEGFA, ITGA7, TNFSF12, OIP5, APP, HSPG2…	-1.09311	8.78891e-05
artery blood flow	80	76	ADIPOQ, CALCB, NOS3, PLAT, LEP, GRP, ADAM17, F11, VIP, SERPINC1, OXT, EDN1, CCL2, KLK1, HEY2, TACR1, NOS2, GCG, TNFRSF11B, TNF, GNRH1, MYLK, SST, NTS, ICAM1, PDE5A, TBXA2R, VWF, EDN2, TAC1, NPPC, ACE, GIP, COL18A1, VEGFB, NOS1, KCNJ11, NPPA, ADCYAP1, NEU1, GLP1R, IGFBP7, PRKCA, TRPV4, ADM, TGFA, PPP1R9B, EDN3, VEGFA, HRH1, CALCA, CX3CL1, PTHLH, SERPIND1, VIPR1, HRH2, ECE1, HAND2, FN1, GUSB, PLAU,…	-1.09112	0.000847886
erythrocyte adhesion	23	22	CD36, VCAM1, CD47, ANXA5, MFGE8, TNF, ADAMTSL1, ICAM1, BCAM, AGER, VWF, THBS1, CD22, ADRB2, SELP, CD33, LAMA5, SPAM1, ALB, HMOX1, ICAM4, JMJD6	-1.09053	0.0384964
monocyte adhesion	216	195	RETN, ADIPOQ, CD74, LPL, NOS3, FST, PLAT, CD36, IGF1, CCL5, CX3CR1, SERPING1, TGFB1, NOX4, LEP, ESR1, SERPINB2, SPP1, C5ar1, S100A9, IL1B, LIFR, ALOX12, PON1, SLIT3, VCAM1, DUSP6, PF4, IL1A, S100A8, ITGAL, S1PR1, IL4, ASGR1, NOG, IL18, ADORA2A, Retnla, PTAFR, PTGS2, CSF1, ITGA4, TLR4, FUT1, EDN1, CCL2, LYN, DUSP1, APEX1, APOB, JAM3, PRKCB, TNF, NUDT6, ANGPT1, TLR2, TRPC3, IL17A, ADAMTSL1, FGF2, C…	-1.08866	4.79654e-05
lymphangiogenesis	119	113	NOS3, FIGF, TBX1, IGF1, MMP2, TIE1, TGFB1, SHH, HOXD10, CCBE1, TEK, IL1B, CCL19, FOXC1, S1PR1, CLEC1B, NOTCH1, FGFR1, ITGA9, NCAM1, KDR, PTGS2, PPAP2B, CSF1, ITGA4, TLR4, EDN1, KRT14, PDPN, NOS2, TNF, ANGPT1, LTA, IL17A, FGF2, IL7R, NRP2, NCL, INSR, MTA1, THBS1, ACE, NPTX2, EFNB2, PDGFRB, COL18A1, NRP1, COMP, FOXC2, CD4, VEGFB, HMGB1, EGFR, NTN4, IGF2, SPRED2, MUC2, MMP9, ELMO1, VEGFC, SOX18, ADM…	-1.08735	0.000105885
osteoclast activation	47	45	TGFB1, SPP1, IL1B, IL1A, TYROBP, NOTCH1, PTGS2, GDF15, CSF1, CTGF, RUNX2, PTH1R, TNFRSF11B, TNF, LTA, IL17A, ATP5G1, IGFBP5, CD4, NFATC1, HTR2C, TNFSF10, MAPK14, BCL2L11, VEGFA, SRC, TNFSF12, PTHLH, TNFSF11, TNFAIP6, IL7, HGF, MAPK1, RAC1, MMP7, TCIRG1, HIF1A, TNFRSF11A, CSF3, TRAF6, BGLAP, IL6, PTK2B, CCL3, LCP2	-1.08499	0.0463058
bone development	219	207	ADIPOQ, NOS3, FIGF, PRKG2, PLAT, PENK, IGF1, MMP2, GJA1, INHBA, TGFB1, LEP, ESR1, DCN, SPP1, HOXD11, BMP6, MGP, IL1B, LTF, LIFR, FOS, AR, SOX4, MSR1, IGFBP3, FOXC1, RARRES2, DDR2, NOG, SPARC, FBN1, WWTR1, ECM1, IL18, NOTCH1, FGFR1, CYP19A1, CSF1, SFRP1, EDN1, SOST, RUNX2, CCL2, PTH1R, CTSK, LEPRE1, NOS2, TNFRSF11B, PRDM2, CFTR, TNF, FGFR2, TWIST1, TRAPPC2, FGF2, ETS1, JUN, WISP1, MEF2C, SOX9, TRP…	-1.08476	0.0146075
histogenesis	208	195	RETN, CYP2E1, ARG1, PLAT, KLK8, IGF1, GAP43, CAMK4, CD8A, MMP2, TGFB1, LPIN1, SHH, LEP, ADAM17, ESR1, SERPINB2, FGF10, DCN, MYF5, AXL, CHL1, IL1B, MYOCD, SFRP2, LEPR, MMP3, FOS, APOC1, ENPP2, WT1, TUBB2B, IL4, SPARC, FBN1, NOTCH1, CYP19A1, RORA, NCAM1, E2F3, DLK1, HMGN3, GATA3, PTGS2, MYOD1, CTGF, RUNX2, MCAM, CCL2, HBEGF, CCND1, TNF, NOBOX, LTA, ADAMTSL1, FGF2, CD44, INSR, PDGFRA, FABP3, AOC3, G…	-1.08476	0.0016545
LDL oxidation	84	76	CYP2E1, NOS3, Defa1, HP, IGF1, APOE, NOX4, ESR1, MB, IL1B, CP, ALOX12, PON1, VCAM1, PLTP, PF4, IL4, MPO, CCL2, APOA2, APOB, NOS2, GCG, PRKCB, TNF, SOD3, CMA1, SCG3, ACE, LCAT, HPX, CRP, CYBB, PRKCA, ALOX15, ALOX5, PPARA, SAA1, MAPK14, IFNG, SEC14L2, PDGFB, LRPAP1, NCF1, ATP7A, SFTPD, APP, CAT, APOA1, ABCA1, PLAU, SLC11A2, AKT1, HMGCR, PON3, ALB, APOH, CLU, LDLR, LRP1, HSPD1, FOXO1, HMOX1, PLA2G4A…	-1.08476	0.0138927
muscle development	178	169	FST, TBX1, IGF1, INHBA, TGFB1, SHH, MYF5, EYA2, VCAM1, FOS, AR, CD47, IGFBP3, WT1, MEOX2, CHST11, ACHE, NOG, SGCD, NOTCH1, VIM, DLK1, TNNT2, DES, MYOD1, PRNP, SOCS3, COL14A1, DYRK1B, NEB, NR1D1, HSPB1, DACH2, SOX15, TNF, CAV2, OBSCN, HEY1, DMPK, LGALS1, SYNE1, F2R, LBX1, HHIP, ACTA2, FABP3, PDLIM3, BMP2, SIRT1, TTN, DLL1, MEOX1, FRG1, DPF3, CXCL12, IRAK1, MYOG, HOXA11, MTM1, HS6ST1, HIRA, IGFBP5,…	-1.08476	0.0214001
systolic function	80	73	ADIPOQ, LPL, NOS3, IGF1, NOX4, PRKD1, ESR1, STK4, CNR1, LEPR, ZFPM2, SGCD, CREM, TNNT2, PLN, RYR2, PTGS2, DMD, CCL2, CYCS, ANXA5, HEY2, NOS2, GCG, ADORA3, TNF, MYH6, ANGPT1, TGM2, FGF2, ACE2, AGER, ACE, TNNI3, TTN, PVALB, EGFR, MMP9, PRKCA, ADM, EPO, IFNG, ITGB1, ADRB2, VEGFA, MME, ADRB1, GHRL, ABRA, Hspa1a, AKT1, PTEN, PLG, BDKRB2, LDHA, CSF3, PPARG, POMC, MYBPC3, OPRK1, NPPB, FGF9, ELN, AGTR2, …	-1.08476	0.00823815
bone calcification	69	63	FST, IGF1, MMP2, LEP, DCN, SPP1, MGP, SLC34A2, VIP, SPARC, ECM1, Clec3b, CYP19A1, RUNX2, FETUB, SRGN, GCG, TNFRSF11B, GNRH1, FGF2, PDLIM7, MAP2K6, BMP2, SLC34A3, THBS1, MMP14, THRA, PDLIM5, MEPE, SP7, MAPK14, PRLR, PTGER4, AHSG, VEGFA, COL1A1, S100A4, MRC2, CALCA, PHEX, DMP1, CTSS, TNFSF11, RPS6KA3, IBSP, ALPL, FN1, ENPP1, BGN, HIF1A, VDR, PHOSPHO1, SP1, TNFRSF11A, MSX2, MAP2K3, BGLAP, IL6, PRL, …	-1.08058	0.0273277
monocyte response	36	34	LEP, FCGR2B, CCL11, FOS, PF4, IL4, TLR4, CCL2, APOA2, LBP, LPCAT1, ANGPT1, IL10, IL6ST, GC, CAMP, ALOX5, MAPK14, IFNG, RNGTT, TLR3, CD14, CD40, CCL26, MAPK1, FAS, CCL1, TLR9, CCR2, WAS, ABCC8, CCL17, MAPK3, IL6	-1.07965	0.0270082
muscle contraction	166	160	NOS3, CD36, IGF1, TMOD1, TGFB1, GRP, ESR1, STK4, IL1B, PRKG1, CNR1, SPTB, TNNC2, ACHE, IL4, VIP, OXT, RYR1, TPM2, TNNT2, PLN, RYR2, ACTN3, PTAFR, PTGS2, DMD, EDN1, CRHR1, NEB, PPP1R14A, HSPB1, TACR1, PLIN2, NOS2, GCG, PRKCB, CFTR, TNF, MYH6, TRPC3, MYLK, IL17A, SST, PPY, NTS, ORAI1, ICAM1, F2R, TBXA2R, CASQ1, TYRO3, CCK, PPP1R12A, ADRB3, TAC1, RGS4, HOMER1, MAPK8, LIPE, TNNI3, TTN, MYL9, MYL9, CA…	-1.07856	0.00286161
natural killer cell proliferation	64	56	KLRD1, IL2RB, INHBA, TGFB1, LEP, PTPN22, IL1B, IL2RG, IRF1, TYROBP, IL4, IL18, ISG15, VAV3, SPN, CD2, IDO1, CD7, TNF, IL17A, CD48, IL10, CD27, SLAMF6, A2M, ULBP1, IL18RAP, IL15, IL12RB1, TNFRSF1B, CD80, TNFRSF9, TNFRSF14, IL2, IFNG, IL15RA, ICOS, REL, CX3CL1, CD40, IFNAR1, HRH2, Hspa1a, HCST, SLAMF7, IL2RA, TNFSF14, CSF3, PGF, CD40LG, IL6, PRL, CD28, CD81, TNFSF9, CD70	-1.07783	0.00335002
endothelial cell activation	139	130	RETN, ADIPOQ, CXCL9, APOE, TGFB1, LEP, DCN, TEK, BMP6, IL1B, TGFB2, CYSLTR2, VCAM1, PF4, IL1A, MEOX2, IL4, IL18, SERPINC1, FGFR1, KDR, PTGS2, SERPINF1, CHRNA7, TLR4, EDN1, NTN1, BMPER, CAV1, DUSP1, AIF1, NOS2, PTGIS, TNF, ANGPT1, TLR2, ICAM2, FGF2, ICAM1, IL33, JUN, F2R, TBXA2R, AGER, SVEP1, IL10, TSPAN8, MAPK8, VLDLR, TFPI, HOXA9, CXCL12, CRP, KLF2, SH2B3, CD4, NR4A1, ANKRD1, HMGB1, ROCK1, EGR3,…	-1.07747	0.000938817
granulosa cell differentiation	46	40	IGF1, CAMK4, INHBA, TGFB1, FGF10, AR, FSHR, CYP19A1, GDF9, 1700106J16Rik, GNRH1, WNT4, BMP2, FGF17, STC1, EGFR, IGF2, PDE4D, ADCYAP1, EGF, INHA, ADM, NR5A2, IFNG, FOXL2, ESR2, SRC, CEBPB, NFIL3, CREB1, MAPK1, FN1, AKT1, GNAQ, NTRK1, MAPK3, MTOR, NRG1, IGFBP1, NR5A1	-1.07747	0.016694
tissue maintenance	143	132	ADIPOQ, NOS3, PLAT, IGF1, TGFB1, STK4, DCN, MFAP5, IL1B, MMP3, IL1A, VSNL1, ADAMTS1, CST6, IL4, SPARC, FBN1, ECM1, NOTCH1, SERPINE2, TIMP3, ACACA, PTGS2, SERPINF1, CSF1, TLR4, CTGF, LUM, CCL2, CAV1, HSPB1, PLIN2, TNF, FGFR2, TGM2, IL17A, FGF2, CD44, PARP1, PTK6, CSF2, WNT4, SIRT1, AHR, CXCL12, VSIG4, NF2, PTGS1, GDF3, HMGB1, LOX, EGFR, MMP14, CDH1, ADAM10, C3AR1, VCL, USH2A, TSC2, THRA, FGFBP1, G…	-1.07747	0.00249591
endometrium function	49	45	ADIPOQ, NOS3, HP, IGF1, TGFB1, LEP, ESR1, AR, IL18, WNT7A, CSF1, AQP1, ITGB3, HBEGF, SOSTDC1, HOXA11, LIF, MEIS1, IGF2, CDH1, EGF, IGFBP7, CALB1, ROBO2, SOCS2, MIF, IFNG, ESR2, VEGFA, SRC, SOCS1, NCOA2, AQP2, HMOX2, STAT3, PGR, SCGB1A1, KLF9, MUC1, IL6, SLC3A2, MAOA, LGALS3, IL11, HOXA10	-1.07594	0.0237796
gall bladder motility	37	34	RETN, PENK, LEP, GRP, CHRM2, VIP, Retnla, EDN1, NOS2, SST, PPY, NTS, F2R, CCK, TAC1, CCKAR, GRPR, F2RL1, ADCYAP1, CCL28, SCT, EDN3, CALCA, EDNRB, CNTF, SSTR2, PGR, Kng1, TRH, AGT, MUC1, GAST, CHRM1, PYY	-1.07594	0.0237472
menstrual cycle	133	121	NOS3, PENK, IGF1, OLFM1, MMP2, IL2RB, GJA1, INHBA, TGFB1, LEP, ESR1, TIMP2, IL1B, FOS, NMS, AR, CCL4, FSHR, ADAMTS1, SHBG, WISP2, HSD11B1, NOTCH1, OXT, TIMP3, KDR, PTAFR, PTGS2, EDN1, BDNF, CCL2, CD2, HBEGF, CCND1, Rn18s, TNF, BRCA1, ANGPT1, GNRH1, FGF2, ICAM1, LPO, CSF2, INSR, SP3, CCK, THBS1, LIPE, CRP, HOXA11, LIF, PTGS1, NOS1, PTPRR, MMP9, EGF, ITGA1, IL15, CALB1, INHA, TNC, TNFRSF1B, ADM, NR…	-1.07594	0.000571904
testis function	81	69	RETN, FST, PENK, IGF1, TGFB1, LEP, ESR1, HIP1, IL1B, TGFB2, SOX8, SULT1E1, FOS, AR, IL1A, ETNK2, OCLN, CYP19A1, PTGS2, AQP1, NUPR1, NR0B1, TNF, GNRH1, SST, MTNR1A, FGF2, ACE2, KLF4, TGFB3, SOX9, CSF2, WNT4, SLC6A1, LAMA3, TAC1, LIPI, ADAM21, LIF, NGF, EGF, RXFP2, ADM, EPO, STAR, ESR2, NKX3-1, VEGFA, RARA, CALCA, FSTL3, ABCA1, HGF, GHRL, GHRH, SPATA3, PGR, HTT, FKBP4, POMC, NPY, IGF1R, MAMLD1, PRL…	-1.07594	3.28628e-05
menstruation	59	53	CCL5, TGFB1, LEP, ESR1, TGFB2, LEPR, MMP3, CYP19A1, KDR, NOD2, PTGIR, FBLN1, EDN1, CCL2, NOS2, TNF, GNRH1, ERBB3, TGFB3, VWF, ACE, GNRHR, HOXA11, CRHBP, MMP9, INHA, NCOR1, ADM, FOXO3, BCL2L11, BIRC5, VEGFA, CX3CL1, BCL2, TBK1, HGF, ENPEP, MMP7, PGR, NCOA1, AVP, PPARG, TIMP1, POMC, ANGPT2, CXCL1, AGT, CD40LG, IL6, PRL, CYR61, IGFBP1, HOXA10	-1.07547	0.0423587
mesoderm development	32	30	TGFB1, OSR1, FGF8, ALK, BMP8B, FOXD3, LMO2, SMAD7, BTG2, TLX2, MTA3, MSGN1, PCDH10, IGF2, TCF15, PDGFA, EPHB4, KAT2A, SMAD6, LEF1, VEGFA, POU5F1, BHLHA15, MESDC2, T, TBX21, FRS2, NODAL, NKX2-6, NLK	-1.07456	0.0334018
leukocyte tethering / rolling	106	99	ADIPOQ, NOS3, SERPING1, TGFB1, CHST2, IL1B, NPR3, VCAM1, PF4, ITGAL, IL4, SERPINC1, PODXL, ADORA2A, NOD2, PTAFR, SPN, ITGA4, TLR4, EDN1, CCL2, TACR1, ITGB7, NOS2, SYK, TNF, F2RL3, CD34, CD44, SELPLG, ICAM1, LGALS1, F2R, CMA1, VWF, IL10, GCNT1, CYSLTR1, AOC3, TAC1, NPPC, ACE, JAM2, CXCL12, ADORA1, CHST1, CD4, NOS1, ROCK1, F2RL1, MMP9, MIF, MAPK14, ITGB1, CD14, VEGFA, SELP, HRH1, CALCA, CX3CL1, FPR…	-1.07405	0.024503
neuronal migration	252	241	CXCL9, PLAT, TUBA8, IGF1, CCL5, GPM6A, GJA1, TGFB1, MAP1B, PAK3, AXL, CENPF, CHL1, CNR1, KCNJ6, DRD3, CEP120, FABP7, PTN, TUBB2B, ALK, S1PR1, ACHE, SPARC, FZD3, MAP2, NOTCH1, FGFR1, SERPINE2, NCAM1, ATP1B2, E2F3, PTAFR, NFIC, CALB2, DMD, CELSR2, BDNF, NTN1, PAX6, HBEGF, DIXDC1, HSPB1, DNM1, NDE1, ANGPT1, GNRH1, ADAMTSL1, FGF2, KERA, NRP2, LGALS1, MARK2, MAPT, MEF2C, RND3, FYN, CTNND1, POU3F2, TYR…	-1.0735	0.0145596
fasciculation of neuron	9	8	GAP43, FEZ1, PODXL, NCAM1, NCAM2, NTM, NCAN, SEMA3F	-1.07274	0.0151011
monocyte chemotaxis	120	110	CCL8, IGF1, CCL5, CX3CR1, TGFB1, SHH, LEP, SPP1, CCL11, PON1, LEPR, VCAM1, PF4, CCL4, IL18, F7, Mcpt1, CSF1, EDN1, CCL2, LYN, APOB, CCL7, TNFRSF11B, PRKCB, WIPF1, S100A10, TNF, ANGPT1, MYLK, IL17A, SST, LGALS1, F2R, AGER, CCK, CYSLTR1, THBS1, CCR8, JAK3, LCAT, CXCL12, CRP, GREM1, CD4, CTF1, EGF, GC, TNC, CAMP, PPARA, ALPK1, SAA1, MIF, MAPK14, IFNG, CTSG, LTB4R2, XCL1, ITGB1, SMAD3, VEGFA, SRC, SF…	-1.07241	0.0344043
endothelial cell adhesion	230	216	RETN, ADIPOQ, GPNMB, LPL, NOS3, VTN, Defa1, PLAT, CD36, IGF1, MMP2, GJA1, SERPING1, TGFB1, DCN, SPP1, IL1B, TGFB2, LTF, C1QA, VCAM1, PF4, IL1A, CD47, TGFBI, S100A8, ITGAL, S1PR1, CST6, IL4, SPARC, EDIL3, IL18, VIM, SERPINC1, KDR, PTAFR, PTGS2, CLDN5, ITGA4, CD248, CTGF, EDN1, ITGB3, MCAM, CCL2, BMPER, LYN, PDPN, TNFRSF11B, ANTXR1, PRKCB, TNF, ANGPT1, TGM2, SST, ADAMTSL1, ICAM2, FGF2, ETS1, CD44, …	-1.07235	0.0142712
leukocyte cell adhesion	214	194	ADIPOQ, NOS3, VTN, CCL5, MMP2, CX3CR1, SERPING1, TGFB1, CXCL5, SPP1, C5ar1, S100A9, ADAM28, IL1B, Glycam1, LTF, PARVG, VCAM1, PF4, IRF1, CCL19, CD47, MSR1, S100A8, ITGAL, IL4, EDIL3, SERPINC1, FUT4, MPO, ADORA2A, KDR, PTAFR, SPN, ITGA4, TLR4, EDN1, ITGB3, CCL2, CAV1, CD2, TACR1, NOS2, JAM3, TNFRSF11B, TNF, ANGPT1, LCP1, SOD3, GNA12, ICAM2, CD34, FGF2, CD44, SELPLG, ICAM1, TBXA2R, AGER, VWF, IL10,…	-1.07195	0.00276525
positive chemotaxis	132	120	ADIPOQ, CXCL9, IGF1, CCL5, CX3CR1, TGFB1, LEP, MAP1B, CXCL5, FGF10, SPP1, C5ar1, CCL11, IL1B, MYCN, CXCR5, MMP3, PF4, CCL19, IL1A, FGF8, CCL4, SERPINA6, ADAMTS1, IL4, CSF1, TLR4, BDNF, CCL2, NTN1, HBEGF, TNF, ICAM1, NRP2, LGALS1, CSF2, IL10, CXCL14, CCL25, TAC1, CCR6, CCR8, CXCL12, CRP, NRP1, LIF, HMGB1, EGFR, NGF, MMP9, ADCYAP1, C3AR1, EGF, EPHB4, TRIO, IL12RB1, VEGFC, CAMP, EPO, MIF, MAPK14, IL…	-1.07195	0.0140526
estrous cycle	102	99	LPL, NOS3, FST, PENK, IGF1, MMP2, GFAP, GJA1, INHBA, TGFB1, LEP, ESR1, TIMP2, SPP1, IL1B, KLK11, PTGER2, LEPR, IL1A, FSHR, ACHE, IL4, VIP, Mcpt9, HSD11B1, OXT, CYP19A1, NCAM1, PTGS2, IFNGR1, EDN1, KLK1, PAQR7, NOS2, TNF, ANGPT1, GNRH1, NTS, CD44, OTX2, TAC1, GNRHR, AVPR1A, SCARB1, ASAH1, A2M, PHB2, PTGS1, NOS1, PRLH, NGF, ADCYAP1, INHA, HSPB2, TREX1, KISS1R, PRKCE, ESR2, TGFA, HSD17B2, ADRB2, VEG…	-1.07182	0.000620905
smooth muscle cell differentiation	120	112	NOS3, IGF1, TGFB1, NOX4, SHH, ESR1, BMP6, MGP, MYOCD, MEOX2, FOXO4, LAMA2, SPARC, NOTCH1, ZEB1, TAL1, KDR, RUNX2, PAX6, HEY2, TGM2, NFE2L3, LGALS1, KLF4, TSHZ3, JUN, TGFB3, SOX9, SMAD7, S1PR2, ACTA2, AOC3, PRRX1, SMAD2, BMP2, NPPC, PITX2, SCPEP1, PDGFRB, KLF2, COMP, SMAD5, ROCK1, ARID5B, NFATC1, SRF, IRS1, MKL2, NOTCH3, MED28, CREG1, PRKCA, PDLIM5, TGFBR1, MAPK14, ACTG2, PDGFB, TGFBR2, GLMN, GATA…	-1.07177	0.00792701
engraftment	240	208	ADIPOQ, VTN, C3, IGF1, CD8A, MMP2, IL2RB, GJA1, TGFB1, SPP1, MB, AXL, IL1B, SFRP2, LTF, IL2RG, MTHFR, VCAM1, PF4, IL1A, CD47, ITGAL, HSPB8, ACHE, IL4, ASGR1, RECK, HIC1, NOTCH1, FUT4, TAL1, GATA3, MYOD1, SPN, CSF1, ITGA4, PRNP, CCL2, CCND2, ASB2, CD2, RAG2, CCND1, IDO1, Ly6a, TNF, ANGPT1, TLR2, TGM2, ID1, CD34, FGF2, CD44, SELPLG, ICAM1, IL7R, HOXB4, NGFR, CD48, CD52, CSF2, ANGPTL3, CD38, CDK6, S…	-1.07151	0.0325419
hemolysis	106	89	MASP1, ARG1, Defa1, PLAT, HP, SERPING1, TGFB1, PRKD1, MB, CP, LTF, C1QA, KLKB1, SPTB, ASGR1, ENO2, AHSP, SERPINC1, GDF15, TLR4, CD3D, CAV1, FCGBP, ORM1, PIGA, C4B, TNF, ENGASE, LPO, VWF, CSF2, CSMD1, LIPE, ACE, HPX, CRP, ABO, A2M, CFH, P2RX2, SCIN, SNRPN, H6PD, NEU1, S100B, P2RX7, CAMP, EPO, BCL2L11, ADAMTS13, CFP, Uox, PAPPA, F8, LYPLA1, APP, CAT, CFB, BNIP3, BAX, KIT, F10, FN1, BAK1, TPI1, FURI…	-1.07146	0.00764232
muscle regeneration	135	124	FST, IGF1, CCL5, MMP2, GJA1, TGFB1, SHH, DCN, SPP1, MYF5, LAMA4, LIFR, SYNC, SPARC, FBXO32, WNT7A, NOTCH1, OXT, TIMP3, DLK1, DES, PTGS2, MYOD1, AQP1, IFNGR1, DMD, BDNF, CCL2, DYRK1B, DUSP1, E2F2, SOX15, CXCL16, TNF, FGF2, LGALS1, NGFR, LBX1, IFRD1, CKLF, MYOG, EMR1, SPHK1, IL6ST, LIF, BVES, HMGB1, NDN, CTF1, IGF2, MGMT, NGF, MMP9, EGF, IL15, MDK, VAMP2, TNC, MSTN, TNS1, IFNG, MYF6, PAX3, EMD, PAB…	-1.07072	0.0153642
contractile activity	332	312	ADIPOQ, LPL, FABP4, NOS3, PENK, IGF1, CD8A, MMP2, ATF3, GJA1, SERPING1, TGFB1, LEP, GRP, EGR1, TRDN, MYL7, MB, PTGFR, ADM2, IL1B, MYL1, PRKG1, MYOCD, LTF, CNR1, PTGER2, FOS, CHRM2, AR, NMU, CACNA1C, VIP, SPARC, IL18, MYH11, OXT, RORA, TPM2, ADORA2A, TIMP3, TNNT2, PER1, DES, PLN, RYR2, PTAFR, PTGS2, F7, MYOD1, CSF1, TLR4, CTGF, EDN1, ADRA1D, CRHR1, NEB, PDK4, CAV1, LBP, HSPB1, TRPV1, TACR1, NOS2, …	-1.06967	0.0012873
blood vessel development	277	269	RETN, CXCL9, SPON1, NOS3, PLAT, ANGPTL2, IGF1, TIE1, GJA1, HYAL1, TGFB1, SHH, LEP, RAMP2, ADAM17, FGF10, TEK, LAMA4, MGP, IL1B, VCAM1, FOS, SLC16A4, RASIP1, FGF8, RHOB, HAND1, ENPP2, IGFBP3, FOXC1, ZFPM2, S1PR1, ADAMTS1, FBN1, RECK, EDIL3, IL18, NOTCH1, SERPINC1, FGFR1, SOX7, E2F3, TAL1, KDR, PTGS2, GDF15, GRHL1, GPR182, CTGF, RUNX2, BDNF, MCAM, BMPER, HEY2, CAV1, PDPN, FZD4, ANGPTL1, CDH4, STK25…	-1.06823	0.00496818
kidney blood flow	130	119	NOS3, IGF1, GJA1, TGFB1, LEP, GRP, PDE4B, MB, ADM2, PRKG1, PTGER2, DRD3, ENPP2, AVPR2, OXT, BDKRB1, ADORA2A, PTAFR, PTGS2, CSF1, TLR4, CTGF, EDN1, SLC9A3, KLK1, DRD4, TRPV1, NOS2, GCG, TNF, ANGPT1, SOD3, SST, FGF2, ACE2, UTS2, PDE5A, F2R, TBXA2R, PTGER3, EDN2, CCK, NPPC, ACE, TRPC6, CYBB, ADORA1, COMP, PTGS1, NOS1, ROCK1, EGFR, F2RL1, NPPA, ADCYAP1, EGF, GUCA2A, UCN3, ALOX5, ADM, EPO, SCT, PTGER4…	-1.06814	0.00327141
platelet adhesion	138	133	ADIPOQ, NOS3, SCUBE1, VTN, PLAT, CD36, GP2, MMP2, CX3CR1, TGFB1, LEP, GZMB, SPP1, P2RY12, S100A9, PRKG1, CD226, VCAM1, PPBP, CD47, S100A8, C1QTNF1, AHSP, SERPINC1, ADORA2A, PTGS2, F7, CSF1, TLR4, FBLN1, CTGF, EDN1, ITGB3, CYCS, LYN, NOS2, TNF, F2RL3, SEC1, SST, ADAMTSL1, CD44, SELPLG, ACE2, ICAM1, F2R, TBXA2R, VWF, FYN, SVEP1, ITGA2, GP9, THBS1, MAPK8, RAP1A, CRP, A2M, PTGS1, NOS1, ITGAV, F13A1, …	-1.06814	2.25269e-05
anagen	142	127	SPINK5, IGF1, CD8A, MMP2, TGFB1, SHH, LEP, ESR1, FGF10, IL1B, RBP1, AR, IL1A, IGFBP3, NOG, SRD5A1, NOTCH1, FGFR1, KLK7, CYP19A1, SERPINE2, STX2, PTGS2, CSF1, ALDH1A1, NFIC, BDNF, PTH1R, FGF13, HSPB1, TRPV1, SOSTDC1, TNF, FGF2, ICAM1, NGFR, F2R, TGFB3, PDGFRA, SMAD7, MST1, BMP2, TAC1, THBS1, WASL, EGFR, TRPV3, DVL2, SMO, NGF, EGF, SH3YL1, IL15, PRKCA, RET, GLI1, EDA, EPO, TGFBR1, MET, PDPK1, IFNG,…	-1.06757	0.0409172
telogen	32	28	IGF1, TGFB1, SHH, ESR1, FGF10, NOG, PTGS2, KRT14, CD34, DSG3, MST1, TAC1, WASL, NGF, EPO, FGF18, TGFA, DSC2, CRYM, HGF, FGF7, NTRK1, BCL2L1, HOXB13, BMP4, MAP3K7, MSX2, PRL	-1.06757	0.0352906
female gonad development	55	47	RSPO1, FST, IGF1, INHBA, LEP, ESR1, AR, WT1, ZFPM2, FSHR, VIP, CYP19A1, FOXQ1, GDF9, BDNF, NR0B1, GNRH1, SOX9, WNT4, PITX2, AHR, NGF, LHX8, SRY, NR5A2, FOXL2, ESR2, GATA6, CDKN1B, VEGFA, THRB, RPL10A, CTNNB1, HSP90AA1, EIF4E, ODC1, STAT5B, KISS1, CYP11A1, SHC1, GATA4, PRL, SOX3, CBX2, E2F5, CYP17A1, NR5A1	-1.06582	0.0351808
hemato-encephalic barrier	215	203	ADIPOQ, LPL, NOS3, PLAT, IGF1, CCL5, CD8A, APOE, MMP2, GFAP, TGFB1, NOX4, LEP, SLC16A2, TIMP2, AQP4, SPP1, TEK, AXL, OPRM1, SLC6A13, IL1B, LTF, HNMT, LEPR, VCAM1, MMP3, IL1A, CD47, ABCC2, ACHE, ADAMTS1, OCLN, VIP, OXT, BDKRB1, KDR, PTGS2, CLDN5, ITGA4, PRNP, TLR4, AQP1, DMD, EDN1, CCL2, CAV1, FZD4, TRPV1, TACR1, NOS2, GCG, TNF, F2RL3, ANGPT1, MYLK, IL17A, ICAM2, FGF2, ICAM1, PARP1, F2R, AGER, CSF…	-1.06582	0.00108439
mast cell degranulation	164	149	VTN, PLAT, CCL5, Plagl1, TGFB1, COL17A1, FCGR2B, SPP1, C5ar1, CCL11, CD84, C1QA, NMU, S100A8, RARRES2, KCNN4, IL4, PLA1A, VIP, Mcpt9, ADORA2A, EDN1, SH2B2, CCL2, CRHR1, LYN, CD200R1, TACR1, ADORA3, SYK, HAVCR2, PRKCB, TNF, SST, CLNK, NTS, FCER1G, ITK, ORAI1, ZBTB32, ICAM1, IL33, LGALS1, LAX1, CD48, F2R, CMA1, PIK3CD, FYN, IL10, CCK, S1PR2, CYSLTR1, TAC1, NPPC, MAPK8, JAK3, MBP, CXCL12, FCER1A, SP…	-1.0651	0.00121233
turning behavior	23	22	EGR1, FOS, ACHE, VIM, ADORA2A, NTN1, SST, NTS, CCK, TAC1, ADORA1, COMT, NOS1, CDNF, HDC, HRH1, HRH2, DRD2, NTSR1, AGT, HTR2B, MANF	-1.0651	0.0342668
male sex determination	15	14	RSPO1, AR, WT1, ZFPM2, CYP19A1, NR0B1, FGFR2, SOX9, SRY, NTF3, CTNNB1, DMRT1, FGF9, NR5A1	-1.06369	0.0313695
kidney development	135	128	PLAT, IGF1, INHBA, TGFB1, SHH, GRP, TIMP2, FGF10, DCN, SPP1, HOXD11, WT1, S1PR1, NOG, PAX8, NOTCH1, NID1, PODXL, TAL1, FOXQ1, KDR, GATA3, GPC3, PTGS2, AQP1, EDN1, SALL2, PTH1R, PDGFD, GLIS2, NPHP1, SOSTDC1, NOTCH2, FGF2, ETS1, WHSC1, NPNT, TLX1, WNT4, SALL1, ACE, AHR, PRKX, PTPRJ, HOXA11, LCN2, GREM1, LIF, SLK, HDGF, ROCK1, IGF2, UPK3A, PDGFA, MMP9, EGF, LMX1B, PPP3CA, MDK, RET, SIX2, FOXG1, CUX1…	-1.06343	0.0155097
kidney function	321	295	RETN, ADIPOQ, NOS3, FST, PLAT, IGF1, MMP2, CX3CR1, GJA1, SERPING1, TGFB1, NOX4, LEP, ADAM17, ESR1, SGK1, OPRM1, ADM2, IL1B, TGFB2, TGFBR3, PTGER2, VCAM1, DRD3, IRF1, AVPR2, WT1, S1PR1, RBP4, ACHE, IL4, SPARC, HSD11B1, FGFR1, MPO, OXT, BDKRB1, ADORA2A, TNNT2, KDR, PTAFR, PTGS2, F7, UMOD, CSF1, AQP1, CTGF, EDN1, SLC9A3, CCL2, KLK1, NTN1, PTH1R, DDC, GLIS2, HBEGF, HSPB1, NPHP1, IDO1, TRPV1, APOB, NO…	-1.06343	0.000978021
diapedeses	82	76	CXCL9, NOS3, PLAT, CCL5, GJA1, LEP, BST1, IL1B, CD226, VCAM1, CCL19, CD47, S1PR1, OCLN, SPARC, MPO, ITGA4, CCL2, CAV1, JAM3, TNF, MYLK, ADAMTSL1, CD34, CD44, ICAM1, CSF2, PIK3CD, CCL25, GATA2, JAM2, CXCL12, CD99L2, MMP14, ADAM10, MMP9, NEU1, Cd99, TNFRSF9, ESAM, CTSG, ACTN4, PIK3CA, VEGFA, SELP, SRC, EZR, SIRPA, CDH2, CCR1, CXCL10, PECAM1, DNTT, MAPK1, RAC1, LIMK1, CCL1, PVR, ALB, ACTN1, CXCR4, R…	-1.06226	0.0121122
thymocyte proliferation	79	73	IGF1, CD8A, INHBA, TGFB1, SHH, LEP, IL1B, TGFB2, BATF, IL1A, LAMA2, IL4, NOTCH1, TAL1, UMOD, CD2, TACR1, TNF, PTMA, LTA, SST, CD44, CSF2, FYN, IKZF2, IL10, TAC1, TFRC, EIF4EBP1, EGR3, NPPA, ADCYAP1, UBE2N, TNFRSF1B, SSTR1, IL2, IFNG, IL9, ITGB1, BIRC5, IL1RN, OPRD1, CALCA, SOCS1, IL17F, IFIH1, BCL2, PTPRC, CREB1, IL7, KIT, FN1, PRKDC, SSTR2, FAS, EFNB1, PTEN, TWSG1, ADA, IL2RA, CXCR4, AVP, PTPRA,…	-1.06226	0.025565
endothelial cell proliferation	432	407	RETN, ADIPOQ, TDGF1, CXCL9, FABP4, NOS3, FIGF, VTN, FST, Defa1, PLAT, ANGPTL2, IGF1, APOE, MMP2, TIE1, GJA1, INHBA, TGFB1, TNXB, LEP, PRKD1, GRP, RETNLB, TIMP2, EGR1, DCN, SPP1, TEK, AXL, BMP6, IL1B, PRKG1, TGFB2, LTF, SLIT3, PF4, IL1A, IGFBP3, WT1, MEOX2, PTN, KCNN4, ADAMTS1, VIP, TK1, SPARC, EDIL3, EMP2, IL18, NOTCH1, SERPINC1, FGFR1, OXT, BDKRB1, ADORA2A, TIMP3, TAL1, KDR, Retnla, PTGS2, CLDN5…	-1.06109	0.00160668
Glycan catabolism	35	33	IGF1, ADAMTS5, TGFB1, ADAMTS4, GZMB, IL1B, MMP3, IL1A, ADAMTS2, IL4, PTGS2, TNF, IL17A, FGF2, CD44, IL6ST, LIF, PRKCZ, IFNG, MMP12, TNFSF12, MMP13, MMP7, FN1, GUSB, PLG, PPARG, HPSE, ACAN, EIF2AK2, IL6, ELANE, OSM	-1.06109	0.0194572
leukocyte migration	408	364	GPNMB, CXCL9, NOS3, VTN, HP, IGF1, CCL5, CD8A, MMP2, CX3CR1, GJA1, SERPING1, TGFB1, LEP, BST1, EGR1, CXCL5, SPP1, C5ar1, S100A9, CCL11, ADAM28, IL1B, C1QA, CD226, PARVG, VCAM1, MMP3, PPBP, PF4, CCL19, IL1A, F11, CD47, ENPP2, S100A8, CCL4, ITGAL, S1PR1, IL4, OCLN, VIP, SPARC, IL18, ZEB1, VIM, SERPINC1, FUT4, ITGA9, PODXL, NCAM1, ADORA2A, TIMP3, PTAFR, PTGS2, SERPINF1, GDF15, ITGA4, TLR4, B4GALNT1,…	-1.06109	0.00836199
triglyceride storage	40	34	ADIPOQ, PLIN1, LPL, CIDEC, C3, CD36, LPIN1, LEP, ACSL1, PLIN2, AGPAT9, TNF, ADRB3, NR1H4, LIPE, GIP, PLIN5, HSD17B11, PRKCZ, ABHD5, UCP3, FITM2, CIDEA, SREBF1, PPARG, ACACB, MTTP, PCK2, CPT1A, NRIP1, DGAT1, ABCG1, PLIN3, PPARD	-1.06109	0.0336228
microglial activation	225	213	VTN, PLAT, CD36, IGF1, CCL5, CD8A, APOE, GFAP, CX3CR1, INHBA, TGFB1, PDE4B, ESR1, EGR1, SPP1, APOD, IL1B, C1QA, CNR1, PTGER2, PCSK6, MMP3, CCL19, IL1A, MSR1, IGFBP3, KCNN4, TYROBP, IL4, VIP, SPARC, IL18, ALS2, VIM, ADORA2A, PTGS2, CHRNA7, CSF1, PRNP, TLR4, IFNGR1, EDN1, SOCS3, BDNF, CCL2, AIF1, CD200R1, TACR1, CDK4, CDK1, NOS2, CSPG4, TNF, F2RL3, ADAM8, TLR2, TRPC3, ICAM1, KLF4, PARP1, JUN, MAPT,…	-1.06032	0.00232679
ovarian follicle development	88	77	NOS3, FST, IGF1, GJA1, INHBA, TGFB1, LEP, GRIA1, ESR1, TIMP2, SERPINB2, TGFB2, LEPR, FOS, AR, IGFBP3, FSHR, HSD11B1, OXT, CYP19A1, KDR, GDF9, EDN1, BDNF, TNF, GNRH1, SST, FGF2, SAT1, INSR, WNT4, CD4, IGF2, CDH1, IRS2, MMP9, ADCYAP1, EGF, INHA, GREM2, BMPR2, FOXO3, FOXL2, ESR2, PRLR, SMAD3, VEGFA, MMP19, CAT, ZP1, PPARGC1A, OXTR, KIT, HGF, FGF7, FN1, PLAU, XIAP, PLG, ALB, SERPINE1, PPARG, TIMP1, B…	-1.06032	0.00286608
blood vessel permeability	300	278	NOS3, FIGF, PLAT, IGF1, CCL5, CD8A, MMP2, TIE1, SERPING1, TGFB1, LEP, GRP, SERPINA5, C5ar1, CCL11, IL1B, KLK11, ALOX12, KLKB1, CYSLTR2, IL1R2, LEPR, VCAM1, MMP3, IL1A, TGFBI, S100A8, FOXC1, S1PR1, IL4, OCLN, VIP, SPARC, KRT5, IL18, SERPINC1, CYP19A1, BDKRB1, KDR, PTAFR, PTGS2, CLDN5, Mcpt1, SERPINF1, TLR4, AQP1, DMD, EDN1, SH2B2, ITGB3, SOCS3, MCAM, CCL2, KLK1, CRHR1, CAV1, MFGE8, TRPV1, TACR1, C…	-1.06021	0.000114385
decidualization	167	155	KLK8, IGF1, MMP2, TIE1, GJA1, INHBA, TGFB1, PCSK5, LEP, ESR1, SPP1, APOD, IL1B, CNR1, PTGER2, MMP3, AR, IL1A, WT1, HSPB8, ADAMTS1, IL18, ISG15, NOTCH1, NID1, CREM, CYP19A1, NCAM1, DES, PTGS2, CSF1, CTGF, EDN1, SOCS3, CRHR1, HBEGF, HSPB1, IDO1, TNF, FGFR2, MYLK, TGM2, FGF2, ETS1, PTX3, ACE2, TGFB3, WNT4, STC2, BMP2, TGFB1I1, PROK1, ACE, MYL9, TFRC, HOXA11, STC1, IL6ST, LIF, SLC2A1, PTGS1, LAMB1, E…	-1.05972	0.0180089
bone remodeling	234	221	RETN, ADIPOQ, CXCL9, NOS3, PLAT, IGF1, APOE, MMP2, GJA1, INHBA, TGFB1, SHH, LEP, ADAM17, ESR1, TIMP2, SPP1, S100A9, BMP6, IL1B, TGFB2, LTF, SLC34A2, ALOX12, SOX8, LEPR, MMP3, FOS, AR, IL1A, FGF8, NMU, S100A8, TYROBP, IL4, NOG, SPARC, SHBG, IL18, WISP2, HSD11B1, OXT, CYP19A1, KDR, PTGS2, CSF1, CTGF, EDN1, SOST, RUNX2, SOCS3, CCL2, PTH1R, CTSK, FETUB, NOS2, AXIN2, GCG, TREM2, TNFRSF11B, TNF, GNRH1,…	-1.05969	0.000370327
branching morphogenesis	255	245	TDGF1, FST, IGF1, MMP2, INHBA, TGFB1, SHH, GRP, ADAM17, ESR1, FGF10, HOXD11, BMP6, MGP, TGFB2, MYCN, TGFBR3, SLIT3, MMP3, AR, FGF8, IGFBP3, FOXC1, PTN, HOXD13, HOXB5, SPARC, PAX8, NOTCH1, NID1, SERPINC1, FGFR1, SCGB3A2, DLK1, STX2, KDR, TMEM67, GPC3, SFRP1, CRISPLD2, FUT1, FOXD1, CTGF, HOXB6, NTN1, PAX6, GLIS2, HBEGF, MFGE8, SPRY4, SOX17, CCKBR, BMP1, GPC4, SOX2, HS6ST2, TNF, FGFR2, ANGPT1, SULF1…	-1.05969	0.00145907
heart contraction	216	205	RETN, LPL, NOS3, IGF1, GJA1, SERPING1, LEP, PRKD1, ESR1, STK4, TRDN, MYL7, MB, OPRM1, ADM2, IL1B, MYL1, PRKG1, CNR1, CHRM2, ATP2B4, AVPR2, CACNA1C, VIP, IL18, OXT, ADORA2A, P2RX4, TNNT2, DES, PLN, RYR2, ANXA6, EDN1, ADRA1D, BDNF, KLK1, HEY2, CAV1, DRD4, LBP, HSPB1, CD69, NOS2, TNNT3, GCG, ADORA3, PPP1R1A, PRKCB, TNF, MYH6, NTS, ACE2, DMPK, UTS2, PARP1, PDE5A, MYL3, F2R, AGER, IL10, CYSLTR1, PDE3B…	-1.05969	0.0171489
vasodilation	396	361	RETN, ADIPOQ, TAC4, FABP4, NOS3, ARG1, PLAT, PENK, HP, IGF1, CD8A, APOE, MMP2, GJA1, TGFB1, LEP, GRP, ESR1, TIMP2, MAS1, MB, OPRM1, ADM2, IL1B, PRKG1, MYOCD, LTF, ALOX12, CNR1, NPR3, PON1, PTGER2, NPY2R, LEPR, VCAM1, CHRM2, DRD3, IL1A, CD47, AOX1, NMU, AVPR2, FSHR, KCNN2, S1PR1, RBP4, KCNN4, ACHE, CACNA1C, IL4, VIP, AHSP, GRIK3, VIM, SERPINC1, MPO, OXT, BDKRB1, ADORA2A, P2RX4, KDR, PTAFR, PTGS2, …	-1.05958	0.000106202
male gonad development	112	103	RSPO1, FST, IGF1, MMP2, GJA1, INHBA, TGFB1, TIMP2, AXL, TGFB2, SOX8, AR, WT1, CYP26B1, ZFPM2, FSHR, CYP19A1, CCDC7, INHBB, NCAM1, TIMP3, ALDH1A1, ALDH1A2, INHBC, Ly6a, NUPR1, SOX15, NR0B1, FGFR2, GNRH1, SST, TGFB3, SOX9, FYN, INSR, TYRO3, WNT4, SLC6A1, LIMS2, LDHAL6B, ACSBG2, JMJD1C, DLX6, NGF, EGF, WHSC1L1, CMTM1, INHA, CUX1, PPARA, MET, SYCP3, SRY, NR5A2, BCL2L2, FOXL2, CDADC1, SUMO2, GATA6, HS…	-1.05933	0.00477333
dopaminergic system	43	39	PLAT, PENK, CNR1, NPY2R, DRD3, NCAM1, BDNF, CRHR1, FOSB, Slc7a15, NTS, CCK, TAC1, GRK4, OPRL1, KCNIP3, CARTPT, OTP, HTR2C, ADCYAP1, RET, NR4A2, PMCH, CDNF, SCT, ESR2, OPRD1, RELN, CALCA, SNCA, Hspa1a, DRD2, POMC, AGT, GLS, PRL, SLC6A3, GDNF, GAL	-1.05917	0.0272612
hibernation	39	36	LPL, PENK, IGF1, GJA1, TGFB1, LEP, MB, FOS, VIP, SLC10A2, TSC22D3, PDK4, CCND1, EIF2S1, ACE, A2M, FOXO3, ATF4, UCP3, OPRD1, VEGFA, CS, BCL2, MAPK1, AKT1, SP100, ALB, BCL2L1, SLC16A1, AVP, POMC, UCP1, TRH, BGLAP, MAPK3, HRH3	-1.05917	0.0358993
innervation	172	167	FST, PENK, IGF1, GAP43, APOE, SHH, LEP, GRP, HOXD10, ESR1, IL1B, UCHL1, CNR1, KCNJ6, SLIT3, ZIC1, VCAM1, FGF8, LAMB2, ACHE, VIP, FZD3, MAP2, EMB, MUSK, OXT, NCAM1, EFNA5, MYOD1, ITGA4, DMD, EDN1, BDNF, NTN1, PAX6, CAV1, ALDH1A2, AIF1, TRPV1, GCG, ST8SIA3, CACNA1A, CFTR, GNRH1, SST, FGF2, NRP2, LGALS1, NGFR, JUN, CCK, ANK2, SEMA3D, TLX2, NTM, TAC1, SLITRK6, ACE, PVALB, CACNA1B, NRP1, MYOG, LIF, NO…	-1.05917	0.00057168
maternal behavior	26	23	MEST, LEP, ESR1, OPRM1, PEG3, FOS, HSD11B1, OXT, FOSB, JUN, CCK, TAC1, STC1, PRLR, HCRT, NR2C2, OXTR, MBD2, AVP, POMC, PRL, B2M, SLC6A3	-1.05917	0.0184453
pancreatic juice secretion	51	48	NOS3, PENK, LEP, GRP, NPY2R, VIP, GRIK3, CSN3, TACR1, CCKBR, GCG, TNF, SST, PPY, NTS, CCK, TAC1, NPPC, CCKAR, GIP, CARTPT, NOS1, NPPA, ADCYAP1, EGF, CHRM3, SCT, DBI, HCRT, NMB, IAPP, CALCA, SPINK4, SCTR, GHRL, COPA, HTR2A, ODC1, POMC, NPY, HTR3A, TRH, AGT, PRKCD, GAST, DBH, PYY, GAL	-1.05917	0.0345642
proestrus	65	63	NOS3, FST, PLAT, IGF1, GAP43, GFAP, INHBA, ESR1, SPP1, IL1B, LTF, NMS, HSD11B1, OXT, CYP19A1, NCAM1, TIMP3, GNRH1, NTS, NGFR, EDN2, WNT4, TAC1, GNRHR, AHR, PHB2, CYP1B1, EPCAM, NOS1, CLDN3, NPPA, NGF, ADCYAP1, DLG4, SLC17A6, INHA, NPY1R, ESR2, PRLR, HCRT, NCOR2, OXTR, MMP13, TSPO, RABEP2, FAS, PGR, FSHB, NCOA1, POMC, NPY, OPRK1, IGF1R, KISS1, INSRR, AGT, OVGP1, PRL, TIMP4, EPOR, THOP1, SLC32A1, G…	-1.05917	0.0112418
renal vasodilatation	21	19	CALCB, IGF1, PTGER2, PTGS2, EDN1, KLK1, UTS2, ACE, NOS1, NPPA, ADM, PTGER4, CALCA, PTHLH, EDNRB, UCN2, POMC, Kng1, AGT	-1.05917	0.0243347
Sertoli cell proliferation	30	30	IGF1, GJA1, INHBA, AR, CYP19A1, CCND2, CDK4, CDK1, TNF, GNRH1, ID1, SST, FGF2, EGFR, EGF, THRA, RARB, TGFA, CDKN1B, SMAD3, SRC, CDKN1A, ID2, FSTL3, CDK2, POMC, MAP2K1, GJB1, OSM, GDNF	-1.05917	0.0153757
aa import	112	107	SLC7A2, NOS3, ARG1, SLC1A3, IGF1, APOE, TGFB1, LEP, CKM, SLC36A2, IL1B, SLC6A19, CP, IL4, VIP, SLC38A3, EDN1, BDNF, SLC38A4, NOS2, GCG, SLC7A6, TNF, SST, PPY, ICAM1, IL33, PARP1, INSR, GCLC, ACE, TFRC, SLC1A2, SLC1A7, SLC15A1, AREG, SLC6A14, ROCK1, IGF2, SLC7A1, PRG2, SLC3A1, NPPA, SLC7A5, EGF, NEU1, SLC18A2, TSC2, IGF2R, SLC26A8, IL15, PRKCA, PPP3CA, SLC7A3, PPARA, TSC1, SLC6A7, ATF4, CRAT, IL2,…	-1.05903	0.0099517
baroreflex	84	77	NOS3, PENK, LEP, ADM2, CNR1, FOS, CHRM2, AR, AVPR2, VIP, GRIK3, OXT, CYP19A1, ADORA2A, EDN1, TACR1, HTR7, SST, NTS, ACE2, UTS2, PARP1, CCK, TAC1, NPPC, RGS2, ACE, AVPR1A, OPRL1, ADORA1, NOS1, ROCK1, ADRA2A, GRIN2A, NPPA, ADCYAP1, IKBKAP, HSPB2, UCN3, TREX1, PHLPP1, ADM, GHR, HCRT, CTH, HRH1, CALCA, CAT, RAMP1, CORT, UCN2, PDYN, HRH2, ADRB1, GHRL, HTR2A, Hspa1a, HMGCR, BDKRB2, LDLR, CASP3, AVP, PO…	-1.05903	0.0325569
glial cell function	40	39	APOE, TGFB1, LEP, BMP6, TGFB2, KCNN4, TNR, ADORA2A, SERPINF1, CSF1, CCL2, CD200R1, CSF2, CADM3, CSF1R, CD200, IL2, IFNG, KCNA3, ERBB2, NTF3, L1CAM, HSP90B1, KCNJ2, NTRK3, APP, PTK2, CNTNAP1, KCNA5, VAMP3, KCNJ10, CNTF, SNCA, CNR2, HTT, CSF3, Kng1, F2, NRG1	-1.05903	0.0257281
hexose transport	28	25	IGF1, ALOX12, HK2, PTGS2, EDN1, GCG, TNF, INSR, CCK, SLC2A2, LIF, SLC2A1, NGF, EGF, SLC2A7, VEGFA, AKT2, EHBP1, SLC2A5, SLC2A4, AKT1, Kng1, IGF1R, IL3, GNAI2	-1.05903	0.039949
lipoxygenase pathway	9	9	HP, PTGS2, TNF, GNRH1, FGF2, TAC1, ALOX5, F3, Kng1	-1.05903	0.0250549
muscle blood flow	26	24	NOS3, IGF1, VIP, SERPINC1, EDN1, GCG, ANGPT1, FGF2, TBXA2R, PRKCQ, THBS1, ACE, P2RX2, NOS1, ADM, VEGFA, CALCA, MME, SLC2A4, HGF, Kng1, NPY, PGF, AGT	-1.05903	0.01396
ovulation	239	216	ADIPOQ, NOS3, PRKG2, PLAT, IGF1, CAMK4, CCL5, APOE, MMP2, GFAP, TGFB1, LEP, ADAMTS4, GRIA1, ADAM17, ESR1, EGR1, AXL, IL1B, PTGER2, PPP1R12B, LEPR, SULT1E1, AR, PRKAR2B, IGFBP3, Akr1b7, FSHR, ADAMTS1, VIP, SRD5A1, OXT, CYP19A1, SERPINE2, INHBB, TNNT2, PER1, KDR, PTGS2, RHCG, CSF1, GDF9, EDN1, RUNX2, BDNF, CCL2, CCND2, DHRS9, CAV1, HSPB1, CDK4, NOS2, TNF, ANGPT1, GNRH1, OBSCN, HTRA1, SST, PTX3, ORA…	-1.05903	0.0276211
endothelial cell differentiation	89	86	RETN, ADIPOQ, TIE1, TGFB1, SHH, SPP1, TEK, CDH13, FGF8, MEOX2, IL4, HOXB5, EDIL3, NOTCH1, SOX7, TAL1, KDR, CSF1, WNT16, EDN1, RUNX2, BMPER, AZIN1, CAV1, FSTL1, ANGPT1, PTMA, CAV2, HEY1, FGF2, ICAM1, HHEX, LAMA3, BMP2, TAC1, THBS1, HOXA9, PDGFRB, KLF2, COL18A1, SPHK1, IL24, DIP2A, VEGFC, SOX18, ADM, FUS, IFNG, FGF18, IHH, VEGFA, RARA, HDAC3, ERAP1, CD151, PROX1, WNT5A, PTK2, FLT1, CTNNB1, EDF1, IB…	-1.05873	0.00132711
epithelial cell proliferation	296	277	ADIPOQ, RSPO1, FST, IGF1, MMP2, INHBA, TGFB1, SHH, LEP, PRKD1, IGFBP6, ESR1, FGF10, SGK1, ELF5, IL1B, TGFB2, AQP3, MYCN, SFRP2, LTF, PLK3, MMP3, GKN2, DUSP6, FOS, ATP2B4, AR, IL1A, IGFBP3, IL4, VIP, SPARC, HMGA2, NOTCH1, VIM, FGFR1, MPO, OXT, STX2, KDR, PTGS2, SERPINF1, CSF1, TLR4, EDN1, LUM, CCL2, CCND2, NTN1, PDGFD, PAX6, TSLP, HBEGF, CCND1, HSPB1, FOSL1, TACR1, CDK4, GCG, PMP22, PRKCB, TNF, FG…	-1.05846	0.000744964
tissue remodeling	230	212	ADIPOQ, VTN, ADAM22, Defa1, PLAT, IGF1, CCL5, MMP2, INHBA, TGFB1, ENDOU, ADAM17, GZMB, TIMP2, CXCL5, KLK13, DCN, SPP1, IL1B, TGFB2, VCAM1, MMP3, FOS, IL1A, ADAMTS1, IL4, SPARC, FBLN2, ECM1, IL18, RXFP1, Clec3b, MPO, SERPINE2, ADORA2A, TIMP3, HMGN3, PTGS2, SERPINF1, CSF1, CTGF, EDN1, CCL2, APEX1, TRPV1, TNFRSF11B, TNF, BIN1, ADAM8, GNRH1, TGM2, IL17A, ETS1, CD44, ICAM1, LGALS1, F2R, CMA1, CSF2, PD…	-1.05846	0.0366598
kidney vascularization	45	41	NOS3, MMP2, TGFB2, PTGER2, LAMB2, CIITA, ADORA2A, SERPINF1, EDN1, TRPV1, NOS2, GSTM1, ANGPT1, PTGER3, NPPC, THBS1, ACE, CXCL12, HDGF, EGFR, NPPA, MMP9, MEPE, ADM, SLC9A3R2, PTGER4, VEGFA, CALCA, PTHLH, PROC, EDNRB, PDE4A, ENG, CXCR4, AVP, DPP4, NPY, ANGPT2, NPPB, PTGER1, AGT	-1.05779	0.00765364
leukocyte function	158	133	CFD, RETN, PENK, IGF1, CCL5, TGFB1, LEP, ADAM17, SPP1, C5ar1, IL1B, ALOX12, C1QA, VCAM1, PF4, CCL19, CD47, NMU, ITGAL, IL4, VIP, IL18, ISG15, NOTCH1, ADORA2A, PTAFR, UMOD, CSF1, TLR4, BDNF, CCL2, IDO1, ADORA3, CORO1A, SYK, WIPF1, TNF, PTMA, LCP1, SST, CD44, SELPLG, ICAM1, LGALS1, PARP1, F2R, CSF2, IL10, GCNT1, PRKCQ, TAC1, MAPK8, CXCL12, RAP1A, CD4, ROCK1, IFNB1, STAT6, NGF, MMP9, ADCYAP1, IL15, …	-1.05779	0.00554521
vasoconstriction	295	277	CALCB, NOS3, PLAT, PENK, RGS5, IGF1, APOE, MMP2, GJA1, TGFB1, NOX4, LEP, GRP, ESR1, MB, AKAP5, PTGFR, IL1B, TGFB2, ALOX12, CNR1, PTGER2, NPY2R, DRD3, NMU, STAB2, AVPR2, CACNA1C, VIP, AHSP, MPO, OXT, BDKRB1, TPM2, ADORA2A, KDR, PTAFR, PTGS2, DMD, EDN1, ADRA1D, ITGB3, BDNF, KCNS3, CRHR1, PPP1R14A, CAV1, DRD4, CD2, HBEGF, TRPV1, TACR1, APOB, NOS2, PTGIS, GCG, ADORA3, PRKCB, CFTR, TNF, ANGPT1, TRPC1,…	-1.05779	0.00551646
mucosal barrier	42	41	GJA1, GRP, GKN1, IL18, ALPI, EDN1, NOS2, GCG, TNF, TFF1, TLR2, IL17A, ICAM1, PIGR, PHB, CSF2, TAC1, CXCL12, CD4, PTGS1, CRHR2, NGF, EGF, PTGER4, ILK, TFF3, FPR1, C1GALT1, GCNT3, HRH2, HGF, MAPK1, VDR, LGALS2, EDNRA, IL6, GUCY2C, CLCN2, LGALS3, PARP2, IL11	-1.05744	0.044626
blood circulation	392	360	RETN, ADIPOQ, LPL, CALCB, NOS3, PLAT, PENK, IGF1, CD8A, APOE, MMP2, Plagl1, TGFB1, SHH, LEP, GRP, ADAM17, CKM, SPP1, MB, TEK, ADM2, IL1B, TGFB2, TRERF1, CDH13, LTF, CNR1, KLKB1, NPR3, PTGER2, NPY2R, VCAM1, AR, DRD3, IL1A, CD47, NMU, ENPP2, IGFBP3, AVPR2, WT1, KCNN4, ACHE, IL4, VIP, KRT5, EDIL3, ECM1, SHBG, IL18, LIPC, NOTCH1, SERPINC1, OXT, SOX7, BDKRB1, ADORA2A, P2RX4, KDR, PTAFR, PTGS2, F7, CSF…	-1.05741	0.000106973
alveolus formation	75	74	NOS3, IGF1, MMP2, TGFB1, LEP, GRP, IL1B, IL1A, FBN1, WWTR1, TIMP3, KDR, Retnla, SFRP1, CRISPLD2, CTGF, CCND2, NTN1, CAV1, PDPN, CCND1, BRCA1, FOXP2, F2R, CSF2, CXCL12, GRPR, FLCN, EGFR, IGF2, CDH1, PDGFA, MMP9, EGF, IGF2R, MDK, TNC, FOXF1, MET, RARB, ESR2, PRLR, GATA6, TGFA, ERBB2, FGFR4, SMAD3, VEGFA, SRC, RARA, CEBPB, CTSS, PECAM1, TNFSF11, WNT5A, APLN, FOXA2, CTNNB1, HGF, FGF7, SFTPB, PGR, NCO…	-1.05609	0.00131298
endothelial cell function	338	309	RETN, ADIPOQ, LPL, NOS3, ARG1, FST, PLAT, CD36, IGF1, APOE, MMP2, TIE1, GJA1, INHBA, TGFB1, NOX4, LEP, ADAM17, ESR1, TIMP2, TEK, AXL, BMP6, OPRM1, IL1B, PRKG1, LTF, C1QA, CNR1, MTHFR, PON1, LEPR, PF4, IL1A, S1PR1, RBP4, KCNN4, ACHE, ADAMTS1, IL4, IL18, VAV3, FGFR1, MPO, OXT, CYP19A1, KDR, PLN, PTGS2, SFRP1, CTGF, EDN1, ITGB3, PTH1R, BMPER, ANXA5, CAV1, DUSP1, HSPB1, TRPV1, ANGPTL1, E2F2, NOS2, GS…	-1.05609	0.00592031
penile erection	67	62	NOS3, IGF1, TGFB1, SHH, OPRM1, CNR1, DRD3, IGFBP3, VIP, OXT, CYP19A1, EDN1, BDNF, CAV1, DRD4, APOB, NOS2, TNF, ANGPT1, GNRH1, SOD3, SST, NTS, PARP1, PDE5A, HTR1B, PDE3A, NPPC, NR1H4, ACE, COMP, NOS1, ROCK1, HTR2C, NGF, ADCYAP1, ADM, EPO, MC4R, VEGFA, NRTN, GDF5, CALCA, KCNMA1, MME, OXTR, MC3R, MAPK1, NR4A3, DRD2, RHOA, POMC, HMOX1, TRH, NPR2, AGT, MAPK3, PNOC, PRL, MAOA, ADRA1A, GAL	-1.05609	0.00127284
mesenchymal transition	43	42	GJA1, TGFB1, IL1B, TGFB2, FOS, FGF8, RHOB, SPARC, FBN1, NOTCH1, FGFR1, CTGF, FGFR2, TGM2, TGFB3, AGER, BMP2, MAPK8, IGF2, CDH1, EGF, TGFBR1, BMP7, ITGB1, ILK, SMAD3, SRC, CDH2, PECAM1, SNAI1, CTNNB1, HGF, MAPK1, MMP7, AKT1, HIF1A, ALB, SP1, HMGA1, BMPR1A, GAST, STAT5A	-1.05598	0.00707348
macrophage function	145	130	RETN, ADIPOQ, LPL, ARG1, SLC11A1, CD8A, APOE, TGFB1, LEP, SPP1, AXL, CCL11, IL1B, TGFB2, CD47, TGFBI, IL4, VIP, IRAK3, MPO, PTGS2, SERPINF1, CSF1, TLR4, SOCS3, CCL2, CTSK, LYN, DUSP1, HBEGF, MARCKSL1, CD200R1, NOS2, HAVCR2, PRKCB, TNF, TLR2, GNRH1, IL17A, Lilrb4, CD44, KLF4, PARP1, CSF2, IL10, Reg3a, TAC1, SIRT1, NR1H4, CYBB, CSF1R, SH2B3, A2M, LIF, CD4, ROCK1, IFNB1, CD200, NPPA, NGF, PRKCA, P2R…	-1.05445	0.0246084
biomineral formation	310	288	ADIPOQ, GPNMB, FIGF, VTN, FST, SMOC1, IGF1, APOE, GJA1, INHBA, TGFB1, LEP, PRKD1, DCN, SPP1, NELL1, AXL, BMP6, MGP, DKK2, S100G, CILP, IL1B, TGFB2, CP, OMD, SFRP2, FOS, AR, IL1A, FGF8, TGFBI, ENPP2, AVPR2, PTN, IL4, NOG, SPARC, ECM1, ELF4, HSD11B1, NOTCH1, VIM, Clec3b, SERPINC1, FGFR1, CYP19A1, COL1A2, SLC20A1, CRTAP, NFIX, CTGF, EDN1, SOST, RUNX2, LUM, ASPN, PTH1R, PDGFD, DHRS9, ANXA5, DUSP1, FE…	-1.05391	0.0323546
blood clotting	493	454	RETN, ADIPOQ, MASP1, NOS3, SCUBE1, VTN, PLAT, CD36, TFF2, KLK14, IGF1, GP2, CCL5, CD8A, APOE, MMP2, SERPING1, TGFB1, PRSS1, LEP, SERPINA5, ESR1, HIST1H1D, GZMB, TIMP2, EGR1, DCN, P2RY12, MB, S100A9, SGK1, IL1B, CD84, PRKG1, LTF, ALOX12, C1QA, KLKB1, MTHFR, CD226, PTGER2, LEPR, PLTP, MMP3, PPBP, PF4, IL1A, F11, CD47, TGFBI, ENPP2, S100A8, CCL4, C1QTNF1, CLEC1B, ADAMTS1, IL4, VIP, SPARC, SERPINA10,…	-1.05348	0.000272554
neuronal plasticity	168	159	PLAT, PENK, KLK8, IGF1, GAP43, APOE, RTN4R, GFAP, TGFB1, LEP, MAP1B, GRIA1, ESR1, EGR1, SYT4, SGK1, STMN2, IL1B, CNR1, MMP3, FOS, CAMK2A, SRD5A1, MAP2, WNT7A, GRIK3, OXT, NCAM1, ADORA2A, PTAFR, BDNF, PTH1R, HSPB1, FOSB, GCG, PLD2, PFN2, TNF, GNRH1, FGF2, SAT1, SYN3, NGFR, PARP1, MAPT, STMN4, FYN, SLC6A1, Dclk1, TAC1, THBS1, NPTX2, CXCL12, GRIN2B, NOS1, NTRK2, SRF, NGF, MMP9, EGF, S100B, EPHA4, GL…	-1.05321	0.0118777
artery baroreflex	14	13	NOS3, LEP, EDN1, TACR1, ACE2, TAC1, NPPC, ACE, NOS1, NPPA, AVP, HTR3A, AGT	-1.05316	0.0201833
bladder function	33	29	CNR1, KCNN2, VIP, RYR2, PTGS2, EDN1, ADRA1D, HBEGF, TRPV1, SST, NGFR, PTGER3, ACTA2, ADRB3, P2RX2, EGFR, NGF, ADCYAP1, TRPV4, OPRD1, GALNS, KCNN1, MAPK1, Kng1, NPY, TRPM8, HTR3A, TRH, COL3A1	-1.05316	0.0109358
gastric motility	65	61	PENK, LEP, GRP, IL1B, CNR1, FOS, DRD3, IL1A, VIP, OXT, EDN1, TRPV1, TACR1, HTR7, GCG, TNF, SST, PPY, NTS, PTGER3, CCK, TAC1, NPPC, CCKAR, CXCL12, GIP, CARTPT, CRHR2, PRLH, NPPA, ADCYAP1, NPY1R, UCN3, SCT, HTR1F, TGFA, HCRT, NTF3, IAPP, CALCA, GRIN2C, HTR4, OXTR, SCTR, HRH2, GHRL, GLP2R, AVP, POMC, Kng1, NPY, HTR3A, NPPB, TRH, PTGER1, UCN, GAST, TH, PYY, Apoa4, GAL	-1.05316	0.0205245
luteinization	152	135	NOS3, FST, PLAT, IGF1, CAMK4, MMP2, GJA1, INHBA, TGFB1, LEP, TIMP2, EGR1, SPP1, BMP6, FZD2, S100G, PTGFR, IL1B, LTF, ALOX12, SLIT3, LEPR, MMP3, PRKAR2B, IL1A, SHBG, OXT, CYP19A1, GDF9, CTGF, EDN1, HBEGF, MFGE8, NOS2, TNF, ANGPT1, GNRH1, SST, INSR, STC2, SMAD2, BMP2, PROK1, LIPE, ACE, GNRHR, SCARB1, STC1, LIF, NR4A1, LOX, EGFR, IGF2, MMP14, CRHBP, NGF, MMP9, ADCYAP1, EGF, IGFBP7, INHA, ROBO2, GREM…	-1.05272	0.00790809
arachidonic acid metabolism	70	59	CYP2E1, CLEC7A, TGFB1, S100A9, PLA2G3, IL1B, ALOX12, Cyp2c44, IL1A, S100A8, IL4, VIP, VIM, PTGS2, UMOD, EDN1, CCL2, TNF, FGF2, CMA1, TAC1, FCER1A, PTGS1, PLA2G2C, NPPA, NGF, EGF, PRKCA, ALOX15, ALOX5, IL2, IFNG, CD9, TGFA, IL1RN, ALOX5AP, PTPRC, POR, AMBP, MAPK1, FN1, PLA2G2F, EPHX2, ALB, APOH, PTGES, AVP, Kng1, PLA2G4A, COX1, F2, AFP, AGT, GNAI1, RASGRP4, IL3, PLA2G2A, PRL, CASR	-1.05264	0.0360182
ovary function	106	94	FST, IGF1, MMP2, GJA1, INHBA, TGFB1, LEP, ESR1, BMP6, IL1B, ALOX12, AR, FSHR, DDR2, VIP, SHBG, OXT, CYP19A1, KDR, EPHX1, CSF1, GDF9, BMP8B, CTGF, EDN1, TNF, GNRH1, SST, FGF2, ADCYAP1R1, CSF2, INSR, WNT4, SMAD2, BMP2, TAC1, AHR, SCARB1, STC1, LIF, EGFR, IGF2, NPPA, NGF, ADCYAP1, EGF, INHA, IFNG, FOXL2, BMP7, ESR2, ZP3, TGFA, BMP5, THPO, CDKN1B, SMAD3, VEGFA, CEBPB, NR2C2, PTHLH, CD40, HNRNPK, BAX,…	-1.05264	0.00665835
parturition	165	146	FST, PENK, CD36, IGF1, CD8A, MMP2, GJA1, SERPING1, INHBA, LEP, PTGFR, IL1B, LTF, CNR1, KLKB1, GJB6, PTGER2, VCAM1, ATP2B4, AR, CHIT1, IL1A, GALR2, ABCC2, OCLN, SHBG, HSD11B1, MPO, OXT, CYP19A1, ACACA, KDR, PTAFR, PTGS2, F7, TLR4, EDN1, CCL2, CLDN1, ORM1, FOSB, NOS2, TNF, IL4I1, TLR2, GNRH1, ICAM1, JUN, VWF, XAF1, CSF2, PTGER3, EDN2, FABP3, LNPEP, BMP2, TAC1, SIRT1, NAT2, LCAT, TRPC6, F5, HOXA11, …	-1.05264	0.00287856
ECM degradation	160	149	RETN, PLAT, CCL5, MMP2, ADAMTS5, TGFB1, ADAMTS4, GZMB, TIMP2, AEBP1, SERPINB2, CCL11, IL1B, MMP3, IL1A, FGF8, ADAMTS1, RECK, IL18, SERPINE2, TIMP3, STX2, PTGS2, TLR4, CTGF, EDN1, KLK1, CTSK, CAV1, SVIL, DNM1, TNF, GNRH1, MYLK, TGM2, HTRA1, FGF2, ETS1, CD44, KLF4, TIAM1, NCK1, JUN, CMA1, IL10, PITX2, MAPK8, WASL, FGD1, A2M, IGFBP5, LIF, VEGFB, HMGB1, ROCK1, ANPEP, MMP14, G6PC, NGF, MMP9, EGF, ADAM…	-1.05198	0.0324552
ossification	534	494	ADIPOQ, GPNMB, RSPO1, SPON1, NOS3, Ifi204, FIGF, VTN, PRKG2, CHRDL1, FST, IGF1, CD8A, APOE, MMP2, GJA1, INHBA, TGFB1, WNT9A, SHH, LEP, ADAMTS4, IGFBP6, GDF10, ESR1, TIMP2, EGR1, DCN, SPP1, TEK, NELL1, BMP6, MGP, DKK2, IL1B, OSR2, TGFB2, SFRP2, UCHL1, LTF, CNR1, PTGER2, NPY2R, SOX8, ZBTB16, LEPR, MMP3, FOS, AR, IL1A, SOX4, FGF8, TGFBI, NMU, IGFBP3, FOXC1, PTN, CYP26B1, ACHE, IL4, NOG, SPARC, FBN1,…	-1.05198	0.0104625
relaxation	522	475	RETN, ADIPOQ, CALCB, NOS3, ARG1, PLAT, PENK, HP, KLK14, IGF1, CD8A, APOE, MMP2, GJA1, TGFB1, LEP, GRP, PDE4B, ESR1, CKM, TRDN, SPP1, MAS1, MB, ADM2, IL1B, PRKG1, MYOCD, CP, LTF, ALOX12, KCNB2, CNR1, NPR3, CYSLTR2, PTGER2, VCAM1, CHRM2, ATP2B4, DRD3, IL1A, TNNC2, ENPP2, AVPR2, LAMA2, KCNMB1, S1PR1, KCNN4, ACHE, CACNA1C, VIP, AHSP, KCNJ3, MYH1, SERPINC1, CREM, MPO, OXT, RYR1, BDKRB1, TPM2, ADORA2A,…	-1.05188	0.017088
NO biosynthesis	312	289	ADIPOQ, Svs4, TAC4, SLC7A2, NOS3, CLEC7A, ARG1, PENK, IGF1, CCL5, CD8A, APOE, CX3CR1, TGFB1, LEP, ESR1, SPP1, MB, SUCNR1, IL1B, LTF, CNR1, NMRAL1, ATP2B4, IRF1, IL1A, AOX1, IGFBP3, KCNN4, IL4, VIP, ZFP36, IL18, GRIK3, EMB, OXT, BDKRB1, ADORA2A, KDR, NOD2, PTAFR, PTGS2, TLR4, IFNGR1, EDN1, SOCS3, BDNF, CCL2, CPM, KLK1, CYCS, CAV1, AIF1, HBEGF, APEX1, FOSL1, ORM1, CDK1, MTHFD1, NOS2, GCG, TBCD, PRK…	-1.0517	0.0120821
intestine barrier	70	62	IGF1, TGFB1, GRP, OCLN, VIP, NOG, CLDN2, IL18, NOD2, CLDN4, SLC9A3, LBP, HBEGF, NOS2, GCG, PRKCB, TNF, MYLK, SST, NTS, GUCA2B, F2R, AGER, CMA1, CSF2, IL10, BMP2, NR1H4, DSG2, HMGB1, ROCK1, CDH1, CLDN3, MMP9, EGF, GUCA2A, ADM, PRKCZ, EPO, MAPK14, IFNG, TGFA, IL22, TFF3, SELP, SLC6A4, SLC9A2, TNFSF15, DDX58, GHRL, PTEN, PLCG1, ALB, CXCR4, MYD88, IL6, PRKCD, GUCY2C, FCGRT, CLCN2, STK39, DMBT1	-1.05146	0.000734567
perception of pain	182	169	PENK, IGF1, LEP, GRP, AQP4, PTH2, S100A9, OPRM1, IL1B, LTF, LIFR, CNR1, FOS, CHRM2, PPBP, DRD3, NMU, GALR2, VIP, IL18, GRIK3, OXT, CYP19A1, BDKRB1, ADORA2A, P2RX4, PTGS2, TLR4, AQP1, EDN1, BDNF, CRHR1, TRPV1, TACR1, NOS2, CCKBR, VWA1, TNF, F2RL3, SST, PPY, NTS, PDE5A, F2R, PTGER3, IL10, CCK, Reg3a, TAC1, RGS4, MRGPRX2, SLC1A2, PVALB, GRIN2B, KCNIP3, ADORA1, CARTPT, P2RX2, GCH1, PTGS1, NOS1, ROCK1…	-1.05037	0.0178318
nerve regeneration	128	118	SPON1, NOS3, PLAT, IGF1, GAP43, APOE, RTN4R, GFAP, ATF3, TGFB1, SHH, MAP1B, PRPH, CHL1, DOCK3, IL1B, MMP3, PTN, ACHE, VIP, NOG, VIM, NCAM1, TXLNB, PTGS2, UGCG, LAMC1, CALB2, SOCS3, BDNF, MCAM, CCND1, CDK1, IL17A, FGF2, NTS, LGALS1, NGFR, JUN, MATN2, CNN3, AGER, BMP2, CALD1, LIF, AREG, ROCK1, EGFR, IGF2, CDH1, TTR, GRIN2A, NGF, MMP9, ADCYAP1, EGF, S100B, DLG4, MDK, TNC, B4GALT1, EPO, TNFSF13B, DPY…	-1.04996	0.000811834
SMC proliferation	470	443	RETN, ADIPOQ, LPL, SPON1, NOS3, VTN, ARG1, PLAT, IGF1, CAMK4, APOE, MMP2, CX3CR1, GJA1, INHBA, TGFB1, IL22RA2, NOX4, SHH, LEP, ESR1, RETNLB, TIMP2, EGR1, DCN, SPP1, S100A9, APOD, AXL, COL4A6, IL1B, KLF15, PRKG1, MYOCD, PTGER2, LEPR, VCAM1, DUSP6, FOS, AR, PF4, DRD3, IRF1, IL1A, CD47, IGFBP3, PDE1A, S100A8, MEOX2, PTN, ITGAL, S1PR1, KCNN4, IL4, VIP, SPARC, PDE10A, IL18, VAV3, WISP2, SGCD, HSD11B1,…	-1.04996	0.00219121
axon extension	74	72	IGF1, OLFM1, GAP43, CAMK4, SHH, MAP1B, STMN2, FEZ1, SPTB, MMP3, FZD3, TNR, NCAM1, NFIC, BDNF, NTN1, WEE1, NRCAM, CPEB1, FGF2, NGFR, WNT4, MAPK8, METRN, CXCL12, ABL1, ADAM10, ROBO1, NGF, EGF, TRIO, PTPRS, ARTN, GRB7, DSCAM, SYNGAP1, CDC42, SEMA3A, NTF3, ATP7A, SRC, APC, DDR1, CDH2, MACF1, PTDSS1, CAMK1, B3GNT1, PARD3, WNT5A, BASP1, PTK2, DCC, ULK1, PXN, CREB1, CTNNB1, RAP1GAP, RAC1, ALCAM, RAB11A,…	-1.04853	0.00703959
bone resorption	359	331	ADIPOQ, FST, PLAT, SLC1A3, HP, IGF1, CCL5, MMP2, CX3CR1, GJA1, TGFB1, NOX4, LEP, ESR1, TIMP2, SPP1, BMP6, IL1B, TGFB2, LTF, CNR1, PTGER2, MMP3, FOS, AR, PF4, IL1A, FGF8, ENPP2, IGFBP3, S100A8, CCL4, TRIP6, TYROBP, IL4, VIP, SPARC, IL18, HSD11B1, NOTCH1, OXT, CYP19A1, CKB, TIMP3, PTAFR, PTGS2, TSC22D3, CSF1, TLR4, CTGF, EDN1, SOST, RUNX2, ITGB3, CCL2, PTH1R, CTSK, LYN, FETUB, ODF1, NPHP1, TRPV1, N…	-1.04815	0.00481984
immune system function	338	289	CFD, ADIPOQ, PENK, CD36, HP, TFF2, IGF1, CCL5, CD8A, APOE, TGFB1, LEP, GRP, FCGR2B, SPP1, IL1B, TGFB2, LTF, C1QA, CNR1, LEPR, AR, IL1A, CD47, MSR1, TGFBI, S100A8, IL4, VIP, SPARC, ZFP36, IL18, NOTCH1, VIM, NPS, OXT, RORA, NCAM1, TIMP3, BANK1, REG3G, TRPM2, NOD2, PTAFR, PTGS2, SPN, GDF15, UMOD, CSF1, PRNP, TLR4, CRISPLD2, BDNF, CCL2, TSLP, CD2, LBP, RAG2, CD200R1, TACR1, CD69, NOS2, RORC, TNFRSF11…	-1.04796	0.00836669
pancreas development	55	55	INHBA, TGFB1, SHH, GRP, FGF10, BMP6, NOG, NOTCH1, ONECUT1, PAX6, NEUROG3, ALDH1A2, HBEGF, CDK4, SOX17, MAP3K9, SST, HHEX, JUN, NEUROD1, CCK, SMAD2, ISL1, PAX4, MAFA, EGF, MNX1, BNIP3L, ACVR2B, TGFBR2, GATA6, HNF1B, NKX2-2, FGF4, PDX1, PTF1A, PAX2, WNT5A, NKX6-1, KIRREL2, FOXA2, CTNNB1, FOXA1, GHRL, E2F1, GATA5, PBX1, SFRP5, ONECUT3, WNT1, ONECUT2, NRG1, PDHX, CREB3L1, HES1	-1.04784	0.0260513
keratinocyte differentiation	229	208	TDGF1, KRTDAP, KRT1, PLAT, PENK, KLK8, IGF1, SPRR1B, Plagl1, INHBA, TGFB1, COL17A1, SERPINB2, LOR, FLG, FGF10, BMP6, OPRM1, TGM1, TGFB2, RBP1, AQP3, FOS, IL1A, TGFBI, IGFBP3, TRPV6, IL4, NOG, ALOXE3, ECM1, NOTCH1, BDKRB1, PTAFR, PTGS2, UGCG, GDF15, CDSN, IL20RB, IL20RA, CCND1, HSPB1, TRPV1, CDK4, PLD2, MCL1, S100A10, TNF, FGFR2, TRPC1, PIP5K1A, CD44, NGFR, KLF4, DSP, JUN, BTC, TGFB3, NCL, RARG, F…	-1.04689	0.00919692
Steroid metabolism	322	291	RETN, ADIPOQ, RSPO1, NCEH1, NOS3, FST, PENK, IGF1, APOE, MMP2, INHBA, TGFB1, LEP, PRKD1, ESR1, EGR1, GSTA3, BMP6, IL1B, TGFB2, TRERF1, LIFR, ALOX12, SULT1E1, FOS, AR, IL1A, IGFBP3, Akr1b7, PTN, FSHR, VIP, SRD5A1, SHBG, LIPC, HSD11B1, PDE8A, VIM, OXT, CYP19A1, TIMP3, PTGS2, EPHX1, CSF1, TLR4, GDF9, EDN1, RUNX2, SOCS3, CCND2, PNLIP, DHRS9, CYP11B1, NR1D1, CCND1, HSPB1, PLIN2, HTR7, NR0B1, TNF, ANGP…	-1.04666	0.0288231
platelet activation	258	243	ADIPOQ, LPL, NOS3, PLAT, CD36, CCL5, CD8A, APOE, MMP2, CX3CR1, TGFB1, LEP, GPX3, SERPINA5, FCGR2B, P2RY12, AXL, IL1B, CD84, PRKG1, P2RY13, ALOX12, CNR1, KLKB1, CD226, MMP3, PPBP, PF4, F11, CD47, MSR1, C1QTNF1, CLEC1B, VIP, SPARC, RASGRP2, ADAMTS18, PIP5K1B, VIM, SERPINC1, SERPINE2, ADORA2A, PTAFR, PTGS2, F7, SERPINF1, CSF1, TLR4, EDN1, F2RL2, ITGB3, LYN, ANXA5, PDPN, HSPB1, ORM1, CD69, NOS2, SMCP…	-1.04641	0.00475548
adipocyte differentiation	394	365	RETN, ADIPOQ, PLIN1, LPL, TRIB2, FABP4, CIDEC, FST, C3, CCL8, CD36, MEST, IGF1, CCL5, APOE, MMP2, GJA1, INHBA, TGFB1, EBF1, LPIN1, LEP, ADAM17, ESR1, RETNLB, AEBP1, EGR1, CCDC80, FGF10, AXL, SGK1, IL1B, KLF15, PRKG1, TGFB2, WNT10A, LTF, LIFR, ALOX12, CNR1, KLKB1, TLL1, MMP3, FOS, MXD1, DUSP9, MSR1, EBF3, IGFBP3, RARRES2, Akr1b7, CCL4, SPARC, ALOXE3, WWTR1, DACT1, HSD11B1, NOTCH1, OXT, RORA, GLIS3…	-1.04564	0.00709242
neutrophil adhesion	170	149	NOS3, TGFB1, BST1, EGR1, CXCL5, S100A9, IL1B, PRKG1, LTF, VCAM1, PPBP, PF4, IL1A, S100A8, ITGAL, IL4, NID1, SERPINC1, MPO, ADORA2A, KDR, PTAFR, PTGS2, CHRNA7, UMOD, ITGA4, EDN1, LYN, CAV1, CD2, LBP, NOS2, ADORA3, JAM3, TNFRSF11B, CORO1A, SYK, TNF, ANGPT1, LTA, MYLK, TGM2, IL17A, ADAMTSL1, NTS, CD44, SELPLG, ICAM1, LGALS1, PARP1, F2R, TBXA2R, AGER, CSF2, IL10, CYSLTR1, TAC1, MAPK8, HPX, CRP, NRP1,…	-1.04504	0.0112537
platelet function	168	155	ADIPOQ, NOS3, PLAT, IGF1, CCL5, APOE, MMP2, TGFB1, LEP, ADAM17, P2RY12, AXL, IL1B, PRKG1, LTF, PF4, CD47, C1QTNF1, CLEC1B, AHSP, SERPINC1, PTGS2, F7, EDN1, ITGB3, SRGN, SYK, PRKCB, TNF, IL4I1, F2RL3, SST, CRYAB, IFNA2, F2R, TBXA2R, VWF, PDE3A, PTGER3, INSR, SVEP1, IL10, PRKCQ, CASP12, ITGA2, TAC1, GP9, THBS1, TFPI, JAK3, CXCL12, RAP1A, PTPRJ, SCARB1, F5, CRP, CFH, PTGS1, ROCK1, CLOCK, RAB27B, NPP…	-1.04488	0.0127267
cardiovascular function	104	96	ADIPOQ, NOS3, PENK, IGF1, LEP, GRP, EGR1, OPRM1, ADM2, IL1B, CNR1, FOS, NMS, DRD3, NMU, OXT, TIMP3, PTAFR, PTGS2, EDN1, ADRA1D, BDNF, NOS2, GCG, TNF, SST, GNAZ, NTS, ACE2, UTS2, PDE5A, CCK, TAC1, ACE, OPRL1, PTGS1, CRHR2, PRLH, NUCB2, NPPA, ADCYAP1, GLP1R, UCN3, PTPN1, ADM, EPO, PMCH, RNLS, MC4R, KCNA3, HCRT, EDN3, ADRB2, CYP11B2, SLC6A4, CALCA, SIGMAR1, CORT, PROC, EDNRB, MME, PPARGC1A, APLN, UC…	-1.04453	0.0320142
fibroblast proliferation	245	233	ADIPOQ, CXCL9, NOS3, VTN, Defa1, PLAT, IGF1, MMP2, ATF3, TGFB1, DUSP4, SHH, LEP, ESR1, TIMP2, EGR1, DCN, SPP1, S100A9, IL1B, TGFB2, MMP3, FOS, IL1A, IGFBP3, S100A8, MEOX2, PTN, KCNN4, DDR2, IL4, SPARC, NCAM1, ADORA2A, TIMP3, PTGS2, TMEFF2, F7, CTGF, EDN1, ITGB3, CCL2, PDGFD, DUSP1, HBEGF, CCND1, NOS2, TNFRSF11B, TNF, ADAMTSL1, FGF2, CD44, ICAM1, IFNA2, UTS2, JUN, F2R, WISP1, TGFB3, HTR1B, CMA1, C…	-1.04453	0.00462613
synaptogenesis	205	195	NOS3, PLAT, CD36, IGF1, BCAN, GAP43, LRRC4C, APOE, GFAP, TGFB1, LEP, MAP1B, ESR1, SYT4, CDH13, NCS1, CNR1, DLG2, SYT12, MMP3, ARHGEF9, SYT1, ACHE, PCLO, CAMK2A, MAP2, TNR, WNT7A, VAV3, NOTCH1, GRIK3, CREM, OXT, RORA, PODXL, NCAM1, TIMP3, EEF1A2, EFNA5, SPN, BDNF, NTN1, FETUB, TRPV1, CPLX2, STX1A, DBN1, TNF, GNRH1, ADAMTSL1, FGF2, CD44, APPL1, CACNA2D3, NRXN1, SERPINI1, CTNND1, ZAP70, CADM3, FRZB,…	-1.04425	0.00287661
capillary blood flow	33	31	NOS3, PLAT, HAND1, SERPINC1, OXT, KDR, PTAFR, EDN1, NOS2, TNF, FGF2, SELPLG, ICAM1, AGER, CCK, ACE, NOS1, EPO, SCT, VEGFA, CALCA, PROC, HTR2A, SLC9A1, HIF1A, ALB, NPY, HMOX1, MAOB, AGT, EDNRA	-1.04324	0.0123461
complement activation	143	111	CFD, RETN, ADIPOQ, MASP1, KRT1, VTN, C3, Defa1, PLAT, APOE, SERPING1, PRSS1, COL17A1, AQP4, DCN, C5ar1, IL1B, OMD, LTF, C1QA, IL1A, PRSS2, VIM, SERPINC1, C2, UMOD, PRNP, SH2B2, SRGN, C4B, TNF, TLR2, BPI, PTX3, CSMD3, ICAM1, MCM5, PHB, CSF2, SERPINI1, C6, CSMD1, CTSC, CRP, STC1, C1QBP, A2M, CFH, VSIG4, CD4, SCIN, HMGB1, MMP14, NGF, PRKCA, HRG, ADM, IL2, IFNG, Mbl1, CDC42, Ccl6, CFP, LRP2, VEGFA, S…	-1.04281	0.00670904
intracellular signaling cascade	128	124	IGF1, INHBA, TGFB1, SHH, ADAM17, FGF10, NELL1, FZD2, IL1B, LEPR, PF4, IGFBP3, AVPR2, KCNJ3, ACACA, NOD2, PRNP, TLR4, DHH, GDF9, CTGF, CDK4, SYK, TNF, FGFR2, TLR2, GNRH1, CD44, VWF, FYN, CD38, CCK, MAPK8, ACE, GNRHR, VLDLR, HPX, IRAK1, ADORA1, FCER1A, SPHK1, GREM1, HMGB1, ROCK1, EGFR, LRP8, ADAM10, KCND2, SMO, NGF, EGF, PEBP1, PRKCA, RET, P2RX7, KISS1R, EPO, NR5A2, IL2, IFNG, TGFBR2, IHH, CD79A, C…	-1.04281	0.0456295
leukocyte accumulation	84	74	CCL5, MMP2, TGFB1, RETNLB, SPP1, C5ar1, CCL11, IL1B, Glycam1, VCAM1, IL4, SERPINC1, MPO, BDKRB1, PTAFR, CD248, CCL2, NTN1, TACR1, TNF, LTA, SOD3, CD44, ICAM1, STAB1, PARP1, IL10, AOC3, TAC1, CXCL12, IL6ST, NGF, MMP9, EGF, IL15, CD86, CD80, MIF, MAPK14, IFNG, VEGFA, SELP, CCR1, CX3CL1, CXCL10, CAT, PROC, CTSS, PECAM1, CXCR3, SLPI, THBD, PLAU, Hspa1a, AKT1, CXCR2, ADA, POMC, NPY, PGF, ANGPT2, CCR5,…	-1.04281	0.0351088
male reproduction	32	27	IGF1, LEP, ESR1, LEPR, SULT1E1, AR, CYP19A1, ACE, TSSK6, CKLF, LIF, ITM2B, NPPA, CMTM3, LYZL4, PEBP1, BOLL, PTGDS, A630095E13Rik, RARA, FADS2, DHX36, HMOX2, LIMK2, AGT, PRL, TMPRSS2	-1.04281	0.016993
muscle cell development	17	16	TGFB1, SHH, MYF5, MYOCD, DES, MYOD1, TWIST1, WNT7B, MYOG, HS6ST1, SRF, ADM, MYF6, YY1, TBX18, PTPN11	-1.04281	0.0013194
myocyte proliferation	72	66	IGF1, TGFB1, LEP, STK4, MYL1, IGFBP3, NDRG4, VIP, NOTCH1, FGFR1, KCNQ5, EDN1, MCAM, HEY2, CAV1, Ly6a, FGF2, IL10, PITX2, ADORA1, LIF, CD4, TRPC4, SRF, IRS1, ADCYAP1, EGF, MSTN, ADM, EPO, MAPK14, IFNG, CITED4, ERBB4, ITGB1, SMARCA4, CDKN1B, VEGFA, SRC, ITGA7, CAV3, CDKN1A, POSTN, CEBPB, NTRK3, PTK2, BCL2, FOXP1, HGF, MAPK1, KCNA5, GNAI3, RB1, HMGCR, SDC1, TERT, FOXO1, F2, IGF1R, SDC4, AGT, MAPK3, …	-1.04281	0.0370927
proteoglycan metabolism	11	8	IGF1, TGFB1, IL1A, EDN1, TNF, IL6ST, LIF, AGT	-1.04281	0.00442577
quiescence	261	248	NOS3, PENK, IGF1, GJA1, TGFB1, NOX4, GRP, HOXD10, STK4, EGR1, DPT, DCN, SPP1, TEK, CENPF, CCL11, IL1B, OSR2, PRKG1, TGFB2, UCHL1, ALOX12, PLK3, PTGER2, ZBTB16, FOS, PF4, WT1, CYP26B1, FOXO4, KCNN4, VIP, ZFP36, ELF4, MAF, NOTCH1, ZEB1, CREM, OXT, TAL1, PTGS2, TSC22D3, SERPINF1, CDC6, CSF1, PRNP, GPR182, EDN1, RUNX2, SALL2, COL14A1, CCND2, DYRK1B, CAV1, DRD4, CCND1, BHLHE41, CDK4, FOSB, NOS2, GCG, …	-1.04281	0.0187279
regional blood flow	26	21	NOS3, IGF1, ADM2, IL1A, NMU, EDN1, KLK1, SST, FGF2, PDE5A, TBXA2R, NPPA, ADM, VEGFA, CALCA, PTHLH, FGF4, AVP, Kng1, NPY, AGT	-1.04281	0.00791802
renin-angiotensin system	113	104	ADIPOQ, NOS3, IGF1, CCL5, TGFB1, NOX4, LEP, ESR1, SPP1, MAS1, SUCNR1, IL1B, TGFB2, KLKB1, DRD3, AVPR2, PTN, VIP, OXT, ADORA2A, KDR, PTGS2, CTGF, EDN1, KLK1, DDC, TNF, SST, ACE2, UTS2, CMA1, NPPC, MAPK8, ACE, AVPR1A, Egfbp2, NOS1, ANPEP, NPPA, MDK, ARG2, NOX1, ADM, PPARA, EPO, MAPK14, PRKCE, ACTG2, RENBP, NCF1, ADRB2, VEGFA, HNRNPF, PRCP, CALCA, MDM2, GJA5, CXCL10, PROC, HRAS, CTSA, USF2, ATP6AP2,…	-1.04281	0.0437782
synaptic plasticity	454	434	LPL, RASGRF1, NOS3, PLAT, KLK8, IGF1, GAP43, CAMK4, APOE, MMP2, RTN4R, GFAP, TGFB1, LEP, MAP1B, GRIA1, ESR1, TIMP2, EGR1, SYT4, PAK3, S100A9, AKAP5, SGK1, OPRM1, STMN2, IL1B, PRKG1, FBXL20, NCS1, UCHL1, CNR1, DLG2, KCNJ6, PLK3, PTGER2, MMP3, FOS, CHRM2, ARHGEF9, CD47, RHOB, PTN, VSNL1, LAMA2, KCNN2, ACHE, CACNA1C, VIP, SPARC, CAMK2A, MAP2, TNR, IL18, WNT7A, KCNAB1, CACNG2, NOTCH1, GRIK3, NID1, FG…	-1.0417	0.0366064
pregnancy	983	866	RETN, ADIPOQ, CYP2E1, KLRD1, PLIN1, LPL, TDGF1, NCEH1, NOS3, FST, PLAT, PENK, HP, IGF1, Ctla2b, CCL5, CD8A, APOE, MMP2, GJA1, SERPING1, INHBA, TGFB1, PCSK5, SHH, LEP, IGFBP6, GRP, RAMP2, ESR1, SLC16A2, TIMP2, EGR1, KCNE4, SERPINB2, CXCL5, FGF10, DCN, SPP1, TEK, SLC2A3, C5ar1, SGK1, OPRM1, CCL11, S100G, PTGFR, ADM2, ELF5, IL1B, Glycam1, KLK11, TGFB2, AQP3, CP, LTF, LIFR, CNR1, KCNJ6, KLKB1, MTHFR,…	-1.04078	0.0421997
wound healing	610	577	RETN, ADIPOQ, KRT1, NOS3, VTN, ARG1, SLC11A1, FST, Defa1, PLAT, HP, TFF2, IGF1, DLC1, CD8A, MMP2, CX3CR1, ATF3, GJA1, INHBA, TGFB1, SHH, LEP, GRP, LGALS7, ESR1, TIMP2, AEBP1, EGR1, AQP4, FGF10, DCN, SPP1, S100A9, BMP6, F13B, IL1B, TGFB2, AQP3, LTF, TGFBR3, CNR1, KLKB1, GJB6, CALML3, PLK3, PTGER2, MMP3, DUOX1, FOS, PPBP, ATP2B4, AR, CCL19, IL1A, TGFBI, RHOB, IGFBP3, S100A8, PTN, S1PR1, ACHE, ADAMT…	-1.04063	0.0473186
long-term synaptic depression	180	173	LPL, RASGRF1, PLAT, KLK8, IGF1, GAP43, CAMK4, RTN4R, GFAP, TGFB1, LEP, GRIA1, TAP1, PLCB4, AKAP5, OPRM1, HIP1, IL1B, PRKG1, ALOX12, CNR1, DLG2, PRKAR1B, LEPR, PRKAR2B, ARHGEF9, KCNN2, CACNG2, NOTCH1, GRIK3, OXT, NCAM1, ADORA2A, PTGS2, EDN1, SH2B2, BDNF, PTH1R, CRHR1, PPP1R14A, CAV1, TRPV1, CPEB1, CDK4, GCG, ADORA3, DNM1, TRPC3, GRM7, PPP1R10, NGFR, AGER, HTR1B, GRID2IP, SLC6A1, HOMER1, NPPC, MAPK…	-1.04031	0.0188534
bladder contraction	35	29	PENK, IL1B, CHRM2, ACHE, GRIK3, OXT, BDKRB1, PLN, PTGIR, EDN1, TRPV1, TACR1, PTGER3, ADRB3, TAC1, ROCK1, F2RL1, NGF, ADCYAP1, CHRM3, TRPV4, CALCA, HTR4, TACR2, POMC, Kng1, NPY, KCNN3, EDNRA	-1.03872	0.00118059
calcium mobilization	605	528	TAC4, CXCL9, NOS3, CLEC7A, CCL8, PLAT, PENK, HP, KLK14, IGF1, GAP43, CCL5, CD8A, MMP2, TGFB1, LEP, PRKD1, GRP, BST1, ESR1, CXCL5, FCGR2B, Clec4b1, P2RY12, PLCB4, C5ar1, S100A9, SUCNR1, FZD2, OPRM1, CCL11, PTGFR, IL1B, PRKG1, TGFB2, RGS13, PPL, CNR1, KCNJ6, CYSLTR2, CD226, LEPR, CHRM2, ATP2B4, PF4, CCL19, CD47, NMU, AVPR2, S100A8, RARRES2, FPR3, GALR2, CCL4, ITGAL, FCRL5, S1PR1, TYROBP, IL4, VIP, …	-1.03872	0.0414339
neuronal activity	263	246	PLAT, PENK, SLC1A3, IGF1, KCNQ2, GFAP, CX3CR1, GJA1, TGFB1, SHH, LEP, GRP, GRIA1, ESR1, EGR1, PACSIN1, AQP4, SYT4, SLC2A3, OPRM1, IL1B, CNR1, MTHFR, NPY2R, LEPR, FOS, DRD3, NMU, PTN, ACHE, CST6, VIP, CAMK2A, PDE10A, MAP2, GRIK3, CREM, OXT, SCN8A, NCAM1, ADORA2A, PER1, PTGS2, CHRNA7, PRNP, AMPH, EDN1, BDNF, CCL2, SCNN1B, CRHR1, DRD4, TRPV1, TACR1, CDK1, HTR7, CCKBR, GCG, PRKCB, CFTR, DNM1, TNF, F2…	-1.03872	0.0178789
keratinocyte proliferation	223	204	TDGF1, FST, KLK8, KLK6, IGF1, MMP2, RARRES1, GJA1, INHBA, TGFB1, SHH, LEP, PRKD1, LGALS7, ESR1, SERPINB2, FLG, FGF10, TGFB2, CDH13, AQP3, PTGER2, FOS, AR, IL1A, IGFBP3, S100A8, PTN, HSPB8, IL4, VIP, NOTCH1, SERPINE2, TIMP3, PTGS2, UGCG, SOCS3, BDNF, HBEGF, APEX1, CCND1, TRPV1, CDK4, TANK, NOS2, PLD2, CSPG4, TNF, FGFR2, ID1, IL17A, ETS1, CD44, HOXB4, JUN, SLURP1, IL20, RARG, CSF2, FYN, INSR, CDK6,…	-1.03608	0.00291695
osteoblast differentiation	351	321	ADIPOQ, GPNMB, RSPO1, NOS3, Ifi204, FIGF, FST, IGF1, GJA1, INHBA, TGFB1, SHH, LEP, PRKD1, IGFBP6, ESR1, EGR1, SPP1, NELL1, BMP6, MGP, DKK2, IL1B, TGFB2, SFRP2, LTF, CNR1, SOX8, FOS, IL1A, FGF8, TGFBI, ACHE, DDR2, IL4, NOG, FBN1, WWTR1, TWIST2, NOTCH1, ZEB1, VIM, FGFR1, OXT, GLIS3, TIMP3, DLK1, ACACA, PTGS2, TSC22D3, MYOD1, CSF1, SFRP1, CTGF, CD276, EDN1, SOST, RUNX2, CTSK, CAV1, TRIB3, HBEGF, FOS…	-1.03405	0.0297499
fibrinolysis	148	137	VTN, PLAT, IGF1, MMP2, SERPING1, TGFB1, LEP, SERPINA5, ESR1, SERPINB2, DCN, IL1B, KLKB1, MMP3, PPBP, F11, ETNK2, IL4, SPARC, VIM, Clec3b, SERPINC1, PRSS22, SERPINE2, F7, CPA6, EDN1, SH2B2, CCL2, KLK1, APOA2, ORM1, TACR1, APOB, TNF, GNRH1, ADAMTSL1, FGF2, SELPLG, ICAM1, NGFR, F2R, CMA1, VWF, SERPINI1, SVEP1, IL10, TAC1, THBS1, ACE, TFPI, F5, CRP, A2M, LIF, ROCK1, F2RL1, F13A1, MMP14, NGF, MMP9, NE…	-1.03299	0.00658993
immune evasion	83	66	CD8A, TGFB1, IL1B, VCAM1, FOS, IRF1, IL1A, ALK, CIITA, TSPAN2, IL18, SIGLEC5, IDO1, CD7, TNF, IRF5, ICAM1, LGALS1, JUN, IL10, CLEC2D, BRCA2, TNFRSF21, IFNAR2, BCL3, CFH, CD4, EPCAM, SCIN, CD200, MUC2, IL15, RFX5, ARG2, TNFSF10, TNFRSF14, IFNG, IL15RA, TLR3, NPM1, TICAM1, BIRC3, SOCS1, FPR1, CD40, HSPA5, CFLAR, PDCD1, PROC, BRAF, EBAG9, FAS, BAK1, F3, STAT3, CD274, CFHR1, RAD51, CXCR4, STAT1, MLAN…	-1.03299	0.00546161
lipoprotein metabolism	103	94	RETN, ADIPOQ, LPL, FABP4, NOS3, CD36, HP, APOE, LEP, ESR1, PON1, PLTP, APOC1, MSR1, LSS, ACHE, IL4, LIPC, RORA, CSF1, PNLIP, CAV1, APOA2, PDZK1, NR1D1, APOB, TNF, SOAT2, ANGPTL3, ADRB3, SORL1, NR1H4, VLDLR, LCAT, CD27, SCARB1, SOAT1, IFNB1, ABCG8, LRP8, CYP7A1, APOF, PTPN1, PPARA, HNF4A, NR5A2, APOC4, IFNG, HNF1A, LIPG, PCSK9, APOC3, NR1I3, IL1RN, CYP27A1, NR2C2, APOA5, APOA1, APOM, ABCA1, PPARGC…	-1.03299	0.0350349
menopause	40	37	ADIPOQ, IGF1, APOE, LEP, ESR1, IL1B, MTHFR, PON1, IGFBP3, IL4, SHBG, CYP19A1, EDN1, TNF, BRCA1, GNRH1, AMHR2, IL10, F5, CRP, COMT, PDPK1, IL2, ESR2, IL1RN, CALCA, POLG, OXTR, MMP13, PTEN, PGR, VDR, SERPINE1, SRD5A2, NPY, IL6, PRL	-1.03299	0.000709346
osteoclast differentiation	263	245	ADIPOQ, GPNMB, IGF1, CCL5, CD8A, CX3CR1, INHBA, TGFB1, LEP, ADAM17, EGR1, DCN, RGS12, SPP1, TEK, C5ar1, IL1B, TGFB2, LTF, FOS, IL1A, CD47, MSR1, FGF8, ENPP2, CCL4, TRIP6, CIITA, TYROBP, IL4, VIP, NOG, SPARC, IL18, HSD11B1, NOTCH1, IRAK3, KDR, PTGS2, SERPINF1, CSF1, TLR4, RUNX2, SOCS3, CCL2, PTH1R, CTSK, JDP2, LYN, FOSL1, NOS2, TREM2, TNFRSF11B, TCF7L2, TNF, PIAS3, ADAM8, TLR2, IL1RL1, TWIST1, NOT…	-1.03299	0.000410204
epidermal cell differentiation	150	142	SPINK5, KLK8, IGF1, GJA1, TGFB1, SHH, SBSN, COL17A1, SERPINB2, FLG, AXL, TGM1, TGFB2, CNR1, Lce1a1, IGFBP3, CST6, SPARC, ALOXE3, ECM1, NOTCH1, STX2, KDR, PTGS2, UGCG, GRHL1, KRT14, CDSN, DSC1, CD44, NGFR, KLF4, DSP, JUN, TGFB3, CSF2, IL10, SMAD7, DSG3, SMAD2, ALOX12B, IVL, MAPK8, TRPC6, KLF2, CYP27B1, PTGS1, EGFR, IL24, CDH1, SRF, IRS2, EGF, UBE2N, EPHB4, SDCBP, TCF3, GJB2, PRKCA, GRHL3, SP2, TGM…	-1.032	0.0461491
learning	305	294	PLAT, PENK, SLC1A3, IGF1, GAP43, CAMK4, APOE, LEP, PRKD1, GRIA1, ESR1, EGR1, SPP1, SYT4, PLCB4, APOD, SGK1, OPRM1, IL1B, NCS1, NEFM, UCHL1, CNR1, MMP3, FOS, APOC1, PRKAR2B, DRD3, CD47, FGF8, KCNN2, ACHE, CACNA1C, CAMK2A, PDE10A, KCNAB1, KCNJ3, NOTCH1, GRIK3, ALS2, OXT, NCAM1, ADORA2A, EFNA5, PTAFR, PTGS2, CHRNA7, PRNP, ADCY5, DMD, RCAN2, BDNF, CCL2, CRHR1, DDC, NRCAM, CAV1, DRD4, CPEB1, HTR7, NOS…	-1.032	0.017822
intestine secretion	42	40	PRKG2, DEFA3, SPP1, IL1B, PRKG1, CNR1, ABCC2, VIP, SLC26A6, GCG, CFTR, TNF, SST, NTS, GUCA2B, F2R, TAC1, GIP, ABCG2, F2RL1, ADCYAP1, GUCA2A, HCRT, CASP8, OPRD1, CALCA, PLAA, HTR4, ACAT2, GRM8, Kng1, NPY, HTR3A, TRH, NR3C1, PSMD4, GUCY2C, CLCN2, PYY, GAL	-1.0291	0.0444535
anestrus	6	5	IGF1, LEP, GNRH1, MTNR1A, PRL	-1.02838	0.0357956
drug transport	38	33	SLC15A2, APOE, TGFB1, ABCC2, SLCO2B1, ABCB5, CFTR, SLC22A7, SLC16A6, SLCO4A1, BMP2, NR1I2, AHR, SLC15A1, ABCG2, SLC7A5, SLC19A1, SLC22A8, NR1I3, ATP7A, SLCO3A1, SLC22A1, APP, SLC10A1, ABCB4, SLC22A6, ALB, ABCC1, EBP, SLC22A5, SLC28A1, SLC22A2, BANF1	-1.02634	0.0366391
epithelial cell recycling	46	42	TFF2, IGF1, TGFB1, IL1B, GKN1, PTGS2, HBEGF, GCG, TFF1, TRPC1, TLR2, FGF2, REG4, BTC, CXCL12, AREG, EGFR, CDH1, EGF, MDK, NFKBIA, ADM, STIM1, IL2, IFNG, CDC42, TGFA, IL22, TFF3, FPR1, FGF1, FGF4, HGF, FGF7, RAC1, PLCG1, CXCR4, RHOA, LGALS2, CD55, NRG1, EREG	-1.02233	0.0146134
lymphocyte adhesion	93	88	CXCL9, SERPING1, TGFB1, STK4, SPP1, Glycam1, VCAM1, IL1A, CD47, STAB2, ITGAL, IL4, OCLN, VIM, SPN, ITGA4, CCL2, CAV1, CD2, ITGB7, CXCL16, TNF, RASSF5, ICAM2, CD44, ICAM1, NRP2, STAB1, CD38, IL10, LRG1, Ly6c1, AOC3, CXCL12, RAP1A, F2RL1, ANPEP, CDH1, NEDD9, MMP9, ITGA1, NEU1, STK10, PRKCA, MIF, IL2, IFNG, KCNA3, ITGB1, MADCAM1, CD22, ACP1, VEGFA, SELP, ITGA2B, SIRPA, CX3CL1, CXCL10, PECAM1, ITGA6,…	-1.02152	0.00671166
eye movement	109	97	PLAT, IGF1, TGFB1, LEP, OPRM1, IL1B, CNR1, FOS, CHRM2, ACHE, IL4, VIP, IL18, GRIK3, OXT, ADORA2A, TNNT2, PTGS2, TSC22D3, PRNP, CPA6, PER3, NPAS2, HTR7, NOS2, CCKBR, TNF, LTA, SST, IFNA2, UTS2, HTR1B, ADCYAP1R1, CSF2, IL10, CCK, TAC1, CACNA1G, ADORA1, COMT, CARTPT, NOS1, PRLH, HTR2C, NGF, ADCYAP1, EGF, IL15, NR4A2, EPO, PMCH, IFNG, GHRHR, HCRT, NTF3, PTGDS, CASP1, IL1RN, HRH1, SLC6A4, APP, CORT, F…	-1.02086	0.0176589
sleep	206	189	ADIPOQ, INMT, PPEF2, TFF2, IGF1, TGFB1, LEP, EGR1, MAS1, PLCB4, OPRM1, IL1B, PRKG1, CNR1, PTGER2, HNMT, FOS, CHRM2, DRD3, IL1A, IGFBP3, FABP7, GALR2, SERPINA6, ACHE, IL4, VIP, IL18, NOTCH1, GRIK3, MUSK, NPS, OXT, SCN8A, NCAM1, ADORA2A, PER1, PTGS2, TSC22D3, PRNP, PER3, BDNF, CRHR1, NPAS2, BHLHE41, HTR7, EIF2S1, NOS2, CCKBR, GCG, TNF, LTA, GNRH1, SST, FGF2, NTS, IFNA2, UTS2, HTR1B, ADCYAP1R1, CSF2…	-1.02086	0.00191739
osteoclast formation	236	216	ADIPOQ, VTN, FST, PLAT, IGF1, CD8A, INHBA, TGFB1, LEP, ADAM17, ESR1, EGR1, SPP1, IL1B, LTF, CNR1, CD226, PTGER2, FOS, IL1A, CD47, FGF8, S100A8, CCL4, TRIP6, IL4, VIP, NOG, IL18, NOTCH1, OXT, PTGS2, UGCG, GDF15, CSF1, TLR4, SFRP1, NFIC, EDN1, RUNX2, SOCS3, CCL2, PTH1R, JDP2, LYN, NOS2, TNFRSF11B, PRDM2, PRKCB, TNF, PIAS3, LTA, ADAM8, IL1RL1, SMN1, IL17A, FGF2, CD44, ICAM1, IL33, JUN, AGER, MAP2K6,…	-1.01861	0.00781511
skin barrier	75	68	SPINK5, LCE3B, NOS3, PRSS1, LOR, FLG, TGM1, AQP3, PPL, ALOX12, APOC1, IL4, OCLN, NOTCH1, FLG2, KLK7, UGCG, CDSN, DSC1, CLDN1, TRPV1, KLF4, DSG3, TAC1, ALOX12B, IVL, DSG2, P2RX2, NOS1, TRPV3, F2RL1, CDH1, GJB2, GRHL3, TGM3, PPARA, ARNT, PRSS8, PRKCH, HBP1, ST14, ADRB2, VEGFA, SUPV3L1, CTSD, PTK2, IL25, SPINT1, HRH2, CLDN6, ABCA12, AKT1, BCL11B, HMGCR, SMPD1, PLA2G4A, CYP1A1, PSEN1, NR3C1, TAF10, D…	-1.01549	0.00968554
cell communication	119	110	CYP2E1, NOS3, TBX1, IGF1, GJA1, INHBA, TGFB1, NOX4, SHH, IL1B, CD84, AR, CD47, PTN, HOXB5, SIGLEC1, NOTCH1, DLK1, TLR4, SFRP1, GDF9, CTGF, EDN1, RUNX2, ITGB3, HBEGF, TACR1, PTPN13, TNF, BRCA1, GNRH1, ERBB3, ID1, SST, RBL1, SERPINI1, TGFB1I1, THBS1, PITX2, MAPK8, ACE, EGFR, CDH1, EGF, TLR5, GJB2, TJP1, MET, EPHA2, TFAP2A, NINJ1, ERBB4, TGFA, ERBB2, CLDN7, EN2, SMAD3, VEGFA, SELP, SRC, HAS2, APC, E…	-1.0135	0.0311601
gastric acid secretion	136	124	PENK, TFF2, IGF1, SHH, LEP, GRP, AQP4, SGK1, IL1B, CNR1, NPY2R, LEPR, NMU, SLC26A7, KCNE2, ACHE, VIP, CSN3, OXT, ADORA2A, PTGS2, CRHR1, TRPV1, CCKBR, GCG, TNF, GNRH1, SST, PPY, FGF2, NTS, GUCA2B, F2R, TBXA2R, TGFB3, ADCYAP1R1, PTGER3, CCK, ADRB3, TAC1, CCKAR, ASAP3, GRPR, GIP, CARTPT, CRHR2, EGFR, F2RL1, RAB27B, IGF2, ADRA2A, NPPA, ADCYAP1, EGF, SLC18A2, GLP1R, PRKCA, NPY1R, ADM, SCT, PDPK1, MAPK…	-1.01322	0.0176805
establishment of T-cell polarity	65	61	TGFB1, LEP, RETNLB, SPP1, LEPR, CCL19, ITGAL, IL4, IL18, NCAM1, SPN, CCL2, CD2, IDO1, LCP1, MYLK, ICAM2, CD44, ICAM1, IL33, LGALS1, TIAM1, MARK2, IL10, ZAP70, IKBKG, CXCL12, RAP1A, STAT4, CD4, IL15, CD86, CAMP, CD80, SH3KBP1, IFNG, CD2AP, CDC42, ICOS, CXCL10, PARD3, IL12RB2, RAC1, CCL1, CCR2, VASP, CSF3, CCL17, VAV1, LCK, ITGAM, IL6, AKAP9, CTLA4, IL11, CCL22, DPYSL2, CD28, ITGB2, LCP2, IKBKB	-1.01195	0.0423824
oocyte maturation	220	203	ADIPOQ, NOS3, ADAM22, FST, IGF1, INHBA, TGFB1, AKAP6, SHH, LEP, ADAM17, MAPK12, FGF10, MAS1, FZD2, IL1B, UCHL1, TGFBR3, PTGER2, LEPR, CHRM2, AR, IGFBP3, ALK, VIP, PDE8A, FGFR1, CYP19A1, INHBB, EFNA1, PTGS2, GDF9, EDN1, BDNF, PAQR7, WEE1, CAV1, DUSP1, FETUB, CPEB1, CDK1, HTR7, NOS2, TNF, GNRH1, TGM2, FGF2, CD44, ACE2, GNG2, MAPT, BTC, ADCY7, MAP2K6, PDE3A, INSR, MSI1, SMAD2, MAPK8, GNRHR, SCARB1, …	-1.01181	0.0275136
stomach function	31	30	LEP, GRP, ADM2, IL1B, DRD4, GCG, TNF, TFF1, SST, PPY, NTS, CCK, CARTPT, MCOLN1, PRLH, NPPA, CPE, SCT, MBOAT4, TGFA, HCRT, CALCA, Muc5ac, HRH2, GHRL, TRH, GAST, PYY, Apoa4, GAL	-1.00762	0.0300391
proteoglycan biosynthesis	15	14	IGF1, TGFB1, IL1B, IL1A, NOS2, TNF, LTA, CSF2, B4GALT7, XYLT1, XYLT2, LECT1, IL3, IL5	-1.00317	0.0309086
endometrium maturation	8	7	TGFB1, HBEGF, TNF, ANGPT1, GNRH1, VEGFA, HOXA10	1.00369	0.0447813
associative learning	59	54	IGF1, GRIA1, NCS1, CNR1, TLL1, FOS, DRD3, ACHE, VIP, OXT, ADORA2A, CHRNA7, ADCY5, BDNF, DRD4, GRIA4, NRXN1, INSR, SIRT1, CALD1, SLC29A2, NOS1, CRHR2, NTRK2, LRP8, ADCYAP1, MAGI1, MAPK14, KSR1, KCNA3, RELN, NTRK3, APP, FMR1, CREB1, KCNAB2, PDYN, RCAN1, MAPK1, DAB1, HTR2A, CAMK2G, CDK5, ORC3, DRD2, SLC6A9, OPRK1, PSEN1, KCNA1, MAOA, GNAS, SLC6A3, EIF4EBP2, GRM1	1.01624	0.0457855
Triacylglycerols degradation	22	20	PLIN1, LPL, CIDEC, LEP, LIPC, MGLL, PNLIP, ANXA5, PLIN2, GCG, LIPE, GIP, LIPF, ABHD5, APOA1, CLPS, PNPLA2, CEL, AGT, PLIN3	1.02078	0.0066208
embryonic morphogenesis	26	25	TGFB1, SPARC, NOTCH1, NCAM1, SPRY4, TWIST1, CABLES1, SMAD7, SMAD2, MAPK8, RAP1A, FGD1, ABL1, PVRL1, ROBO1, EVC2, EDAR, TNC, CDC42, ERBB2, SMAD3, MYL12B, HGF, SPRY2, HTR2B	1.02488	0.00433129
skin morphogenesis	10	10	MMP2, TGFB1, SHH, ERRFI1, STX2, EGFR, CDH1, FGF7, TERF1, CDH3	1.04905	0.0247684
hippocampus plasticity	34	33	PRKG2, PLAT, KLK8, APOE, CNR1, PRKAR1B, FOS, OXT, NCAM1, CHRNA7, BDNF, FOSL1, MAPK8, HDAC2, NGF, NPY1R, EPO, MAPK14, CTTN, NTF3, CRMP1, TLR3, VEGFA, PPP1R9A, APP, CREB1, PDYN, MAPK1, PLG, CDK5, NPY, F2, EGR2	1.05281	0.00447631
vasculature development	20	18	FST, EGR1, HAND1, KDR, SLC20A1, ANGPT1, THBS1, ACE, AHR, EFNB2, EPHB4, THBS2, VEGFA, ITGA7, NEDD4, PROX1, HAND2, AVP	1.06163	0.00482583
parietal cell function	14	14	SHH, IL1B, GCG, TNF, SST, FGF2, PTGER3, TAC1, EGF, HIP1R, TGFA, SLC4A2, GAST, GNAS	1.06388	0.0354354
osteocyte adhesion	15	15	VTN, SPP1, TGFBI, FGFR2, ADAMTSL1, FGF2, CMA1, BMP2, VCL, SEMA3A, CDH11, BCL2, IBSP, FN1, ALB	1.07493	0.0158734
stromal cell function	13	13	IGF1, TGFB1, IL1B, HSD11B1, GDF15, ID1, TAC1, PDGFRB, SMAD3, CEBPB, PTHLH, RAC1, CAPN2	1.13854	0.0104167
photoreceptor cell differentiation	45	40	INHBA, SHH, ELAVL4, DUSP6, FOS, IL4, POU4F2, NOTCH1, SERPINE2, SOCS3, PAX6, CCND1, FGF2, JUN, NEUROD1, OTX2, RAP1A, LIF, EGFR, SLC13A2, EGF, CRX, RORB, KSR1, IHH, NRL, CDKN1B, RBPJ, CTCF, MAPK1, CNTF, STAT3, MSN, FIZ1, SIX6, NR2E3, AXIN1, COPS5, SALL3, GDNF	1.14345	0.0100491
cell-cell recognition	20	19	KIRREL3, CD47, PKHD1, NCAM1, SIGLEC5, CD2, NTM, NEO1, HMGB1, ACTR2, CDH1, KIRREL, CTNNA1, GPA33, SIRPA, ACTR3, CDH3, BSG, CDH5	1.1449	0.0364684
mucosal secretion	8	7	TFF2, VIP, TACR1, CFTR, PDE3A, VEGFA, CALCA	1.14865	0.00806618
peripheral nerve blood flow	9	8	NOS3, SHH, PTGS2, EDN1, FGF2, VEGFA, CALCA, AVP	1.14865	0.0163433
kinesis	7	7	TGFB1, LEP, IL1B, CCNG2, KIF2C, AURKB, CBL	1.1723	0.00960152
ovary maturation	7	6	IGF1, FSHR, NUPR1, TNF, GNRH1, Hspa1a	1.35658	0.00829988

## Sheet: SNEA disease
Appendix 2: Sub-network enrichment analysis for diseases in the mouse gut following reconstitution of the bone marrow. Provided are the total number of neighbors within a network, number of neighbors measured with the Agilent mouse microarray platform, the entities measured, the median fold change of the network, and the p-value.
Gene Set Seed	Total # of Neighbors	# of Measured Neighbors	Measured Neighbors	Median change	p-value	#
Diabetic Angiopathies	55	50	NOS3, CD36, IGF1, MMP2, ATF3, TGFB1, DCN, SPP1, TGFBR3, VCAM1, TGFBI, IGFBP3, BDKRB1, PTGS2, SERPINF1, EDN1, CCL2, KLK1, NOS2, PTGIS, TNFRSF11B, PRKCB, TNF, UTS2, STAB1, PARP1, AGER, CMA1, VWF, AOC3, SIRT1, ACE, SCARB1, MMP14, MMP9, IGFBP7, TNFSF10, EPO, VEGFA, F8, HGF, FN1, SERPINE1, GAPDH, IGF1R, FGA, AGT, BSG, SHC1, XDH	-1.23077	1.87789e-05	1
kidney fibrosis	162	151	ADIPOQ, NOS3, CHRDL1, PLAT, CD36, IGF1, CCL5, MMP2, CX3CR1, INHBA, TGFB1, LEP, EGR1, DCN, SPP1, C5ar1, BMP6, SGK1, IL1B, KLF15, TGFB2, MMP3, IL1A, KCNN4, IL4, IL18, NOTCH1, BDKRB1, STX2, UMOD, TLR4, CTGF, EDN1, MCAM, CCL2, KLK1, PDGFD, CAV1, HSPB1, NOS2, BMP1, PRKCB, TNF, ANGPT1, TGM2, FGF2, CD44, ACE2, ICAM1, UTS2, LGALS1, KCP, PARP1, ZFYVE9, AGER, PHB, CMA1, PDGFRA, TRPS1, SMAD7, WNT4, SMAD2, B…	-1.09311	0.000140805	2
Tuberculosis, Pulmonary	24	21	SLC11A1, CD8A, TGFB1, LEP, PTPN22, SPP1, TLR4, IFNGR1, CCL2, LBP, NOS2, TNF, TLR2, CD44, IL10, CXCL12, IL12RB1, IFNG, CXCR4, CARD9, IL6	-1.33932	0.000143811	3
Pancreatitis, Chronic	49	40	ADIPOQ, LPL, GAP43, GP2, CX3CR1, TGFB1, PRSS1, LEP, IL1B, LTF, KLKB1, PRSS2, PTGS2, CTGF, CCL2, TRPV1, GCG, CFTR, TNF, FGF2, LGALS1, IL10, CCK, ACE, AHR, ADCYAP1, ARTN, SCT, IFNG, IHH, ENTPD1, HRH2, FN1, FAS, MAP4K4, KRAS, AGT, ELANE, CASR, EREG	-1.04281	0.000228526	4
Hepatitis B, Chronic	28	25	ADIPOQ, NOS3, CCL5, CD8A, APOE, IL18, TLR4, IDO1, NOS2, HAVCR2, TNF, PTMA, TLR2, IFNA2, IL10, IFNA1, CD4, IFNB1, ABCC6, TNFSF10, IFNG, BMP7, CD274, IL6, CD28	-1.21896	0.000256222	5
Rheumatic Heart Disease	11	8	IGF1, CD8A, VCAM1, IL4, SERPINC1, TNF, ACE, CD4	-1.24911	0.000332479	6
Sarcoidosis	58	49	CXCL9, SLC11A1, TGFB1, CXCL5, SPP1, S100A9, IL1B, TGFB2, CCL19, S100A8, IL18, NOD2, TLR4, EDN1, CFTR, TNF, LTA, TLR2, FGF2, IFNA2, TGFB3, CSF2, IL10, CCR6, ACE, CD4, IFNB1, ANPEP, CXCL11, IL15, CAMP, SAA1, IL2, IFNG, BTNL2, VEGFA, PTHLH, CXCL10, CAT, MME, FLT1, FAS, MRC1, B3GAT1, CCR2, STAT1, SCGB1A1, CCL17, IL6	-1.10662	0.000432808	7
Macular Degeneration	94	78	PLAT, Ifi202b, ELOVL4, APOE, MMP2, CX3CR1, LEP, PRPH, CCL11, CP, C1QTNF5, TIMP3, SERPINF1, EPHX1, PRPH2, TLR4, RPE65, EDN1, CCL2, APOB, RS1, TNF, ANGPT1, HTRA1, CRYAB, FGF2, APAF1, IFNA2, EFEMP1, CRYAA, AGER, IL10, AOC3, FABP5, THBS1, TNFRSF21, FBLN5, BEST1, CRP, COL18A1, NRP1, PLEKHA1, PROM1, CFH, OSBP2, IFNB1, NGF, EPO, ATP6V0A2, ATXN7, VEGFA, CX3CL1, CXCL10, APP, CTSD, CAT, GSTP1, HMCN1, APOA1…	-1.04281	0.000579368	8
Rickettsia Infections	9	9	CCL5, CD8A, SPP1, TLR4, IDO1, TNF, IL10, CD4, IFNG	-1.24911	0.000746263	9
Intervertebral Disk Degeneration	17	17	ADAMTS5, TGFB1, LEP, ADAMTS4, DCN, IL1B, MMP3, SPARC, RUNX2, TNF, TAC1, F2RL1, IL1RN, SMAD3, FN1, BGN, TIMP1	-1.07948	0.000792835	10
Periodontal Diseases	58	52	PLAT, CD8A, MMP2, TGFB1, CXCL5, IL1B, KLK11, VCAM1, MMP3, IL1A, ACHE, IL18, TLR4, EDN1, CCL2, TNFRSF11B, TNF, TLR2, IL17A, ICAM1, PARP1, AGER, IL10, TAC1, CTSC, CRP, CFH, CD4, HMGB1, EGFR, F2RL1, ADM, TNFSF13B, MAPK14, IFNG, CD14, VEGFA, TNFSF12, PTHLH, TNFSF11, SLPI, MMP13, HGF, FN1, NLRP3, MSN, TNFRSF11A, HSPD1, HMOX1, F2, IL6, PYCARD	-1.13383	0.000871106	11
Osteoporosis, Postmenopausal	33	29	NOS3, IGF1, APOE, TGFB1, ESR1, SPP1, IL1B, LTF, CYP19A1, CSF1, RUNX2, CCL2, CTSK, TNFRSF11B, TNF, CD38, IL10, ADORA1, MIF, IL2, CALCA, TNFSF11, IBSP, RAC1, FAS, VDR, CCR2, ESRRA, IL6	-1.17999	0.000908728	12
Vitreoretinopathy, Proliferative	44	43	VTN, PLAT, TGFB1, DCN, TGM1, IL1B, TGFB2, EMP2, GPR182, CTGF, EDN1, CCL2, TNF, TGM2, CRYAB, FGF2, CD44, PDGFRA, IL10, SMAD7, TAC1, PDGFRB, HMGB1, EGF, VCL, TNC, ADM, MET, MIF, MAPK14, ACTG2, TGFBR2, CASP8, SMAD3, VEGFA, PDGFC, HGF, FN1, AKT1, PLCG1, MTOR, IL6, COL3A1	-1.1692	0.000935341	13
bone strength	21	16	IGF1, LEP, ESR1, LTF, AR, CYP19A1, SOST, FXYD4, TNFRSF11B, GNRH1, FGF2, MSTN, COL1A1, CALCA, TNFSF11, BGLAP	-1.13967	0.0009465	14
lung remodeling	26	25	ADIPOQ, CXCL9, APOE, TGFB1, LEP, RETNLB, EGR1, SPP1, Retnla, PDE5A, TGFB3, CSF2, HDGF, EGFR, MMP9, EP300, TGFA, CCR3, MMP12, HIF3A, SFTPD, CXCL10, CTSS, TBX21, TIMP1	-1.07456	0.000970136	15
Syndactyly	22	22	GJA1, SHH, JAG2, SFRP2, PVRL4, HOXD13, NOG, NOTCH1, NID1, FBLN1, FGFR2, GLI3, GREM1, EGFR, FBN2, IFNG, GDF5, NID2, LAMA5, LRP4, VCAN, BMPR1B	-1.13566	0.00126687	16
systolic dysfunction	47	44	ADIPOQ, NOS3, IGF1, MMP2, TGFB1, TIMP2, SPP1, MPO, TNNT2, KDR, PLN, RYR2, EDN1, CYCS, NOS2, TNFRSF11B, TNF, ANGPT1, INSR, IKBKG, ACE, TNNI3, TTN, CRP, COMP, TMPO, CTF1, NFKB1, ALOX15, PPARA, MYL2, CXCL10, ATP5J, PDE2A, HGF, GSK3B, AKT1, GNAQ, ADRBK1, NPPB, AGT, XIRP1, NR3C2, MYH7	-1.1333	0.00145101	17
Corneal Diseases	38	33	SPON1, IGF1, CD8A, TGFB1, CCL11, IL1B, VCAM1, TGFBI, IL4, SPARC, TLR4, CCL2, TNF, IL17A, ICAM1, IL10, TAC1, SLC4A11, PITX2, CD4, SRF, MMP9, IFNG, CASP1, SMAD3, P4HB, FN1, CXCR2, TIMP1, GSN, KRT12, MYD88, IL6	-1.11357	0.00152102	18
Meningitis, Pneumococcal	25	23	NOS3, PLAT, SERPING1, ADAM17, AQP4, TGFB2, CKB, TLR4, NOS2, TNF, LTA, TLR2, ICAM1, PARP1, IL10, NFKB1, CD14, SELP, EDNRB, TLR9, CASP3, POMC, PLAUR	-1.15297	0.00161927	19
Candidiasis, Oral	8	7	CD8A, LTF, TLR4, TNF, TLR2, IL17A, CD4	-1.3572	0.00173017	20
Corneal Neovascularization	109	103	ADIPOQ, FIGF, CD36, CD8A, MMP2, CX3CR1, INHBA, TGFB1, SHH, LEP, TIMP2, CXCL5, TEK, IL1B, TRERF1, VCAM1, IL1A, S100A8, IL4, IL18, EFNA1, KDR, PTGS2, SERPINF1, TLR4, EDN1, CCL2, PAX6, ANGPTL1, NOS2, CSPG4, TNF, ANGPT1, SST, ADAMTSL1, FGF2, ICAM1, JUN, TBXA2R, IL20, FYN, CXCL14, THBS1, MAPK8, COL18A1, COMP, BAI1, HMGB1, ITGAV, MMP14, IRS1, MMP9, EGF, EPHB4, VEGFC, VASH1, IL13RA1, RYBP, PPARA, TGFBR1…	-1.04565	0.00222831	21
Schistosomiasis mansoni	20	17	ARG1, TGFB1, IL4, VIP, TLR4, CCL2, NOS2, TNF, TLR2, SST, ICAM1, IL10, CD4, IFNG, TLR3, IL13RA2, PSMF1	-1.33711	0.00240946	22
Peptic Ulcer	22	20	PLAT, IGF1, Plagl1, SGK1, HNMT, PTGS2, EDN1, CCKBR, GCG, TNF, SST, FGF2, ACE, EGF, SCT, VEGFA, HRH2, SERPINE1, POMC, GAST	-1.05917	0.00248526	23
Asthma	470	406	RETN, ADIPOQ, CXCL9, CALCB, NOS3, ARG1, SLC11A1, FST, C3, PENK, HP, TFF2, IGF1, CCL5, CD8A, APOE, IL2RB, CX3CR1, INHBA, TGFB1, NOX4, LEP, GRP, ADAM17, PDE4B, ESR1, RETNLB, GZMB, CXCL5, DPT, FLG, SPP1, C5ar1, CCL11, IL1B, TGFB2, C7, LTF, ALOX12, GPR65, CYSLTR2, PON1, PTGER2, VCAM1, FOS, CHRM2, IRF1, CCL19, CHIT1, IL1A, MSR1, IGFBP3, CCL4, KCNN4, ACHE, IL4, VIP, ZFP36, IL18, TIMD4, NOTCH1, IRAK3, M…	-1.05348	0.0026751	24
Multiple Sclerosis, Relapsing-Remitting	13	12	CCL5, CD8A, IL1B, IL18, BDNF, TNF, MBP, CD4, IFNB1, MMP9, CASP1, CNTF	1.15413	0.00267715	25
Osteoarthritis, Knee	18	16	CD36, LEP, ESR1, IL1B, CNR1, MMP3, NOS2, TNFRSF11B, TGM2, SST, AGER, CASP1, IL1RN, FLT1, Col6a4, LRCH1	-1.34668	0.00280168	26
Carotid Stenosis	8	8	NOS3, IGF1, GFAP, MTHFR, AIF1, TFPI, NOTCH3, HIF1A	-1.21879	0.00280876	27
Temporal Arteritis	20	16	NOS3, CCL5, MMP2, IL4, TLR4, MFGE8, TNF, ICAM1, CRP, CD4, MMP9, TNFSF10, IFNG, ESR2, IL1RN, IL6	-1.19077	0.00290242	28
podocyte hypercellularity	6	6	TGFB1, EGR1, IL1B, PTAFR, TGFB3, THY1	-1.15173	0.00324295	29
Premature Birth	70	60	IGF1, CD8A, ENDOU, CXCL5, TEK, PTGFR, IL1B, TGFB2, LTF, CNR1, MMP3, IL1A, IGFBP3, IL4, IL18, MPO, OXT, CYP19A1, PTGS2, TLR4, EDN1, CCL2, PRKCB, TNF, ANGPT1, TLR2, IL17A, ICAM1, IL10, LNPEP, FGL2, CD4, ROCK1, MMP9, EPO, MIF, IFNG, TLR3, CD14, IL1RN, FLT1, AMBP, FN1, LMNA, Hspa1a, PDE4A, PGR, SERPINE1, HSPD1, POMC, SERPINH1, F2, ANGPT2, MYD88, IGF1R, TRH, RELA, IL6, SHC1, SLC27A4	-1.09131	0.00342017	30
Eye Diseases	74	64	CXCL9, IGF1, CD8A, MMP2, SHH, IL1B, IL1A, IGFBP3, FOXC1, ADAMTS1, TIMP3, SERPINF1, RPE65, EDN1, CCL2, COL4A1, PAX6, CAV1, TNF, LTA, FGF2, KERA, ICAM1, LGALS1, CSF2, IL10, SLC4A11, PITX2, ACE, BEST1, CXCL12, SAG, FOXC2, CD4, LOX, OLFM3, NGF, WARS, ADM, MIF, IFNG, PTGER4, VHL, CACNA1F, IL1RN, VEGFA, GJA5, CXCL10, APP, PAX2, IRF9, HMGCR, RBP3, SALL4, HSPD1, TSHR, PGF, NYX, IL6, OAT, PSAP, TYRP1, CDK…	-1.07841	0.00381955	31
Fistula	27	27	NOS3, PLAT, IGF1, TGFB1, SHH, GRP, SPP1, MMP3, IL18, TNF, SST, FGF2, NTS, ACE2, BMP2, ACE, CRP, MMP9, EGF, EPO, PLAU, ALB, F2, NPR2, EDNRA, IL6, COL3A1	-1.04869	0.00391152	32
Peritoneal Fibrosis	28	26	PLAT, CD8A, MMP2, TGFB1, DCN, IL1B, ADORA2A, TLR4, CTGF, EDN1, CCL2, SMAD7, SMAD2, ACE, CD4, EPO, IFNG, BMP7, SMAD3, VEGFA, FLT1, HGF, FN1, VCAN, AGT, NR3C2	-1.09311	0.00399239	33
Clubfoot	8	8	PITX1, HOXD13, FBLN2, WNT7A, TPM2, GLI3, CHST14, CTNNB1	-1.20321	0.0042201	34
Osteomyelitis	8	6	CCL5, CP, CTSK, TNF, CRP, LPIN2	-1.36309	0.00427155	35
Enterocolitis, Necrotizing	29	28	CCL5, TGFB1, SPP1, IL18, SLC10A2, NOD2, PTAFR, TLR4, HBEGF, NOS2, TNF, TLR2, AGER, IL10, HMGB1, EGFR, EGF, EPO, MIF, CD14, TFF3, PROC, PTK2, BNIP3, TLR1, TLR9, CSF3, IL10RB	-1.15297	0.00431235	36
striatal damage	14	14	PLAT, GJA1, IL1B, ADORA2A, EDN1, BDNF, CYCS, F2R, GRIN2B, ADORA1, PARK7, MMP9, F2, SOD1	1.21563	0.0043477	37
Skin Diseases	191	174	KRT1, SPINK5, NOS3, KRT6A, KLK8, CAMK4, CCL5, CD8A, GJA1, TGFB1, COL17A1, LOR, FLG, S100A9, TGM1, IL1B, AQP3, GJB6, VCAM1, IL1A, S100A8, RARRES2, TRPV6, IL4, VIP, FBN1, SRD5A1, KRT5, IL18, KLK7, PTAFR, PTGS2, SPN, CTGF, KRT14, CCL2, CDSN, TSLP, AIF1, TACR1, SYK, TNF, FGFR2, TRPC1, FGF2, ICAM1, IL33, IFNA2, HOXB4, PARP1, DSP, JUN, IL20, CSF2, FYN, IL10, DSG3, COL7A1, TAC1, ALOX12B, IKBKG, THBS1, A…	-1.03333	0.00441292	38
neuroinflammation	94	90	APOE, TGFB1, AQP4, SPP1, S100A9, OPRM1, IL1B, PTGER2, VCAM1, MMP3, CD47, NMU, IL4, IL18, ADORA2A, PTGS2, PRNP, TLR4, EDN1, SOCS3, CCL2, IDO1, NOS2, TNF, LTA, TLR2, FGF2, ICAM1, KLF4, PARP1, MAPT, AGER, CSF2, TAC1, CCR6, THBS1, MBP, ADORA1, LIF, CD4, PTGS1, HMGB1, IFNB1, F2RL1, IL27RA, MMP9, ADCYAP1, EGF, S100B, IL15, P2RX7, TNFSF10, PPARA, EPO, MIF, IFNG, CD14, ADRB2, P2RY6, TNFSF12, CALCA, CD40,…	-1.05609	0.00453375	39
Oligohydramnios	6	6	TGFB1, AQP3, PTGS2, AQP1, ACE, EPO	-1.44677	0.00454159	40
Glaucoma, Open-Angle	32	29	GPNMB, ANGPTL7, APOE, LOXL1, TGFB2, PON1, PCSK6, OLFM2, EDN1, TNF, CD44, SMAD7, MYOC, COL18A1, COCH, CYP1B1, IGF2, CDH1, BMP7, ESR2, WDR36, PTGDS, ADRB2, ADRB1, FN1, OPTN, TIMP1, ELN, CALR	-1.17504	0.00462325	41
Mitral Valve Stenosis	49	46	IGF1, MMP2, ATF3, ADAM17, MYL7, SPARC, SERPINC1, CREM, TIMP3, TNNT2, DES, PLN, RYR2, EDN1, JDP2, ADORA3, PPP1R10, ACE2, ITGB1BP2, THBS1, MAPK8, ACE, ROCK1, ADAM10, SRF, ATR, MMP9, JUND, ILK, ADRB2, TNFSF12, FKBP1B, CAT, FGF1, PTK2, MAP3K5, CREB1, ADAM15, GNAQ, SDC1, HIF1A, TIMP1, ELN, AGT, IL6, NR3C2	1.04493	0.00467674	42
fetal viability	8	7	LPL, MTHFR, GDF9, ANXA5, LIF, IGF2, CD86	-1.23095	0.00513781	43
Spastic	11	11	ADIPOQ, NOS3, IL1B, EDN1, NEFL, TAC1, MYL9, ROCK1, EPO, GLRB, EDNRB	-1.12708	0.00527143	44
Hepatitis, Autoimmune	26	21	CXCL9, ARG1, CD8A, TGFB1, ASGR1, DDC, TNF, IL17A, CD44, SEPSECS, NR1H4, BTLA, CD4, MAPK14, IL2, CXCL10, PDCD1, IL12B, FAS, CD274, APOH	-1.17951	0.00537689	45
Inflammatory Stress	18	16	NOS3, IL1B, FOS, RORA, TLR4, FOSL1, TNF, TLR2, AGER, SIRT1, ACE, KEAP1, TNFAIP6, MAP3K5, GHRL, Kng1	-1.05903	0.00592744	46
Hypertension, Portal	38	35	NOS3, CNR1, VCAM1, ADORA2A, PTAFR, PTGS2, EDN1, ITGB3, NOS2, PTGIS, GCG, TNF, ANGPT1, SST, CD34, UTS2, PDE5A, PPP1R12A, VEGFB, PTGS1, NOS1, UTS2R, EGF, NPY1R, VEGFA, CTH, PECAM1, ADRA1B, KCNJ10, ALB, RTN4, AVP, HMOX1, AGT, PIK3R1	-1.1136	0.00615681	47
Purpura, Thrombocytopenic, Idiopathic	41	35	TGFB1, LEP, SERPINA5, FCGR2B, PF4, CD47, S100A8, ITGAL, IL4, IL18, ITGB3, SYK, FCER1G, IFNA2, VWF, CRP, CD4, IL18BP, CD86, CD80, TNFRSF9, TNFSF13B, STIM1, IFNG, ADAMTS13, GP6, THPO, IL1RN, ITGA2B, PLG, MS4A1, CD40LG, IL6, FCGRT, GP1BA	-1.02062	0.00656583	48
Skin Diseases, Vesiculobullous	5	5	COL17A1, KRT5, KRT14, DSG3, COL7A1	-1.42586	0.00665222	49
Dry Eye Syndromes	31	28	CXCL9, CCL5, TGFB1, IL1B, PLTP, MMP3, AR, IL1A, CCL4, PAX6, TNF, IL17A, IL10, MAPK8, CD4, NGF, MMP9, MAPK9, IFNG, AQP5, CXCL10, ACAT1, MMP13, FN1, ALB, CCR5, IL6, CCL3	-1.14891	0.00699367	50
Intervertebral Disk Displacement	12	10	IL1B, MMP3, PTGS2, CCL2, TSLP, TNF, IL20, THBS2, VEGFA, MMP7	-1.18225	0.00700048	51
Vitamin A Deficiency	11	10	IGF1, CD8A, TGFB1, MYF5, TGFB2, ADH4, MYOG, TTR, NR1H3, RXRA	-1.00173	0.00700145	52
Dementia	81	71	LPL, ARG1, IGF1, GAP43, APOE, MMP2, NOVA1, MTHFR, VCAM1, CHIT1, TYROBP, ACHE, MAP2, SERPINC1, ADORA2A, PTAFR, PTGS2, SNCB, CHRNA7, PRNP, SOCS3, BDNF, CCL2, DUSP1, HSPB1, TREM2, TNF, ICAM1, MAPT, SERPINI1, SORL1, ACE, CXCL12, GRPR, CRP, CD4, ITM2B, INA, NOTCH3, PEBP1, DNMT1, TARDBP, FUS, IFNG, CD9, EP300, TMEM106B, CX3CL1, APP, PPARGC1A, MMP7, GSK3B, SNCA, HMGCR, CCR2, BCHE, CST3, IL2RA, CXCR4, CF…	-1.06916	0.00716767	53
astrocyte dysfunction	5	5	MMP2, GFAP, TNF, MAPT, MMP9	-1.32678	0.00727127	54
Corneal Edema	8	7	IGF1, TGFB1, IL1B, IL1A, FGF2, MMP9, BMP4	1.21563	0.00747049	55
Conjunctivitis, Allergic	29	27	CD8A, TGFB1, IL4, CD276, SOCS3, TLR2, IL17A, Lilrb4, ICAM1, IL33, PTGER3, IL10, TAC1, EMR1, CD4, PRG2, CD86, CD80, TNFSF10, IFNG, SOCS5, TLR3, ADRB2, HRH1, ALB, TNFRSF4, ITGAM	-1.19077	0.00760136	56
joint swelling	44	36	TGFB1, SPP1, IL1B, IL4, VIP, IL18, PTGS2, AQP1, CTGF, SOCS3, TRPV1, TACR1, TNF, IL17A, Lilrb4, PARP1, IL10, TAC1, THBS1, MAPK8, HMGB1, F2RL1, ADM, TNFSF10, MAPK14, IFNG, IL1RN, CORT, IRAK4, HIF1A, ALB, F2, TNFRSF1A, UCN, LGALS3, IKBKB	1.0522	0.0076131	57
Cachexia	76	66	RETN, ADIPOQ, LPL, ARG1, FST, IGF1, CD8A, TGFB1, LEP, IL1B, CNR1, IL1A, IL4, ZFP36, FBXO32, PTGS2, MYOD1, GDF15, BDNF, ZDHHC13, NOS2, TNF, SST, IL10, SMAD2, ACVR2A, TRIM63, MYOG, LIF, CD4, NDN, NPPA, IL15, INHA, MSTN, EPO, MC4R, IL2, IFNG, TGFA, IL1RN, SMAD3, VEGFA, IAPP, CIDEA, PTHLH, PECAM1, TYMP, CDC73, MC3R, FLT1, MAPK1, GHRL, CNTF, AVP, PPARG, TNFRSF1A, NPPB, MYD88, TRAF6, AGT, AGRP, EIF2AK2…	-1.05146	0.00762522	58
Chronic Periodontitis	15	13	CD8A, MMP2, IL1B, MMP3, IL1A, IL4, TNF, AGER, CD4, ESAM, SLPI, HSPD1, IL6	-1.18325	0.00766362	59
cartilage degeneration	91	85	IGF1, MMP2, ADAMTS5, TGFB1, LEP, ADAMTS4, GZMB, SPP1, S100A9, CCL11, IL1B, MMP3, IL1A, FGF8, S100A8, ADAMTS1, DDR2, IL4, IL18, TIMP3, PTGS2, CSF1, IFNGR1, CTGF, CTSK, NOS2, TNFRSF11B, TNF, LTA, ADAM8, HTRA1, IL17A, FGF2, CD44, IL10, TAC1, CXCL12, LIF, NOS1, EGFR, IFNB1, MMP9, TNFRSF1B, MAPK14, IFNG, BMP7, TGFA, SMURF2, MMP12, KLF5, IL1RN, VEGFA, CALCA, PTHLH, CD40, CFLAR, PROC, TNFSF11, TYMP, TNF…	-1.06022	0.00815863	60
leiomyocyte dysfunction	7	7	NOS3, VIP, NOS2, ICAM1, ACTA2, ROCK1, IFNG	-1.33711	0.00822922	61
Kidney Tubular Necrosis, Acute	27	25	IGF1, CX3CR1, MB, IL1B, VCAM1, IL18, PTGS2, UMOD, CCL2, NOS2, TNF, ICAM1, NPNT, PARP1, LCN2, EGF, EPO, CASP1, BIRC5, HGF, IL2RA, CASP3, ANXA1, IL6, SOD2	-1.21506	0.00824911	62
lymphocyte stimulation	20	18	CD8A, APOE, LEP, VCAM1, ITGAL, IL4, GCG, TNF, ICAM1, NCL, CD4, TMPO, PTPN12, IL2, CD40, ALB, PZP, CD3E	-1.24911	0.00838004	63
Cartilage Diseases	14	12	IGF1, TGFB1, ADAMTS4, MMP3, RUNX2, NOS2, TNF, SOX9, COMP, WIF1, COL10A1, HMGB2	-1.15803	0.00861503	64
Sinusitis	46	39	CD8A, MMP2, SPP1, IL1B, CYSLTR2, VCAM1, IL4, VIP, GATA3, TLR4, CFTR, TNF, TLR2, ICAM1, CD52, CSF2, CYSLTR1, LAMB1, EGFR, CDH1, PRG2, TTLL1, NGF, MMP9, EGF, NEU1, MUC5B, VEGFA, CALCA, PDCD1, Muc5ac, CTNNB1, CD274, DPP4, HPSE, SCGB1A1, CPN1, IL6, IL5	1.04418	0.00876984	65
perineural invasion	17	17	CD74, MMP2, SNCG, MMP3, PTN, NCAM1, BDNF, MCAM, CXCL12, NGF, MMP9, ARTN, NTF3, L1CAM, MAPRE2, CXCR4, GFRA3	-1.15744	0.00878576	66
Pneumococcal Infections	37	32	NOS3, CCL5, IL1B, IL18, PTAFR, TLR4, RCAN2, NOS2, TNF, TLR2, IL17A, PIGR, CSF2, IL10, CRP, CFH, CD4, NFKB1, NEU1, IFNG, CASP1, CD14, IL1RN, SRC, SFTPD, CTSD, PROC, CYLD, TLR9, NLRP3, DNAJB1, IL6	-1.09718	0.00884534	67
Ichthyosis, Lamellar	7	7	LPL, SERPINB2, TGM1, ALOXE3, ALOX12B, ABHD5, ABCA12	-1.54819	0.00905959	68
Vascular lesions	110	100	RETN, NOS3, CD36, CCL5, INHBA, TGFB1, NOX4, LEP, IL1B, VCAM1, PPBP, PF4, IRF1, TGFBI, NOTCH1, MPO, SERPINE2, KDR, PTGS2, F7, CSF1, EDN1, CCL2, NOS2, PTGIS, TNFRSF11B, TNF, FGF2, PTX3, ICAM1, F2R, AGER, IL10, NPPC, THBS1, NR1H4, ACE, TFPI, EFNB2, PDGFRB, DDAH2, CRP, NR4A1, NOS1, ANKRD1, ROCK1, MMP9, EPHB4, IGFBP7, TNC, NPY1R, ADM, NR4A2, EPO, BMPR2, ARNT, MAPK14, IFNG, UHMK1, GLMN, EDN3, CASP8, CD…	-1.06109	0.00928768	69
squamous cell lesion	6	5	TGFB1, GRP, PTGS2, EGFR, EGF	-1.46631	0.00937255	70
Hypoventilation	9	8	LEP, ADORA2A, TNF, SST, TAC1, PHOX2B, NDN, PBX3	-1.23912	0.00942062	71
Fibroma	8	6	DEFA3, Defa1, TGFB1, MMP3, SOX9, GNAS	-1.63833	0.00960252	72
Ehrlichiosis	8	7	CD8A, IL1B, TNF, IL10, CRP, CD4, IFNG	-1.26199	0.009932	73
Gastritis	77	68	HP, TFF2, CCL5, CD8A, Plagl1, TGFB1, AQP4, IL1B, LTF, IRF1, S100A8, PTN, IL4, IL18, OLFM4, ADORA2A, PTGS2, AQP1, NOS2, GCG, TNF, IL17A, SST, ICAM1, IL7R, F2R, CSF2, IL10, SMAD7, TAC1, CCR6, GRPR, CD4, PTGS1, CDH1, NGF, MMP9, EGF, PEBP1, ALOX5, SCT, SAA1, MIF, IL2, IFNG, MADCAM1, ENTPD1, CALCA, MMP7, TXNDC5, FAS, TBX21, CD274, LDLR, IL2RA, HSPD1, AVP, ATP4B, NPY, AGT, NT5E, IL6, GAST, CTLA4, RUNX3…	-1.06268	0.00994374	74
vascular leak syndrome	18	17	NOS3, CD8A, SERPING1, IL1B, IL1A, KDELC1, TNF, GNRH1, CD44, IFNA2, CSF2, IL2, VEGFA, FAS, ADA, ANGPT2, PRF1	-1.07151	0.00997068	75
Candidiasis	30	26	CLEC7A, IL1B, IL1A, IL4, IL18, GATA3, CSF1, IDO1, TNF, LTA, TLR2, IL17A, CSF2, IL10, CRP, CD4, AIRE, HRG, IL2, IFNG, ELK3, CSF3, PLA2G4A, IL6, NRG1, LGALS3	-1.16839	0.0100471	76
Leprosy	16	12	SLC11A1, CD8A, TGFB1, TNF, TLR2, ACE, CD4, NGF, CD80, IFNG, MPZ, TLR1	-1.17582	0.010101	77
Cicatrix, Hypertrophic	29	29	FST, MMP2, INHBA, TGFB1, IL1B, TGFB2, ADAMTS1, NOTCH1, CTGF, KRT14, BMP1, TNF, IFNA2, TGFB3, EGFR, MMP9, IL15, TNC, IFNG, ITGB1, SMAD3, VEGFA, AKT1, MAP2K7, MKI67, PPARG, TIMP1, IL6, KRT19	-1.16237	0.0103833	78
Brucellosis	10	10	SLC11A1, CD8A, TGFB1, IL18, PRNP, TNF, MEFV, IFNG, RPL35, MYD88	-1.20964	0.0104281	79
Residual Tumor	23	20	KLK6, ADAM17, KLK13, KDR, ALDH1A1, TNF, IFNA2, MCM5, CXCL12, ABL1, MMP9, MCM2, GLI1, IL2, ERBB2, REL, CD40, HSPA5, IL7, CSF3	-1.17893	0.0105281	80
Anxiety	178	163	PLAT, PENK, KLK8, IGF1, APOE, LEP, GRP, PDE4B, ESR1, EGR1, PTH2, PLCB4, SNCG, OPRM1, SGCE, IL1B, CP, CNR1, KCNJ6, NPY2R, PLTP, FOS, NMS, DRD3, ARHGEF9, PRODH, ACHE, CAMK2A, PDE10A, GRIK3, CREM, NPS, OXT, NCAM1, ADORA2A, PTGS2, FKBP5, BDNF, CRHR1, DRD4, TRPV1, TACR1, HTR7, CCKBR, GCG, CFTR, TNF, BRCA1, NUDT6, GNRH1, SST, FGF2, NTS, IFNA2, UTS2, AGER, HTR1B, ADCYAP1R1, CCK, SLC6A1, ADRB3, TAC1, HOM…	-1.05264	0.0106439	81
Ocular Hypotension	9	7	TGFB2, DRD3, IL1A, ADORA2A, TNF, PTGER4, NISCH	-1.0963	0.0107418	82
Atopy	35	30	SPINK5, IGF1, CD8A, CX3CR1, TGFB1, MTHFR, IRF1, ACHE, IL4, KDR, CDSN, TSLP, TNF, IL10, FCER1A, NOS1, CD86, MIF, IFNG, ICOS, CD14, VEGFA, THBD, SART1, PDE4A, VDR, NFATC2, IL13RA2, CTLA4, IL5	-1.15297	0.0107971	83
Brain Abscess	9	7	AQP4, IL1B, TLR4, TNF, TLR2, ICAM1, CSF3	1.06124	0.0109315	84
Cystitis, Interstitial	16	15	CCL5, AQP3, KDR, UMOD, HBEGF, TRPV1, TACR1, TNF, P2RX2, ADCYAP1, VEGFA, KCNJ2, HRH1, HRH2, TRPM8	-1.1423	0.0109624	85
Enteritis	41	39	IGF1, CCL5, CX3CR1, LEP, IL1B, LTF, MPO, TLR4, TACR1, NOS2, GCG, TNF, TLR2, IL17A, IFNA2, IL10, TAC1, CTSC, F2RL1, MMP9, EGF, IL15, PMCH, MAPK14, IL2, IFNG, TGFA, TLR3, CCR1, CX3CL1, PDCD1, MME, CD274, ADA, AVP, HDAC6, XBP1, IL6, CCL3	-1.07151	0.0112173	86
Memory Disorders	128	119	NOS3, IGF1, GAP43, APOE, GRP, S100A9, IL1B, TGFB2, UCHL1, CNR1, FOS, CHRM2, DRD3, ACHE, CACNA1C, VIP, HSD11B1, NOTCH1, MPO, BDKRB1, NCAM1, ADORA2A, PTGS2, CHRNA7, PRNP, LSAMP, BDNF, APBA1, CPLX2, NOS2, TCF7L2, TNF, SOD3, SST, GRM7, FGF2, PDE5A, MAPT, HTR1B, FYN, INSR, CCK, SIRT1, MAPK8, ACE, VLDLR, GRPR, GRIN2B, CRP, ADORA1, SOAT1, NOS1, ITM2B, CPLX1, LRP8, ADRA2A, GRIN2A, CPE, NGF, C3AR1, DLG4, …	-1.05316	0.0112992	87
Glaucoma	88	84	GPNMB, ANGPTL7, PLAT, SLC1A3, OLFM1, GFAP, GJA1, TGFB1, TGFB2, CP, CNR1, FOXC1, SFRP1, CTGF, EDN1, BDNF, CCL2, PAX6, NOS2, GSTM1, ADORA3, DNM1, TNF, TGM2, SST, CMA1, MYOC, PITX2, ACE, SLC1A2, CALD1, SLC1A7, EFNB2, COCH, FOXC2, A2M, CYP1B1, NR4A1, ROCK1, TTR, NPPA, NEFH, SBF2, NGF, ADAMTS10, LMX1B, BEST2, HSPB2, EPO, LINGO1, PITX3, PTGER4, WDR36, ADRB2, VEGFA, APP, ADAMTS17, EIF5A, TDRD7, SLC4A4, …	-1.07405	0.0113466	88
Ileus	26	25	EGR1, OPRM1, IL1B, CNR1, ACHE, VIP, PTGS2, TLR4, CCL2, CRHR1, TACR1, NOS2, ICAM1, IL10, ADORA1, MAPK14, NTF3, TICAM1, CALCA, GHRL, GLP2R, AVP, PPARG, MUC1, CRCP	-1.15744	0.0116756	89
Leishmaniasis, Cutaneous	27	23	SLC11A1, IGF1, CD8A, TGFB1, IL1B, IL1A, IL4, NOS2, TNF, IL17A, CSF2, IL10, CD4, EIF4EBP1, NEU1, IL2, IFNG, IL12B, CXCR3, CCR2, SOD1, EIF4EBP2, CCL3	-1.17893	0.0117726	90
Pseudorabies	20	17	GP2, CCL5, CD8A, SERPINC1, PTGS2, IL10, CD4, HDAC2, IFNB1, PVRL1, IFNG, HDAC1, POU4F1, PAK2, HDAC3, CXCL10, PVR	-1.17153	0.011914	91
Respiratory Tract Infections	45	40	VTN, CCL5, CD8A, CCL11, IL1B, IL18, TLR4, IFNGR1, BDNF, CCL2, LBP, NOS2, CFTR, TNF, IL17A, PIGR, IL20, IL10, ACE, CRP, CD4, IFNB1, NGF, NEU1, IFNG, TLR3, CD14, IL1RN, CALCA, CXCL10, GSTP1, PRSS27, NTRK1, STAT3, RPGR, NLRP3, CSF3, PROS1, CCL3, ITGB2	-1.01074	0.0125801	92
Fibrosis	579	530	ADIPOQ, MASP1, GPNMB, CXCL9, SLC7A2, NOS3, VTN, ARG1, FST, SCNN1G, ANGPTL7, PLAT, CD36, RGS5, IGF1, CCL5, CD8A, MMP2, CX3CR1, ATF3, GJA1, INHBA, TGFB1, TNXB, NOX4, SHH, LEP, ADAM17, STK4, RETNLB, TIMP2, EGR1, SERPINB2, FGF10, DCN, SPP1, EYA2, C5ar1, MFAP5, BMP6, MGP, SGK1, CCL11, ADM2, IL1B, KLF15, PRKG1, TGFB2, SFRP2, CNR1, PTGER2, VCAM1, MMP3, PPBP, AR, IL1A, MSR1, TGFBI, IGFBP3, CCL4, FSHR, AD…	-1.05445	0.0126545	93
Food Hypersensitivity	11	10	CD8A, IL4, TLR4, IL17A, PIGR, ACE, CD4, TNFSF13B, IFNG, HRH2	1.18704	0.0130495	94
Paratuberculosis	11	11	SLC11A1, TGFB1, IL4, ITGB3, TNF, TLR2, IL10, IFNG, CD14, FN1, Hspa1a	-1.17582	0.0131444	95
lymphocyte count	47	43	IGF1, CD8A, SERPING1, LEP, MAS1, IL1B, TGFB2, S1PR1, IL18, SERPINC1, CSF1, TLR4, LYN, ANGPT1, GNRH1, IL17A, IFNA2, CSF2, IL10, CRP, CSF1R, IFNB1, IL15, EPO, IL2, PICALM, IFNG, Nup98, CD14, IL1RN, SRC, TOP1, KIT, CHST4, ALB, MS4A1, CXCR4, CSF3, TES, CD40LG, IL3, IL6, MEN1	1.0414	0.0131621	96
Graves Ophthalmopathy	26	26	ADIPOQ, LEP, IL1B, PTGER2, VCAM1, IL1A, IL4, NCAM1, SFRP1, PRKCB, TNF, SST, ICAM1, CD4, CLN3, IFNG, IL1RN, CD40, CXCL10, TG, HEXB, TPP1, TSHR, CD40LG, NR3C1, IL6	-1.12726	0.0133705	97
tooth eruption	14	14	TGFB1, FOS, IL1A, CSF1, CCL2, PTH1R, TNFRSF11B, TNF, EGF, ACTG2, SRC, PTHLH, TNFSF11, ENAM	-1.1692	0.0136915	98
Delayed Graft Function	10	8	IGF1, VCAM1, IL18, ICAM1, IL10, LCN2, IL1RN, BCL2	-1.2539	0.0137678	99
neutrophil accumulation	146	130	CD74, CXCL9, VTN, C3, PLAT, IGF1, MMP2, TGFB1, LEP, ADAM17, ESR1, EGR1, CXCL5, SPP1, C5ar1, S100A9, CCL11, IL1B, VCAM1, IL1A, S100A8, CCL4, ITGAL, IL4, IL18, SERPINC1, MPO, BDKRB1, ADORA2A, PTGS2, ITGA4, TLR4, EDN1, CCL2, IDO1, TRPV1, TACR1, NOS2, TNF, SOD3, IL17A, CD44, SELPLG, ACE2, ICAM1, PARP1, AGER, CSF2, PIK3CD, Ly6g, IL10, NCF4, ITGA2, TAC1, IFNA1, LY96, CD4, HMGB1, CTF1, STAT6, NGF, MMP9,…	-1.05903	0.0138833	100
Pulpitis	6	5	IL1B, NOD2, TLR4, TNF, IL1RN	1.14967	0.0146461	101
Skin Manifestations	8	8	CD8A, TNF, FGFR2, LTA, IL17A, GJB2, MIF, IL2	-1.17999	0.0150441	102
Migraine Disorders	44	41	ATP1A2, TGFB1, ESR1, IL1B, MTHFR, IL1A, VIP, GRIK3, OXT, CACNB4, AQP1, EDN1, PNLIP, HTR7, CACNA1A, TNF, HTR1B, IL10, TAC1, ACE, GRIN2B, ADORA1, NOS1, HTR2C, ADCYAP1, ADM, SLC6A4, HTR1D, KCNJ8, CALCA, SPTAN1, MME, SCN1A, POMC, Kng1, PNOC, PRL, CRCP, HTR2B, DBH, SLC6A3	-1.05903	0.0151654	103
Dumping Syndrome	6	5	VIP, GCG, SST, NTS, GIP	-1.34668	0.0154168	104
eye dominance	22	20	IGF1, RTN4R, PRKAR2B, CAMK2A, NOTCH1, BDNF, PVALB, IGFBP5, NTRK2, SRF, GRIN2A, HTR2C, NGF, GRM5, GAD1, GRIN2C, PRKAR2A, CREB1, MAPK1, MAPK3	-1.04084	0.0156168	105
urine flow	49	46	PENK, TGFB1, LEP, GRP, ADM2, IL1B, PPBP, AVPR2, SRD5A1, OXT, PTGS2, UMOD, AQP1, EDN1, TRPV1, TACR1, SST, UTS2, GUCA2B, PTGER3, TAC1, ACE, NOS1, ADRA2A, NPPA, EGF, ADM, EPO, ADRB2, CALCA, CAT, EDNRB, MME, AQP2, ECE1, CLDN16, ALB, AVP, POMC, Kng1, NPY, NPPB, AGT, EDNRA, UCN, PNOC	-1.05903	0.015829	106
tensile strength	38	36	IGF1, TGFB1, TNXB, FGF10, DCN, IL1B, TGFB2, MMP3, IL1A, IGFBP3, SPARC, NID1, DES, PTGS2, DMD, LUM, FGF2, OTOG, LOX, EGF, RAD21, ITGB1, VEGFA, CTNNA1, FGF1, TNFSF11, FN1, PLG, ALB, SERPINH1, ELN, ACAN, MATN1, COL3A1, TEKT4, ELANE	-1.09311	0.0161224	107
Diabetes, Gestational	28	25	RETN, ADIPOQ, HP, CD8A, LEP, IGFBP3, RBP4, GCG, TNF, GNRH1, UTS2, INSR, GIP, CD4, KCNJ11, IRS1, HNF4A, IAPP, SLC2A4, GHRL, EBAG9, ALB, MEN1, NAMPT, IL5	-1.09686	0.0164001	108
small vessel disease	6	5	PLAT, COL4A1, HTRA1, CRP, NOTCH3	-1.34754	0.0166803	109
cardiovascular passage	91	81	LPL, NOS3, VTN, PLAT, IGF1, APOE, TGFB1, SHH, LEP, EGR1, IL1B, TGFB2, KCNN4, FBN1, SERPINC1, PTAFR, F7, EDN1, KLK1, NPAS2, TRPV1, NOS2, TNF, FGF2, IFNA2, F2R, AGER, HTR1B, VWF, SMAD7, ACTA2, TAC1, NPPC, THBS1, ACE, F5, ADORA1, SLC2A1, CLOCK, MMP9, IGFBP7, NPY1R, TRPV4, TNFRSF1B, ADM, ARNTL, MMP12, GP6, VEGFA, ITGA2B, POSTN, CALCA, PTHLH, CAT, PROC, DNTT, NQO1, CNGA2, FLT1, FN1, PLAU, PLG, VCAN, S…	1.01965	0.0166845	110
Cardiovascular Abnormalities	17	14	IGF1, ESR1, FBN1, EDN1, NOS2, PDGFRA, HOXA3, LOX, ADM, IL2, CREBBP, GATA6, ECE1, EPHX2	-1.17893	0.0167357	111
Radicular Cyst	8	8	PLAT, IL1A, PTGS2, RUNX2, NOS2, MMP9, VEGFA, SERPINE1	1.14865	0.0170896	112
Fibrosis, Liver	206	193	ADIPOQ, GPNMB, VTN, FST, PLAT, HP, IGF1, CCL5, CD8A, MMP2, GFAP, CX3CR1, INHBA, TGFB1, LEP, ADAM17, TIMP2, EGR1, DCN, SPP1, MAS1, IL1B, MYOCD, TGFB2, CDH13, CNR1, PF4, CHIT1, CCL4, DDR2, IL4, SPARC, CYGB, IL18, ADORA2A, PTGS2, SERPINF1, TLR4, IFNGR1, CTGF, EDN1, SOCS3, CCL2, FOSL1, NOS2, GCG, LHX2, TNF, IL1RL1, TGM2, FGF2, ACE2, IFNA2, UTS2, LGALS1, NGFR, F2R, TGFB3, CMA1, PDGFRA, CD38, IL10, SMA…	-1.05873	0.0172298	113
Retinal Neovascularization	110	98	ADIPOQ, NOS3, Defa1, IGF1, MMP2, TGFB1, LEP, TEK, NPY2R, IGFBP3, ADAMTS1, EMP2, IL18, NOTCH1, KDR, PTGS2, SERPINF1, AQP1, EDN1, CCL2, KLK1, FZD4, NOS2, JAM3, PRKCB, TNF, ANGPT1, ADAM8, SST, ADAMTSL1, FGF2, ICAM1, NRP2, JUN, INSR, PDGFRA, THBS1, MAPK8, ACE, VLDLR, CXCL12, F5, COL18A1, NRP1, VEGFB, ABL1, NOS1, ROCK1, NUTF2, ITGAV, F2RL1, NGF, MMP9, IGFBP7, VEGFC, VASH1, TNC, TNFSF10, EPO, BCL2L11, …	-1.08476	0.0176134	114
Aortic Aneurysm, Thoracic	12	12	MMP2, TGFB1, FBN1, MYH11, MFGE8, IL10, ACTA2, SMAD2, MMP9, TGFBR2, TIMP1, IL6	-1.30058	0.0177639	115
Feline Infectious Peritonitis	11	8	HP, IL1A, ORM1, CD4, EGFR, ANPEP, SAA1, IFNG	-1.17582	0.0178804	116
alveolar enlargement	13	12	TGFB1, LEP, EGR1, TIMP3, KDR, CCND1, MMP9, IFNG, MMP12, VEGFA, SFTPB, ADA	-1.07151	0.0179445	117
Diabetic Retinopathy	116	106	ADIPOQ, CXCL9, NOS3, PLAT, HP, IGF1, MMP2, GJA1, TGFB1, LEP, DCN, TEK, IL1B, TGFB2, MTHFR, NPY2R, IGFBP3, S1PR1, RBP4, SPARC, TIMP3, KDR, PTGS2, SERPINF1, CTGF, EDN1, CCL2, KLK1, LPCAT1, APOB, NOS2, GSTM1, PRKCB, TNF, ANGPT1, SST, FGF2, ICAM1, IFNA2, PARP1, AGER, VWF, INSR, GCNT1, AOC3, TAC1, SORD, THBS1, ACE, CXCL12, CRP, COL18A1, GREM1, NOS1, NUTF2, MMP9, IGFBP7, TNC, ADM, EPO, NINJ1, CTSF, ACP…	-1.06773	0.0181804	118
Leiomyoma	96	87	IGF1, TGFB1, TNXB, LEP, IGFBP6, ESR1, EGR1, RBP1, LIFR, PPBP, ENPP2, ACHE, FBN1, HMGA2, SHBG, WNT7A, WISP2, CYP19A1, SLC7A8, TMEFF2, SFRP1, ALDH1A1, EDN1, CCL2, HBEGF, APEX1, CCND1, DNER, GNRH1, FGF2, LTBP1, TGFB3, CSF2, PDGFRA, THBS1, KLF11, HOXA11, SPHK1, IGF2, EGR3, SLC7A5, EGF, IGFBP7, PRKCA, FERMT2, CUX1, LTBP2, EPO, MAPK14, GHR, ESR2, TGFBR2, VEGFA, FMOD, S100A11, PAPPA, CEBPB, SPARCL1, PTH…	-1.11892	0.0185603	119
Nasal Polyps	68	64	IGF1, CCL5, CD8A, MMP2, TGFB1, CCL11, IL1B, LTF, CYSLTR2, VCAM1, FOS, CHIT1, IL4, BDKRB1, GATA3, PTGS2, TLR4, CCL2, NOS2, SYK, CFTR, TNF, TLR2, IL17A, FGF2, ICAM1, CSF2, CYSLTR1, CD4, HPGDS, STAT6, CDH1, MMP9, EGF, MET, IFNG, TGFA, TLR3, ADAM33, BIRC5, AQP5, VEGFA, SELP, HRAS, CCL26, HGF, AQP2, MAPK1, FN1, HIF1A, TBX21, BDKRB2, CLCN3, CASP3, CCL17, BIRC2, MAPK3, BSG, IL3, IL6, PRL, CLCN2, FOXP3, …	-1.06243	0.0186487	120
intestine morphology	6	6	IGF1, VIP, NEUROG3, GCG, CDH1, HGF	-1.09991	0.0187093	121
monocytosis	19	15	CX3CR1, TGFB1, FCGR2B, IL1B, CSF1, CCL2, IL17A, PTX3, CSF2, CDKN2B, IL15, TLR7, CCR2, POMC, CCR5	-1.05917	0.0189328	122
Schistosomiasis	24	20	ARG1, CD8A, TGFB1, IL4, VIP, NOS2, TNF, IL17A, SST, IL10, TAC1, ACE, CD4, IL2, IFNG, IL12B, IL10RA, MYD88, IL13RA2, LGALS3	-1.17893	0.0189397	123
Fetal Macrosomia	9	7	IGF1, LEP, KCNQ1OT1, AHR, IGF2, HNF4A, PAPPA	-1.27458	0.0190929	124
Hepatopulmonary Syndrome	5	5	NOS3, EDN1, NOS2, TNF, EDNRB	-1.36309	0.0192788	125
Boutonneuse Fever	5	5	CCL5, IDO1, TNF, IL10, IFNG	-1.30915	0.0195223	126
Morphine Dependence	21	21	SLC1A3, OPRM1, IL1B, DRD3, OXT, PTGS2, ADCY5, CCKBR, CCK, TAC1, SLC1A2, NOS1, GRIN2A, MMP9, IL1RN, CREB1, GRIK1, TSPO, NISCH, ADCY1, ADCY8	1.04375	0.0197202	127
Cerebral Infarction	84	77	ADIPOQ, NOS3, PLAT, SLC1A3, IGF1, CD8A, NGB, GFAP, SERPING1, LEP, BMP6, PTGER2, ACHE, SERPINC1, BDKRB1, ADORA2A, PTGS2, PRNP, TLR4, EDN1, BDNF, KLK1, NOS2, PTGIS, TNF, FGF2, ICAM1, PARP1, SERPINI1, CASP12, CXCL12, CRP, GCH1, CD4, PTGS1, NOS1, ROCK1, MMP9, S100B, MDK, ADM, PPID, BMP7, CASP1, VEGFA, SELP, ITGA2B, ENTPD1, CALCA, APP, SLC12A2, PROC, BCL2, ABCA1, HGF, PLAU, SLC9A1, HMGCR, PLG, ACADS, …	-1.03833	0.0200711	128
hemodynamics	204	191	RETN, NOS3, PRKG2, PLAT, IGF1, APOE, SERPING1, TGFB1, NOX4, LEP, ESR1, SPP1, PTH2, IL1B, MYOCD, CNR1, KLKB1, NPR3, DRD3, IL1A, AVPR2, ACHE, OCLN, VIP, NOTCH1, VIM, OXT, BDKRB1, TPM2, ADORA2A, PLN, PTAFR, PTGS2, F7, TSC22D3, TLR4, EDN1, ADRA1D, KLK1, CYCS, DUSP1, HBEGF, TRPV1, NOS2, GCG, PRKCB, TNF, MYH6, ANGPT1, SOD3, SST, FGF2, NTS, ACE2, UTS2, PARP1, PDE5A, TBXA2R, VWF, PDE3A, IL10, S1PR2, TAC1…	-1.05518	0.020277	129
Vasculitis	65	57	MMP2, CX3CR1, SPP1, S100A9, IL1B, C1QA, VCAM1, S100A8, IL18, MPO, PTGS2, EDN1, CCL2, NOS2, TNF, GNRH1, IL17A, BPI, SELPLG, ICAM1, IFNA2, LGALS1, CSF2, CYSLTR1, AOC3, MAPK8, COL18A1, CD4, PRG2, MMP9, IL12RB1, TNFRSF1B, CD80, IFNG, EP300, ICOS, TLR3, VEGFA, CX3CL1, CFB, PTPRC, ENO1, BAX, AMBP, FN1, TLR9, ALB, MS4A1, CSF3, POMC, IK, ANGPT2, CD40LG, IL6, CTLA4, CD28, GAS6	-1.05198	0.0203873	130
synpolydactyly	5	5	FGF8, HOXD13, FBLN1, RUNX2, RASSF8	1.42963	0.0207778	131
Low Birth Weight	13	10	PLAT, IGF1, LEP, MTHFR, TNF, EPO, HSD11B2, UCP3, UCP2, POMC	-1.18295	0.0210914	132
cardiovascular tone	221	202	ADIPOQ, LPL, NOS3, PLAT, IGF1, TGFB1, LEP, GRP, ESR1, MB, ADM2, IL1B, PRKG1, KCNB2, NPR3, PTGER2, NPY2R, LEPR, ATP2B4, AVPR2, S1PR1, ACHE, CACNA1C, VIP, PDE10A, AHSP, HSD11B1, VIM, FGFR1, OXT, RORA, ADORA2A, KDR, PTGS2, KCNQ5, EDN1, ADRA1D, PTH1R, PPP1R14A, MKKS, CAV1, DRD4, APEX1, TRPV1, TACR1, NOS2, PTGIS, GCG, CFTR, TNF, F2RL3, TRPC1, SOD3, MYLK, FGF2, ICAM1, UTS2, NGFR, PDE5A, KCNB1, F2R, TBX…	-1.06021	0.0213042	133
Hemangioendothelioma	5	5	NOS3, ADAM17, CCL2, IFNA2, PLG	1.07961	0.0213642	134
Constriction, Pathologic	79	74	NOS3, VTN, PLAT, IGF1, MMP2, TGFB1, LEP, ADAM17, AQP4, MGP, IL1B, PRKG1, TGFB2, MMP3, IL4, TIMP3, TNNT2, PTGS2, F7, TLR4, EDN1, TNF, TLR2, IL17A, FGF2, UTS2, JUN, F2R, TGFB3, CMA1, BMP2, ACE, TFPI, COL18A1, MMP9, EGF, TNC, PPARA, NR4A2, EPO, SCT, IFNG, LEF1, GP6, VEGFA, ITGA2B, ENTPD1, CDKN1A, CALCA, CD40, EDNRB, HOXA13, CDK2, MAPK1, PLAU, TFPI2, HMGCR, SERP1, SERPINE1, CSF3, F2, PTCRA, ELN, AGT,…	-1.04111	0.0218196	135
glomerular filtration rate	112	102	RETN, ADIPOQ, NOS3, IGF1, APOE, TGFB1, LEP, MB, ADM2, TGFB2, DRD3, VIP, SERPINC1, OXT, RYR1, BDKRB1, SLC13A1, PTGS2, GDF15, UMOD, CTGF, EDN1, SLC9A3, CCL2, HBEGF, TRPV1, NOS2, GCG, PRKCB, TNF, TRPC1, SST, NTS, UTS2, PDE5A, GUCA2B, F2R, TBXA2R, AGER, TAC1, NPPC, ACE, AVPR1A, CRP, ADORA1, PTGS1, NOS1, F2RL1, NPPA, EGF, ALOX15, GUCA2A, ADM, EPO, SCT, MAPK14, BMP7, ACTG2, EDN3, PTGDS, AHSG, NCF1, ADR…	-1.1252	0.0218246	136
Histiocytosis, Langerhans-Cell	15	11	TGFB1, IL4, CSF1, TNF, IL17A, CSF2, CRP, CD4, MMP12, CASP8, IL3	-1.26199	0.0220795	137
Behcet Syndrome	46	39	NOS3, SLC11A1, CD8A, LEP, MPO, NCAM1, TLR4, NOS2, TNF, ANGPT1, IL17A, RNF39, FGF2, IFNA2, IL10, TAC1, IKBKG, ACE, F5, CD4, HMGB1, EGF, MEFV, IL15, IFNG, ICOS, VEGFA, SELP, CALCA, IL12B, BCL2, FAS, SERPINE1, HSPD1, F2, TRIM39, IL6, SOD2, TLR6	-1.06268	0.0223325	138
Joint Diseases	78	66	ADIPOQ, IGF1, MMP2, ADAMTS5, LEP, ADAMTS4, OPRM1, CILP, IL1B, IL1A, IL4, IL18, NOD2, F7, TLR4, EDN1, LBP, IDO1, NOS2, FSTL1, TNF, F2RL3, TLR2, IL1RL1, IL17A, SST, FYN, TAC1, CXCL12, COMP, IL6ST, CD4, F2RL1, MMP9, TNC, TNFSF13B, MIF, MAPK14, IFNG, SMURF2, MMP12, ELF3, IL1RN, VEGFA, REL, CEBPB, F8, PTHLH, TNFSF11, WISP3, ENPP1, CTSB, CSF3, F2, ANG, CD40LG, ACAN, CD46, SYVN1, IL6, GAST, TNFRSF25, PT…	1.02054	0.0225076	139
Thymoma	41	38	Ms4a4b, SLC7A10, CD8A, MMP2, TGFB1, IL1B, NEFM, IL4, NOTCH1, TAL1, MFGE8, E2F2, TNF, IL1RL1, LDHB, MAP2K6, ATM, ABL1, EGFR, GFI1, MMP9, EGF, CD80, IL2, Kis2, IL19, BCL2, BBC3, FAS, AKT1, PTEN, CDKN2A, TIMP1, LCK, PRL, CHRNE, MYC, RUNX3	-1.06032	0.0234642	140
Liver Cirrhosis, Alcoholic	15	12	NOS3, TGFB1, ASGR1, GSTM1, TNF, IL10, CCK, IL1F6, SCT, IFNG, IL2RA, F2	-1.30485	0.0234811	141
Migraine with Aura	6	6	ATP1A2, MTHFR, AQP1, CACNA1A, SLC6A4, SCN1A	-1.11647	0.0240686	142
Diabetic Neuropathies	50	48	RETN, PENK, IGF1, APOE, MMP2, TGFB1, LPIN1, SHH, IL1B, VIP, PTGS2, TLR4, BDNF, CAV1, TRPV1, PTGIS, PRKCB, TNF, FGF2, PARP1, AGER, ACE, SLC1A2, COMT, NOS1, IGF2, NGF, MMP9, EPO, NTF3, VEGFA, TLN1, UCP2, HGF, SREBF1, GHRL, HTR2A, CNTF, ALB, AGT, NFE2L2, IL6, PRKCD, PSAP, GRM2, GRM3, XDH, GDNF	-1.03299	0.0241168	143
Diarrhea	145	125	PRKG2, SCNN1G, PENK, CD8A, APOE, TGFB1, SPP1, IL1B, LTF, IL1A, ACHE, IL4, OCLN, VIP, IL18, MAF, SLC10A2, BDKRB1, ADORA2A, STX2, PTGS2, CSF1, ALPI, FUT1, SLC9A3, CRHR1, DDC, CAV1, NEUROG3, MFGE8, TACR1, NOS2, GCG, CFTR, TNF, MYLK, SLC9A8, SST, PPY, NTS, GUCA2B, F2R, TGFB3, CSF2, IL10, CCK, ITGA2, TAC1, MAPK8, ACE, LPAR2, NR1I2, LCT, ADORA1, CD4, SPINT2, STAT6, ANPEP, CDH1, ATP8B1, EGF, IL15, PRKCA…	-1.07542	0.0241623	144
macula lutea disease	5	5	PRPH, TIMP3, PRPH2, AGER, ABCA4	-1.32026	0.0245811	145
Sarcoidosis, Pulmonary	14	14	CD8A, TGFB1, EGR1, TNF, ACE2, CMA1, ACE, CD4, IL15, IL2, VEGFA, DDR1, CXCL10, IL6	-1.1333	0.0249209	146
Biliary Atresia	11	9	TGFB1, IL18, PTGS2, CTGF, EDN1, CCL2, IFNG, HAMP, TIMP1	-1.17582	0.0253089	147
Overweight	28	26	ADIPOQ, NOS3, APOE, LEP, IL1B, CNR1, MPO, PER1, SOCS3, GCG, PNPLA3, ADRB3, CRP, HTR2C, MC4R, CCR3, DDIT3, HCRT, ACP1, OPRD1, ADRB1, GHRL, CCR5, PPARD, NAMPT, Apoa4	-1.09686	0.02544	148
Confusion	10	9	CLDN2, CLDN5, CLDN4, CLDN1, CEP250, PDGFA, CLDN7, NPM1, NKD1	-1.14343	0.0254872	149
Spinal Cord Diseases	15	14	IGF1, CD8A, ESR1, BDNF, TNF, FGF2, KY, MBP, CD4, TTPA, IL2, VEGFA, B2M, HRH3	-1.23137	0.0256019	150
Rhinitis	17	15	CCL5, CCL11, VIP, SCGB3A2, PTGS2, KLK1, CYSLTR1, CD4, STAT6, NEU1, TGFA, CCR3, HRH1, Kng1, HRH3	-1.1423	0.025632	151
Dermatitis, Contact	47	42	CCL5, CD8A, TGFB1, C5ar1, CCL11, IL4, FBLN2, CREM, ITGA4, FBLN1, CCL2, CRHR1, JAM3, TNF, IL33, TBXA2R, IL10, Reg3a, TAC1, JAM2, CD4, F2RL1, CDH1, CD86, TNC, CD80, IL2, IFNG, SELP, AICDA, FN1, TERC, FAS, TBX21, CNR2, CD5, POMC, LTB, IL3, IL6, CCL3, IL5	-1.17582	0.025671	152
Sleep Apnea, Obstructive	25	24	ADIPOQ, LPL, CD8A, LEP, LEPR, NCAM1, EDN1, BDNF, CCL2, TNF, KY, ACE, CRP, CD4, GPD1, VEGFA, SLC6A4, HTR2A, HIF1A, AVP, NPY, NPPB, AGT, IL6	-1.04281	0.0258515	153
Lung Transplantation	24	23	PLAT, SERPING1, TGFB1, ADAM17, VIP, SERPINC1, TLR4, AIF1, TNF, IL17A, ICAM1, IL10, KLF6, CD14, SELP, COL1A1, CAT, PROC, F3, CXCR2, CCR2, PGF, ELANE	-1.13098	0.0262739	154
Diabetic Nephropathies	216	201	ADIPOQ, CD74, LPL, NOS3, ANGPTL2, IGF1, CCL5, APOE, MMP2, INHBA, TGFB1, LEP, ADAM17, ESR1, TIMP2, DCN, SPP1, AXL, SGK1, ALOX12, CNR1, MTHFR, PON1, VCAM1, MMP3, DRD3, MSR1, TGFBI, S1PR1, SPARC, FBN1, IL18, NOTCH1, ADORA2A, TIMP3, KDR, PTGS2, SERPINF1, CTGF, EDN1, CCL2, KLK1, CCND2, COL4A1, HBEGF, HSPB1, SOX2, PRKCB, TCF7L2, TNF, ANGPT1, TRPC1, SOD3, IL1RL1, ETS1, ACE2, ICAM1, LTBP1, UTS2, PARP1, A…	-1.06198	0.0262835	155
Neuritis, Autoimmune, Experimental	41	39	NOS3, CD8A, APOE, TGFB1, IL1B, IL4, IL18, TLR4, CCL2, CAV1, AIF1, NOS2, PMP22, TNF, LTA, IL17A, ICAM1, NGFR, IL10, MBP, SAG, CD4, IFNB1, NGF, IFNG, SLC6A4, CXCL10, CAT, MPZ, TLR9, RBP3, MOG, RHOA, TNFRSF1A, IL6, CTLA4, CCL3, GDNF, IL5	-1.13098	0.0263886	156
Immune Complex Diseases	9	8	C5ar1, C1QA, CCL2, TNF, CRP, SAG, TLR3, TLR7	-1.26199	0.0266529	157
Keratoderma, Palmoplantar	18	14	KRT1, GJA1, WNT10A, GJB6, DSP, SLURP1, CTSC, PKP1, GJB2, KRT10, GJB4, GJB3, JUP, KRT9	-1.28015	0.0267442	158
Hepatitis A	10	8	HP, APOE, ASGR1, GPT, CRP, IFNG, F8, VIPR1	-1.26199	0.0272302	159
hemodynamic abnormalities	16	12	PLAT, APOE, VIP, NOS2, TNF, ADAMTSL1, ACE, ROCK1, IL2, VEGFA, AVP, CPN1	1.04418	0.0273281	160
Blepharitis	7	6	CD8A, IL4, IL17A, EGFR, IL2, IFNG	-1.17582	0.0281175	161
Leishmaniasis	29	25	CD8A, TGFB1, IL4, IL18, POU2AF1, CCL2, NOS2, TNF, IL17A, CSF2, IL10, CD4, IFNB1, CD86, CD80, TNFSF10, MAPK14, IL2, IFNG, IL9, FAS, TNFSF14, IL27, PRF1, CTLA4	-1.17893	0.0285016	162
Arteriosclerosis	95	88	ADIPOQ, NOS3, IGF1, CCL5, CD8A, CX3CR1, TGFB1, EGR1, SPP1, MGP, Gsta4, CXCR5, VCAM1, NDRG4, IL4, HMGA2, SERPINC1, KDR, EDN1, CCL2, PTH1R, PDGFD, DUSP1, NOS2, TNFRSF11B, TNF, ANGPT1, SOD3, FGF2, CD44, ICAM1, UTS2, AGER, CMA1, VWF, IL10, ACE, CXCL12, CRP, CD4, NOS1, ROCK1, ABCG8, PDGFA, IL18BP, ADM, EPO, IFNG, ACTG2, PDGFB, AHSG, VEGFA, CXCL10, FGF1, PECAM1, ITPR1, APOA1, PDGFC, FLT1, MCAT, HGF, FA…	-1.06226	0.0285095	163
Nematode Infections	13	11	LEP, IL4, Mcpt9, IL18, NOS2, TNF, CD4, AREG, IL2, IL13RA2, IL3	1.03396	0.0288669	164
Fatty Streak, Arterial	173	155	ADIPOQ, FABP4, NOS3, CD36, IGF1, CCL5, APOE, MMP2, CX3CR1, GJA1, TGFB1, NOX4, ESR1, GZMB, TIMP2, SPP1, CCL11, IL1B, CNR1, PON1, VCAM1, MMP3, MSR1, RARRES2, IL4, IL18, HSD11B1, MPO, TIMP3, KDR, PTGS2, CSF1, TLR4, CTGF, EDN1, CCL2, CTSK, CAV1, TRIB3, DUSP1, CD69, APOB, NOS2, TNFRSF11B, TNF, TLR2, PTX3, ICAM1, PARP1, TBXA2R, AGER, CMA1, IL10, S1PR2, SORL1, THBS1, SIRT1, ACE, TFPI, LCAT, CRP, CYBB, C…	-1.0913	0.0290366	165
Encapsulating Peritoneal Sclerosis	9	8	VTN, MMP2, TGFB1, PDPN, COL18A1, IFNG, VEGFA, NR3C1	-1.26028	0.0295637	166
Hematopoietic Stem Cell Transplantation	48	37	CLEC7A, C3, CD8A, TGFB1, WT1, VIP, MPO, NCAM1, NOD2, F7, CSF1, TLR4, TNF, PTMA, IL17A, PTX3, IFNA2, CSF2, CXCL12, CD4, IL15, P2RX7, IL2, IFNG, SMAD3, CD40, IL7, HSPA1L, MS4A1, CXCR4, CSF3, DPP4, CCR7, CTLA4, CD19, IL11, CD28	-1.06226	0.0305186	167
Pregnancy in Diabetics	7	6	ADIPOQ, SLC2A3, TNF, PARP1, ADRB2, SLC2A4	-1.32971	0.0305888	168
Brain Infarction	41	39	PLAT, IGF1, NGB, IL1B, PPBP, F11, BDKRB1, EDN1, CCL2, CRHR1, TNF, IL17A, LGALS1, IL10, CASP12, HPX, CYBB, HMGB1, NPPA, MMP9, CALB1, EPO, STIM1, BMP7, HCRT, IL1RN, VEGFA, PROC, FGF1, PECAM1, SLPI, TEX2, SLC8A2, ALB, BDKRB2, ANXA2, NRG1, CCL3, GDNF	-1.07178	0.030788	169
Abortion, Spontaneous	93	81	CFD, C3, PLAT, IGF1, CD8A, TGFB1, LEP, AQP4, C5ar1, LOXL1, MTHFR, VCAM1, SULT1E1, IL1A, PIP5K1B, ISG15, NCAM1, GATA3, BUB1, EDN1, SH2B2, ITGB3, ANXA5, TNF, F2RL3, BRCA1, LTA, GNRH1, CD44, ICAM1, LGALS1, CSF2, IL10, FGL2, F5, ABO, F2RL1, CD200, IGF2, CDH1, PRG2, EGF, CD86, IL2, IFNG, CCR3, PAPPA, CAT, ALAD, PROC, TG, PECAM1, CXCR3, UCP2, THBD, PROCR, F10, FN1, CD82, F3, CTSB, PGR, TBX21, CD274, AP…	-1.07456	0.0308423	170
inflammatory lesions	58	53	IGF1, CCL5, CD8A, TGFB1, ADAM17, SERPINB2, IL1B, IL1A, IL4, VIP, IL18, PTAFR, ITGA4, EDN1, CCL2, NOS2, TNF, LTA, VWF, IL10, MBP, CRP, CD4, IL15, TNFSF10, NR4A2, ESAM, THBS2, SAA1, IL2, IFNG, PDGFB, TGFA, IL1RN, CX3CL1, NKAP, TNFAIP6, ABCA1, HGF, PLAU, Hspa1a, PDE4A, TLR9, ALB, MOG, HSPD1, PPARG, Kng1, MYD88, AGT, UCN, IL6, LGALS3	-1.07965	0.0310581	171
lymphocyte infiltration	129	114	IGF1, CCL5, CD8A, MMP2, TGFB1, LEP, STK4, SPP1, IL1B, LTF, CNR1, CXCR5, VCAM1, FOS, CCL19, ENPP2, IGFBP3, ITGAL, S1PR1, VIP, SGCD, NCAM1, PTGS2, GDF15, ITGA4, EDN1, MCAM, CCL2, TSLP, TRPV1, CDK4, ITGB7, NOS2, MOBP, TNF, CD44, SELPLG, ICAM1, PARP1, CSF2, IL10, AOC3, THBS1, JAK3, CXCL12, NRP1, BTLA, CD4, ABL1, IFNB1, CCR10, MMP14, NEDD9, MUC2, AIRE, IGFBP7, IL15, CD86, CD80, TNFSF10, EPO, GAD1, IL2…	-1.07167	0.0310768	172
Histoplasmosis	8	8	CD8A, IL4, TNF, CSF2, IL10, CD4, IFNG, HSPD1	-1.24911	0.0314241	173
Prostatitis	15	13	Svs2, TGFB1, AR, FGF8, VAV3, PTGS2, NOS2, CD4, SMAD4, DNMT3B, DNMT3A, ACPP, PRL	-1.12969	0.0315702	174
Arterial stiffness	32	30	ADIPOQ, NOS3, IGF1, MMP2, TGFB1, ESR1, MTHFR, MMP3, EDN1, TNFRSF11B, TNF, AGER, ACE, FBLN5, CRP, LOX, MMP9, ADM, ECE2, COL5A1, EDNRB, FGG, ECE1, FN1, FGA, ELN, AGT, EDNRA, PRL, ELANE	-1.1252	0.0319496	175
Cerebrovascular Disorders	36	33	ADIPOQ, PLAT, APOE, NGB, CX3CR1, GPX3, IL1B, MTHFR, VIP, PTGS2, EDN1, APOB, TNF, FGF2, ICAM1, ACE, FZD9, NOTCH3, CTSG, TGFA, VEGFA, APP, PLD1, HGF, HMGCR, PLG, ALB, SERPINE1, AGT, IL6, PRKCD, NR3C2, AIFM1	1.00504	0.0321407	176
Glomerulonephritis, Membranoproliferative	41	39	C3, CD8A, TGFB1, FCGR2B, NPR3, SERPINE2, TLR4, PDGFD, TSLP, CAV1, ADAMTSL1, FGF2, PDE5A, VWF, IL10, THBS1, ACE, PDGFRB, F5, CFH, CD4, CUX1, ADM, CXCR1, GATA6, CFP, THY1, EIF2AK3, HRAS, ITGA8, F3, CD5, SERPINE1, CSF3, KRAS, AGT, FTH1, IL6, COL3A1	-1.02732	0.0321908	177
Cicatrix	183	166	PLAT, IGF1, CCL5, CD8A, MMP2, GFAP, GJA1, INHBA, TGFB1, LEP, ESR1, TIMP2, AQP4, DCN, SPP1, APOD, IL1B, MYOCD, TGFB2, IL1A, TGFBI, KCNN4, ADAMTS1, IL4, SPARC, ECM1, VIM, PTGS2, UMOD, CSF1, SFRP1, CTGF, EDN1, SOCS3, CCL2, NTN1, CTSK, PDGFD, CYFIP2, NOS2, CSPG4, TNF, MYH6, TLR2, TGM2, FGF2, ETS1, IFNA2, NCK1, F2R, TGFB3, CMA1, CSF2, IL10, SMAD7, BMP2, THBS1, ACE, CXCL12, MAGEE1, CHST1, A2M, CFH, CD4…	-1.0918	0.0323083	178
ovary dysfunction	8	7	LEP, AR, GNRH1, PITX2, NGF, FOXL2, FMR1	-1.17529	0.0324722	179
Androgenetic Alopecia	11	10	TGFB1, AR, SRD5A1, CYP19A1, EDA2R, TGFB1I1, HR, VEGFA, CTNNB1, SRD5A2	1.05728	0.0325336	180
Stem Cell Transplantation	49	38	CCL5, CD8A, TGFB1, NOD2, BDNF, CCL2, CCND2, FABP6, IDO1, GCG, TNFRSF11B, TNF, CD34, PARP1, CSF2, IL10, ABO, CD4, ABL1, MGMT, EPO, AURKA, IL2, IFNG, ADAMTS13, ERBB2, RELB, VEGFA, TNFSF11, IL7, FGF7, FN1, CSF3, HPSE, BGLAP, TNFRSF4, IL6, TNFRSF8	-1.17582	0.0326413	181
Bacteremia	36	32	PLAT, HP, IGF1, LEP, CKM, CD47, PTAFR, TLR4, LBP, GCG, TNF, IL17A, IL10, GPT, TFPI, CRP, CD4, HMGB1, IFNG, CFP, CD14, IL1RN, CXCL10, PROC, PLAU, ALB, CNR2, CSF3, POMC, B2M, IL11, HRH3	-1.17582	0.0327702	182
Meningitis, Bacterial	25	24	SERPING1, TGFB1, ADAM17, AQP4, IL1B, CCL4, BDNF, TNF, PARP1, IL10, TAC1, CRP, MMP9, S100B, TNFSF10, TGFBR2, THPO, VEGFA, CALCA, FPR2, CCR2, POMC, CCL3, PLAUR	-1.05917	0.0333926	183
Jaundice, Obstructive	14	13	HP, TGFB1, VCAM1, EDN1, TNF, PPY, ICAM1, LCAT, TBX19, IL2, ALB, HMOX1, IL6	-1.05609	0.0334364	184
renal hyperfiltration	7	6	IGF1, PTGS2, KLK1, AGER, NOS1, DRD2	1.06908	0.0335835	185
Capillary Leak Syndrome	9	9	CD8A, SERPING1, IL4, ANXA5, CD4, IFNB1, IL2, IL7, CSF3	-1.17893	0.0337094	186
gall bladder pressure	8	8	GRP, EDN1, SST, PPY, NTS, CCK, EDN3, NPY	-1.15992	0.0341098	187
Moyamoya Disease	9	9	TGFB1, IL1B, PTGS2, FGF2, ACTA2, F5, MMP9, HGF, CSF3	1.06124	0.0342826	188
Chronic Disease	60	52	ADIPOQ, IGF1, CD8A, CX3CR1, TGFB1, LEP, IL1B, NOD2, PTGS2, CSF1, ITGA4, KLK1, CFTR, TNF, PDCD1LG2, FCER1G, IL33, IL20, AGER, IL10, MAPK8, CRP, CD4, HMGB1, IL24, IRS1, MSTN, ALOX5, PPARA, EPO, MAPK9, IFNG, IL19, IL1RN, SELP, CX3CL1, BCL2, HFE, HGF, GSK3B, ALB, SERPINE1, MOG, HAMP, RTN4, HSPD1, Kng1, CCR5, AGT, IL6, PPIB, IL17RB	-1.0918	0.0344233	189
hypoperfusion	40	38	NOS3, PLAT, IL1B, TGFB2, CNR1, OCLN, MAP2, PTGS2, CLDN5, EDN1, NOS2, TNF, ICAM1, TBXA2R, TGFB3, ACE, ADORA1, NOS1, HMGB1, NFKB1, HSPB2, ADM, ADAMTS13, SELP, ITGA2B, APP, MME, THBD, HTR2A, PLAU, F3, BDKRB2, AVP, Kng1, HMOX1, F2, AGT, EDNRA	-1.05609	0.0345998	190
Leukomalacia, Periventricular	6	6	TGFB1, SPP1, NOS2, ADORA1, EPO, MAPK1	-1.18856	0.0347888	191
Polydactyly	19	16	SHH, FGF8, HAND1, HOXD12, TWIST1, GLI3, SOX9, EGFR, IGF2, IFNG, TFAP2A, LMBR1, VEGFA, HDAC9, HAND2, ALX4	1.14865	0.0348513	192
Labyrinth Diseases	6	5	IL1R2, TECTB, ICAM1, COCH, IFNG	-1.25988	0.034956	193
Paracoccidioidomycosis	8	7	CD8A, IL4, EMB, IL17A, IL10, PRG2, FOXP3	-1.30915	0.0352198	194
fracture healing	49	46	GPNMB, IGF1, TGFB1, TGFB2, FOS, PTGS2, SFRP1, CTGF, RUNX2, ITGB3, PTH1R, CTSK, NOS2, TNF, FGF2, SOX9, BMP2, TAC1, ACE, SH2B3, IRS1, NGF, MMP9, ALOX5, SOX5, MIF, BMP7, PTGER4, ITGB1, SMAD3, VEGFA, GDF5, PAPPA, CALCA, PROC, CTNNB1, CCR2, SOX6, PTGES, CSF3, COL10A1, CITED2, PGF, PTGER1, BGLAP, CYR61	1.04364	0.0352458	195
fibroblast phenotype	72	71	VTN, IGF1, MMP2, TGFB1, NOX4, LEP, DCN, SPP1, IL1B, IL1A, IL4, MYH11, VIM, TIMP3, CTGF, EDN1, CCL2, CD34, FGF2, TGFB3, CSF2, PDGFRA, ACTA2, TGFB1I1, CXCL12, TCF21, NRP1, IGFBP5, LIF, ABL1, ROCK1, SRF, NGF, MMP9, EGF, PRKCA, MAPK14, IFNG, BMP7, ACTG2, TGFA, ITGB1, IL1RN, SMAD3, CDH2, PTHLH, FGF1, PTK2, SKI, ACVR1, HGF, MAPK1, RAC1, FN1, AKT1, SLC8A1, SDC1, PTEN, BGN, APCS, CLIC4, RHOA, Kng1, PGK1,…	-1.08284	0.0355733	196
Malignant Hyperthermia	6	6	OXT, RYR1, RYR2, CASQ1, CACNA1S, HTR2A	-1.32291	0.0361564	197
Peritoneal Neoplasms	47	43	ADIPOQ, ATF3, GJA1, TGFB1, GRP, VCAM1, CTGF, MSLN, TNF, ANGPT1, TWIST1, ID1, ICAM2, ETS1, ICAM1, REG4, CXCL12, COL18A1, IL6ST, SPINT2, CDH1, CD80, TNFSF10, MET, IL2, TFAP2A, ERBB2, ITGB1, L1CAM, VEGFA, TYMP, MME, FLT1, CTNNB1, HGF, PTP4A3, F12, CXCR4, PPARG, PGK1, MUC1, CYR61, RUNX3	-1.12143	0.0362461	198
eye vascularization	23	22	IGF1, TGFB1, KDR, SERPINF1, CTGF, NOS2, PRKCB, ANGPT1, FGF2, NRP2, COL18A1, NRP1, A2M, EPHA2, PDGFB, VEGFA, ADAM15, FLT1, LGALS9, ANGPT2, AGT, CYR61	-1.25102	0.036548	199
eosinophil infiltration	98	83	CXCL9, CCL5, CD8A, TGFB1, CCL11, IL1B, VCAM1, NMU, S100A8, ITGAL, IL4, KDR, ITGA4, SOCS3, CCL2, ITGB7, NOS2, CCL7, TNF, TLR2, IL1RL1, IL17A, ICAM2, CD34, ICAM1, IL33, PARP1, CMA1, CSF2, PDGFRA, IL10, CYSLTR1, TAC1, EMR1, SPON2, CD4, IFNB1, F2RL1, STAT6, ANPEP, IL27RA, MMP9, CD300A, ALOX5, TNFRSF9, CCL24, MIF, MAPK14, IFNG, IL9, SOCS5, CCR3, MMP12, SELP, REL, HDC, CALCA, CD40, TNIP1, CXCR3, MME, H…	-1.11692	0.0367018	200
Spondylarthropathies	12	10	CD8A, TGFB1, IL18, NOD2, TNF, CD4, IFNG, VEGFA, CD163, IL6	-1.17582	0.0367632	201
Corneal Dystrophies, Hereditary	10	9	TGFB1, COL17A1, TGFBI, ZEB1, LUM, TCF7L2, UBIAD1, KRT12, TACSTD2	-1.42714	0.0368215	202
Retinal Detachment	52	50	IGF1, GAP43, GFAP, TGFB1, TGM1, IL1B, TGFB2, FOS, VIM, FGFR1, BDNF, CCL2, CCND1, RS1, TNF, TGM2, FGF2, JUN, EDN2, IL10, BEST1, CXCL12, COL18A1, HMGB1, PDGFA, NGF, NEU1, ACTG2, PDGFB, PTGDS, CDKN1B, SMAD3, VEGFA, EIF2AK3, HMCN1, BAX, HGF, FN1, ARHGEF2, VCAN, RBP3, CLIC4, BCL2L1, RHOA, RIPK3, MTOR, IL6, CASP9, LPCAT3, GLUL	-1.03299	0.0373858	203
artery distensibility	7	7	LEP, EDN1, PTH1R, PTX3, ACE, NPPA, NPPB	1.05147	0.0374241	204
thymus weight	15	14	PENK, LEP, ESR1, OPRM1, TGFB2, AHR, LIF, CTF1, IKZF5, PNP, KIT, CPS1, TNFSF14, POMC	-1.05917	0.0374563	205
Odontogenic Cysts	14	13	TGFB1, SHH, VCAM1, IL1A, ICAM1, KRT13, SMO, GLI1, BIRC5, PTHLH, SMAD4, TNFSF11, PTCH1	-1.15094	0.0381802	206
Scrapie	18	17	C3, SPP1, IL18, PTGS2, PRNP, TLR4, NOS2, RPSA, CD4, NOS1, NGF, CTSD, SSBP1, PLG, APCS, CASP3, Prn	-1.06243	0.0388296	207
testis morphology	6	5	PENK, NR0B1, GNRH1, SLC6A1, KIT	1.1063	0.038937	208
Peripheral Vascular Diseases	12	11	NOS3, TNXB, TEK, ANGPT1, FGF2, AGER, EPO, VEGFA, HGF, HTR2A, AKT1	-1.18856	0.0389835	209
Menorrhagia	7	7	TGFB1, AQP1, GNRH1, FGF2, TGFB3, VEGFA, FLT4	1.08082	0.0391593	210
Mycobacterium Infections	146	128	LPL, CLEC7A, ARG1, SLC11A1, CD36, IGF1, CCL5, CD8A, TGFB1, LEP, SERPINB2, SPP1, CCL11, IL1B, LTF, VCAM1, IRF1, IL1A, ITGAL, LAMA2, CIITA, IL4, IL18, MAF, MPO, MR1, NOD2, PTGS2, SPN, TLR4, IFNGR1, SOCS3, CCL2, NOS2, HAVCR2, TNF, LTA, TLR2, IL17A, ICAM1, PIGR, CSF2, CD38, ITLN1, IL10, IKBKG, MBP, CYBB, SPHK1, LCN2, CD4, HMGB1, IFNB1, IL27RA, ITGA1, DHX9, RPS13, IL15, IL12RB1, CD86, P2RX7, NNT, MSRA…	-1.07072	0.0391916	211
atrial depression	33	30	IGF1, CD8A, MMP2, LEP, IL1B, FOS, TLR4, EDN1, NOS2, GCG, TNF, PARP1, IL10, IRAK1, CYBB, ADORA1, HMGB1, MIF, IL2, ADRB2, HRH1, CAT, TLR9, PLCG1, AVP, POMC, NPPB, AGT, IL6, NPR1	-1.15095	0.0394283	212
breast density	6	5	IGF1, IGFBP3, CYP19A1, PIK3CB, SULT1A1	-1.50036	0.0395641	213
Obesity, Abdominal	26	23	RETN, LPL, LPIN1, LEP, ESR1, CNR1, NPY2R, SHBG, LIPC, HSD11B1, GPT, LIPE, VLDLR, MC4R, CEBPB, GHRL, HTR2A, ATXN2, POMC, AGT, NR3C1, IL6, CEBPA	-1.04281	0.0395649	214
Graft failure	54	46	NOS3, CCL5, CD8A, SERPING1, INHBA, CDH13, TLR4, EDN1, HSPB1, NOS2, C4B, TNF, TLR2, CD44, ICAM1, CSF2, MAPK8, ACE, CRP, CD4, HMGB1, ROCK1, CD200, TNC, PRKCZ, TNFSF13B, IFNG, CDC42, ICOS, VEGFA, IAPP, CXCL10, PDCD1, TYMP, THBD, HGF, PLAU, HMGCR, CD177, STAT1, HMOX1, F2, CCR5, CD40LG, MTOR, IL6	-1.10545	0.039814	215
bone fragility	12	10	ADIPOQ, LEP, ESR1, SPP1, COL1A2, RUNX2, COL1A1, VDR, SP1, IL6	-1.03299	0.0399378	216
pancreas fibrosis	16	14	CD8A, TGFB1, IL1B, CCL2, HBEGF, SMAD7, CCK, Reg3a, ACE, EGFR, F2RL1, AGT, IL6, XDH	-1.00571	0.0401609	217
Ileitis	32	30	CD36, TGFB1, RETNLB, VCAM1, IL4, TLR4, TRPV1, ITGB7, GCG, TNF, IL17A, CD44, SELPLG, ICAM1, CCL25, CD4, F2RL1, ALOX5, IL22, MADCAM1, SELP, CD40, INPP5D, STAT3, CCR9, IL2RA, MAP3K7, CD40LG, SELL, IL5	-1.07747	0.0403969	218
Hyperlipidemias	116	105	RETN, ADIPOQ, LPL, NOS3, C3, PLAT, CD36, IGF1, APOE, LEP, RETNLB, IL1B, CNR1, GPAM, LEPR, APOC1, MSR1, HSD11B1, PTGS2, F7, EDN1, PNLIP, APOA2, APOB, GCG, TNF, IL17A, SST, PPY, FGF2, UTS2, AGER, CSF2, ANGPTL3, IL10, ECI1, ATM, NR1H4, ACE, VLDLR, TFPI, LCAT, SCARB1, SOAT1, APOBEC1, CLOCK, IGF2, G6PC, MMP9, CYP7A1, ALOX5, PPARA, EPO, MAPK14, DGAT2, ARNTL, PCSK9, APOC3, FGFR4, APC, CYP27A1, APOA5, AC…	-1.06265	0.0404086	219
Metabolic Syndrome X	148	137	RETN, ADIPOQ, FABP4, NOS3, CD36, IGF1, APOE, ATF3, TGFB1, LPIN1, LEP, ESR1, SGK1, IL1B, CNR1, LEPR, IGFBP3, RARRES2, VIP, SHBG, IL18, HSD11B1, CYP19A1, ACACA, EDN1, SOCS3, BDNF, CCL2, TRIB3, APOA2, PDZK1, TRPV1, APOB, TNF, LTA, TLR2, IL17A, PTX3, ICAM1, UTS2, PDE5A, HSD3B2, IL10, FABP5, ADRB3, ATM, GPT, RGS2, THBS1, SIRT1, MAPK8, NR1H4, ACE, NR1I2, LCAT, SCARB1, GIP, CRP, NR4A1, IDE, CTF1, CLOCK,…	-1.03299	0.0412505	220
Retrograde Degeneration	9	9	MAP2, ALS2, CSF1, FGF2, MAPT, VEGFB, NGF, CNTF, AKT1	-1.08476	0.0416905	221
diabetic erectile dysfunction	7	7	NOS3, TGFB1, NOS2, PARP1, THBS1, VEGFA, AGT	-1.32971	0.0420153	222
Vascular Diseases	259	238	RETN, ADIPOQ, LPL, NOS3, VTN, ARG1, PLAT, CD36, IGF1, CD8A, APOE, MMP2, ATF3, GJA1, TGFB1, LEP, GRP, GZMB, EGR1, DCN, SPP1, S100A9, APOD, AXL, DKK2, IL1B, MYOCD, ALOX12, ATG9B, MTHFR, PON1, VCAM1, PF4, IL1A, S100A8, MEOX2, ACHE, DDR2, IL18, MYH11, NOTCH1, VIM, MPO, SERPINE2, PTAFR, PTGS2, F7, PTGIR, TLR4, CTGF, EDN1, ITGB3, CCL2, BMPER, HEY2, CAV1, APOA2, HBEGF, APEX1, HSPB1, NOS2, TNFRSF11B, PRK…	-1.06582	0.042276	223
stable disease	10	9	ALK, KDR, TNF, CD38, IL10, EGFR, CD80, IFNG, MS4A1	-1.17582	0.0427996	224
Parasitemia	45	36	CXCL9, CD36, HP, CD8A, TGFB1, CP, IL4, TLR4, CCL2, NOS2, CCL7, TNF, LTA, CSF2, IL10, CXCL12, CD4, TXN2, IL27RA, EPO, MIF, IL2, IFNG, CD40, CXCL10, PTPRC, TLR9, APCS, ATP2B1, IL2RA, SMPD1, IL10RA, MYD88, CD40LG, IL6, CALR	-1.17582	0.0429528	225
Eczema	17	14	TGFB1, TIMP2, FLG, IL4, IL18, SPN, TNF, CDH1, IL2, IFNG, CCR3, WAS, IL6, FOXP3	-1.07053	0.0432921	226
Inflammatory Pseudotumor	5	5	TGFB1, ALK, CTGF, CLTC, RANBP2	-1.4356	0.0435255	227
Budd-Chiari Syndrome	11	11	PLAT, ADAM17, SERPINC1, IFNA2, TFPI, F5, SAG, IL2, PROC, PLAU, F12	1.09094	0.0439592	228
Bone Diseases	87	77	IGF1, INHBA, TGFB1, LEP, ESR1, CXCL5, SPP1, IL1B, LTF, FOS, IL1A, CCL4, IL4, NOTCH1, FGFR1, BDKRB1, PTGS2, CSF1, CRTAP, SOST, RUNX2, CCL2, CTSK, JDP2, LEPRE1, TNFRSF11B, TNF, FGFR2, IL17A, Lilrb4, FGF2, SOX9, IL10, BMP2, NR1I2, AREG, EGFR, NFATC1, EPHB4, CALB1, EPO, MAPK14, BMP7, VEGFA, SRC, CBS, CDKN1A, CEBPB, CALCA, CCR1, CXCL10, KLF10, TNFSF11, TNFSF15, MMP13, HGF, ALPL, GHRH, GSK3B, BDKRB2, C…	-1.03299	0.0442747	229
Airway Obstruction	54	46	CD8A, SERPING1, TGFB1, GRP, IL1B, IL4, EDN1, BDNF, TACR1, NOS2, ADORA3, CFTR, TNF, PDCD1LG2, IFNA2, TBXA2R, CSF2, CYSLTR1, TAC1, ACE, ADORA1, CD4, NOS1, ROCK1, NGF, MMP9, FOXF1, IFNG, IL9, CD14, VEGFA, HRH1, CXCL10, APP, MMP13, TACR2, TBX21, BID, CSF3, TIMP1, Kng1, IL6, DNASE1, ELANE, IL11, IL5	1.01751	0.044471	230
Psoriasis	196	167	CXCL9, LCE3B, ARG1, SPRR3, IGF1, CCL5, CD8A, APOE, GJA1, TGFB1, LEP, TAP1, ADAM17, GZMB, TEK, IL1B, TGFB2, CDH13, ALOX12, IRF1, RARRES2, ITGAL, IL4, OCLN, VIP, IL18, NOTCH1, KLK7, NOD2, PTGS2, EDN1, MCAM, CRHR1, CDSN, CAV1, HBEGF, CCND1, FOSL1, NOS2, CXCL16, PRKCB, TNF, TLR2, IL17A, SST, ICAM1, IL33, IFNA2, JUN, IL20, TGFB3, CMA1, CSF2, INSR, IL10, Reg3a, TAC1, ALOX12B, CCR6, ACE, CD27, IL6ST, LI…	-1.05917	0.0447707	231
Pseudoxanthoma Elasticum	6	5	SPP1, MGP, ABCC6, MEFV, AHSG	-1.20964	0.0452878	232
skin damage	15	15	CD8A, TGFB1, OXT, PTAFR, NOS2, IL17A, CD4, EPO, MAPK14, PRKCE, IFNG, VEGFA, APP, HTR2A, PRF1	-1.18856	0.0462489	233
Carcinoma, Lewis Lung	45	40	ADIPOQ, CNR1, IL1A, IL4, TIMP3, KDR, PTGS2, CSF1, ANGPTL1, CSPG4, TNF, ANGPT1, PTMA, TLR2, CSF2, ANGPTL3, CXCL12, COL18A1, COMP, MMP9, CD80, MIF, IL2, IFNG, GOLT1A, XCL1, MMP12, AHSG, VEGFA, CALCA, AMBP, PLAU, PLG, VCAN, PGF, F2, ANGPT2, AIMP1, PPARD, IKBKB	-1.16259	0.0466476	234
Asphyxia	9	9	IGF1, TLR4, BDNF, DDC, ACTA2, IGF2, EPO, THPO, MAOA	1.02549	0.0467573	235
Persistent Fetal Circulation Syndrome	5	5	NOS3, EDN1, PPP1R14A, ADM, HSP90AA1	1.10099	0.0471095	236
Osteophyte	26	24	IGF1, TGFB1, LEP, ESR1, TGFB2, ERRFI1, CTGF, TNFRSF11B, TGFB3, SMAD7, BMP2, GREM1, TGFBR1, SMAD6, TGFBR2, IL1RN, VEGFA, PTHLH, HGF, CTSB, ADAM12, FGFR3, WDR5, ACVRL1	-1.04179	0.0471956	237
eye pressure	126	120	GPNMB, PENK, APOE, GFAP, GJA1, TGFB1, SHH, AQP4, PTGFR, TGFB2, CNR1, PTGER2, LEPR, MMP3, IL1A, AVPR2, FOXC1, VIP, SPARC, HSD11B1, VIM, SERPINC1, ADORA2A, PTGS2, SFRP1, AQP1, CALB2, CTGF, EDN1, BDNF, COL4A1, TRPV1, FXYD4, ADORA3, TNF, GNRH1, MYLK, NTS, PDE5A, CMA1, PTGER3, TAC1, MYOC, NPPC, THBS1, PITX2, ACE, PVALB, CXCL12, COCH, ADORA1, GREM1, ROCK1, PEX5, NPPA, PDE4D, LMX1B, CALB1, BEST2, GLI1, …	-1.03872	0.04724	238
Apnea	46	42	PENK, IGF1, CD8A, LEP, MAS1, IL1B, CNR1, ACHE, VIP, ADORA2A, SLC9A3, BDNF, TRPV1, TACR1, TNF, SST, SLC5A3, CCK, Reg3a, TAC1, ADORA1, NDN, ADORA2B, S100B, CHRM3, EPO, VEGFA, HRH1, RAPSN, APLN, HTR2A, BCHE, AVP, POMC, Kng1, HTR3A, MECP2, MAOA, CHAT, EGR2, HOXA2, GAL	-1.05903	0.0472435	239
Kyphosis	6	6	FOS, TCAP, Clec3b, TRAPPC2, ARG2, FGFR3	1.20098	0.0473941	240
Meningioma	55	49	IGF1, TGFB1, AQP4, SPP1, IL1B, MEG3, AR, KDR, EDN1, CCL2, SMARCB1, GNRH1, SST, FGF2, ETS1, LGALS1, BMP2, GNRHR, PDGFRB, MN1, NF2, EGFR, IFNB1, IGF2, CDH1, MMP9, EGF, TLE2, NME1, TNFSF10, GHR, SEMA3A, TGFA, VEGFA, APC, PTHLH, NCOA2, PLAU, FAS, AKT1, F3, STAT3, IL6, PRL, TLE3, GPX1, CADM1, YWHAE, ITGA3	-1.0181	0.0478515	241
Carotid Artery Injuries	23	22	ADIPOQ, VTN, PLAT, IGF1, TGFB1, NOX4, TNF, FGF2, ETS1, IL10, NPPC, ACE, EPO, SELP, EN1, NOXA1, PLAU, F3, PTEN, F2, GNA11, MYB	-1.09263	0.0484501	242
Prostatic Diseases	11	9	AR, SRD5A1, SHBG, CYP19A1, DHRS9, BRCA2, CDH10, ESRRA, PRL	-1.17744	0.0487629	243
Pneumonia, Pneumococcal	26	22	CCL5, SPP1, IL18, PTAFR, TLR4, IDO1, TNF, TLR2, CD44, AGER, IL10, TFPI, CD4, IFNG, CD14, IFNAR1, PROC, PDE2A, CSF3, RELA, IL6, LGALS3	-1.11962	0.049271	244
cerebrum disease	6	6	LPL, CD8A, LTA, ACE, CD4, CTLA4	1.02223	0.0495163	245
Peritonitis	118	102	ADIPOQ, NOS3, PLAT, CD8A, SERPING1, TGFB1, C5ar1, IL1B, VCAM1, RARRES2, TYROBP, IL4, VIP, ADORA2A, NOD2, PTGS2, PRNP, TLR4, AQP1, CCL2, MSLN, LBP, NOS2, JAM3, CCL7, SYK, TNF, TLR2, TGM2, IL17A, ICAM2, SELPLG, PARP1, AGER, Ly6g, IL10, SMAD7, AOC3, CTSC, CRP, SPHK1, LCN2, IL6ST, CD4, NOS1, HMGB1, STAT6, MMP9, EGF, VEGFC, NCOA3, CAMP, TNFRSF1B, ALOX5, TGFBR1, MIF, MAPK14, IFNG, Mbl1, CBLB, Ccl6, CFP…	-1.09044	0.0495838	246
Peripheral Arterial Disease	13	12	PLAT, APOE, CX3CR1, TNFRSF11B, TBXA2R, CRP, TXN2, AHSG, VEGFA, HGF, FN1, BMX	-1.156	0.0495885	247
Guillain-Barre Syndrome	13	12	APOE, TGFB1, TNF, IFNA2, MBP, CD4, IFNB1, MIF, IFNG, PLP1, PDCD1, ALB	-1.17582	0.049872	248
